# Supplementary material for: C-phycocyanin alleviated cisplatin-induced oxidative stress and inflammation via gut microbiota—metabolites axis in mice
Source: Front Nutr. 2022 Sep 20;9:996614. doi: 10.3389/fnut.2022.996614 (PMC9549462; doi:10.3389/fnut.2022.996614)
Supplement: Supplementary file 1 [file Table_1.XLSX]

## Sheet: PC.vs.CIS-NC
ID	Name	Formula	Molecular Weight	RT [min]	m/z	mzCloud_Results	mzVault_Results	MassList_Results	PC_1F	PC_2F	PC_3F	PC_4F	PC_5F	PC_6F	PC_7F	PC_8F	PC_9F	PC_10F	CIS_1F	CIS_2F	CIS_3F	CIS_4F	CIS_5F	CIS_6F	CIS_7F	CIS_8F	CIS_9F	FC	log2FC	Pvalue	ROC	VIP	NC_1F	NC_2F	NC_3F	NC_4F	NC_5F	NC_6F	NC_7F	NC_8F	NC_9F	NC_10F	FC	log2FC	Pvalue	ROC	VIP	FC	log2FC
Com_1_neg	Elaidic acid	C18 H34 O2	282.256	15.237	281.249	Full match	No results	No results	5782494341	24435257460	16038383372	27209967184	19720355679	30201773148	18809908581	37262313923	15963922704	19325321501	36904833491	80276240167	27410269240	55633712281	51136932363	13791506293	16752274602	24627224956	127000000000	0.445417	-1.16677	0.0375378	0.755556	1.50268	40322737114	11046475125	18472165997	17872419133	29570720427	37818008168	18634329918	33855268726	12913766767	23002483708	1.97994	0.985458	0.0801996	0.711111	0.743347	0.881899	-0.181315
Com_1_pos	Oleamide	C18 H35 N O	281.271	15.186	282.278	Full match	No results	No results	70239703943	103000000000	75864115630	163000000000	137000000000	169000000000	57055674979	72222006790	76797012219	60320672127	128000000000	131000000000	114000000000	79330155573	107000000000	61119706769	108000000000	119000000000	135000000000	0.900823	-0.150685	0.3346	0.633333	0.555223	87619914257	61804376193	64836791271	143000000000	132000000000	108000000000	126000000000	122000000000	28005178034	52775941821	1.17842	0.236858	0.216217	0.6	0.548338	1.06155	0.0861733
Com_10_neg	Arachidonic acid	C20 H32 O2	258.235	14.882	303.233	Invalid mass	No results	No results	4939479500	16876874958	11812833450	71835301457	24864722427	53412466960	29277729092	3656671892	1233097637	13515413283	28183897927	65802327578	24408192157	37906541173	77196691760	11407012674	14062320390	15144013786	21338588275	0.704967	-0.504373	0.146483	0.655556	1.0255	11532693042	10127076981	19293691607	15460345281	15416004756	18190139891	12604747241	10418557576	10121587006	10601016452	2.45412	1.29521	0.0124517	0.844444	0.70762	1.73007	0.790832
Com_100_neg	3-Indoxyl sulphate	C8 H7 N O4 S	213.01	6.689	212.003	Full match	Full match	Full match	2.17153e+08	1617421602	223374519	552059271	1284242010	3.72341e+08	398948571	4267353750	8.04391e+07	6.31445e+08	9.44004e+08	9.40672e+07	1264541518	1026547992	1043190980	4.05105e+08	3.25717e+08	3213789697	6.55426e+08	0.967446	-0.0477474	0.610314	0.588889	0.505613	14707889155	11682855518	11297681353	5526154759	6948688095	10331833134	3061157609	1898215820	5.05604e+08	3925789398	0.142651	-2.80943	0.000568293	0.911111	1.198	0.138008	-2.85718
Com_100126_pos	(2E)-N-(4-acetamidobutyl)-3-(4-hydroxy-3-methoxyphenyl)prop-2-enamide	C16 H22 N2 O4	328.142	16.011	329.149	Invalid mass	No results	No results	1.4712e+06	328668	733132	402700	135329	453887	279568	134047	455057	182111	180828	339218	189995	297647	2.36413e+06	143249	580092	736754	1.60564e+06	0.639703	-0.644525	0.532212	0.411111	0.540021	280754	206957	259654	376684	423463	330276	204498	232670	166071	218550	2.64962	1.40578	0.136383	0.633333	0.666277	1.69497	0.761259
Com_10069_neg	Aflatoxin G2	C17 H14 O7	330.078	9.357	329.07	Invalid mass	No results	No results	1.56841e+06	1.47726e+07	2.04054e+06	4.45877e+06	8.81643e+06	3.32531e+06	1.89474e+06	3.3851e+07	608145	3.69138e+06	5.61096e+06	949516	7.97566e+06	5.45239e+06	4.43361e+06	2.68371e+06	3.38442e+06	1.99979e+07	5.1615e+06	1.21339	0.279038	0.731622	0.588889	0.630539	2.98949e+07	2.55555e+07	2.0639e+07	8.23964e+06	1.25781e+07	1.88412e+07	5.87976e+06	1.36378e+06	477072	4.52004e+06	0.483112	-1.04957	0.360387	0.7	0.707963	0.586201	-0.770532
Com_10077_pos	Tropine	C8 H15 N O	141.115	5.946	142.123	Full match	No results	No results	5.78072e+06	1.344e+07	1.03867e+07	1.785e+07	1.21418e+07	2.04154e+07	3.44301e+07	7.15377e+06	7.11625e+06	1.5512e+07	4.98849e+07	1.22869e+08	5.16871e+07	2.21089e+07	7.8961e+07	5.63295e+07	1.14526e+08	2.93881e+07	6.45174e+07	0.219906	-2.18504	1.78e-05	0.977778	2.21426	1.19375e+07	8.04021e+06	7.07411e+06	6.26598e+06	8.62993e+06	1.18475e+07	1.02171e+07	1.72625e+07	1.53671e+07	2.77895e+07	5.27083	2.39803	4.66e-06	0.988889	1.56065	1.15909	0.212989
Com_10090_pos	L-Threonine	C4 H9 N O3	119.058	2.059	102.055	No results	No results	Full match	8.77065e+06	2.44271e+07	9.11316e+06	1.68051e+07	1.69513e+07	9.52366e+06	7.5745e+06	3.98136e+07	9.1295e+06	1.55325e+07	1.52639e+07	2.89632e+07	2.73338e+07	2.48235e+07	1.69782e+07	1.13696e+07	1.1223e+07	4.23616e+07	2.78979e+07	0.688006	-0.539506	0.0796039	0.766667	0.913175	9.74724e+07	7.67686e+07	7.90302e+07	3.87881e+07	5.32544e+07	6.7489e+07	2.51781e+07	4.31102e+07	1.49737e+07	2.94832e+07	0.435978	-1.19767	0.00499734	0.855556	0.969564	0.299956	-1.73718
Com_100907_pos	(+/-)5(6)-EET	C20 H32 O3	302.224	7.885	303.231	Invalid mass	No match	No match	498093	521964	389433	574971	556794	630016	1.02119e+06	635605	547352	613992	451565	738238	724100	564483	2.29475e+06	503013	1.66353e+06	647338	733470	0.647856	-0.626256	0.145586	0.711111	1.0826	836712	735491	846860	672509	593461	628377	517295	529990	585052	647211	1.40225	0.487744	0.321941	0.555556	0.498089	0.908456	-0.138512
Com_10117_pos	(S)-beta-Aminoisobutyric Acid	C4 H9 N O2	103.063	1.453	104.07	No results	No results	Full match	3.42523e+07	2.94112e+07	4.17983e+07	4.11128e+07	4.50839e+07	2.98074e+07	3.89162e+07	3.88756e+07	5.23821e+07	3.23658e+07	29206349	4.52787e+07	4.87814e+07	4.6245e+07	6.75297e+07	4.80221e+07	3.94826e+07	1.56278e+07	106421099	0.773867	-0.369843	0.424728	0.688889	0.579726	4.68927e+07	2.43035e+07	4.99466e+07	3.21996e+07	3.53878e+07	4.32882e+07	2.41215e+07	9.21885e+07	3.22085e+07	3.11787e+07	1.20524	0.269321	0.499932	0.633333	0.496938	0.932696	-0.100521
Com_101211_pos	N-P-Coumaroyl Spermidine	C16 H25 N3 O2	291.195	14.689	600.423	No results	No results	Full match	52120.9	72012.4	51632.2	144337	113226	87237.2	49735.3	99659	70654.5	57528.1	265861	78333.4	109813	192496	71415.4	118630	69343.3	1.95401e+06	110927	0.241794	-2.04815	0.073976	0.777778	1.3252	65581	76886.4	57502.3	153403	79720.3	111522	107220	112983	48430.2	86954.5	3.66687	1.87455	0.129488	0.7	0.988362	0.886625	-0.173603
Com_10136_neg	N-Methylnicotinamide	C7 H8 N2 O	136.064	5.42	135.057	Full match	No results	No results	971223	2.60045e+06	777567	1.08104e+06	2.69056e+06	938750	793045	9.87951e+06	699490	1.3547e+06	2.44158e+06	689104	4.28836e+06	1.95259e+06	2.24111e+06	1.08889e+06	1.23571e+06	1.05483e+07	2.55651e+06	0.725079	-0.463791	0.282605	0.655556	0.564678	3.25187e+07	2.53048e+07	1.9387e+07	7.90725e+06	1.4882e+07	1.87707e+07	4.92313e+06	4.71263e+06	900663	4.81026e+06	0.224034	-2.15821	0.00479573	0.866667	1.08911	0.162443	-2.622
Com_10140_pos	Methyl-2-aminobenzoate	C8 H9 N O2	151.063	6.129	152.07	Full match	No results	Full match	4.51475e+06	1.57494e+07	4.45297e+06	8.18903e+06	1.02457e+07	5.7243e+06	3.58931e+06	4.09248e+07	3.61712e+06	9.41598e+06	1.25709e+07	5.11652e+06	2.59272e+07	1.66733e+07	2.28399e+07	7.02147e+06	7.19133e+06	4.49283e+07	1.38564e+07	0.613488	-0.704892	0.0975377	0.744444	0.822283	9.54481e+07	9.40691e+07	8.31187e+07	3.54452e+07	4.50594e+07	6.76295e+07	1.91471e+07	2.42708e+07	7.34047e+06	2.63684e+07	0.348411	-1.52114	0.010076	0.855556	0.929533	0.213746	-2.22603
Com_10146_pos	5-Fluoro-2-[(3S)-1-(2-methylbenzyl)-3-pyrrolidinyl]-1H-benzimidazole	C19 H20 F N3	309.168	5.334	310.175	Invalid mass	No results	No results	1.06878e+07	1.5569e+07	2.08273e+07	1.62546e+07	9.09678e+06	1.17185e+07	1.63484e+07	3.70008e+07	2.14048e+07	1.69793e+07	8.05011e+06	5.53318e+07	2.86726e+07	1.39469e+07	1.43145e+07	1.63971e+07	8.01316e+06	2.51042e+07	1.64008e+07	0.850011	-0.234447	0.80941	0.511111	0.425082	6.26998e+07	7.45412e+07	1.01585e+08	3.03772e+07	3.90909e+07	2.37244e+07	1.69929e+07	1.6639e+07	1.41015e+07	2.55577e+07	0.510533	-0.969925	0.047457	0.788889	0.918645	0.433958	-1.20437
Com_101491_pos	QMK	C16 H31 N5 O5 S	776.368	7.133	389.191	Invalid mass	No results	No results	49936.7	70873.1	61183.9	57873	72224.7	49876.3	59497.3	120151	59671.8	139029	116919	98406.8	171292	108687	67463.4	93164.5	57666	125229	83511.3	0.722387	-0.469156	0.043727	0.744444	0.52489	249407	271171	204929	124306	151417	271211	96634	283719	234115	2.80722e+06	0.218319	-2.19549	0.00917752	0.911111	1.02162	0.157711	-2.66464
Com_1015_pos	DL-Carnitine	C7 H15 N O3	161.105	1.364	162.112	Full match	Full match	Full match	2.61143e+08	8.13983e+08	3.1034e+08	6.37092e+08	8.0104e+08	3.91453e+08	2.76565e+08	1423848127	1.84401e+08	4.6447e+08	8.02333e+08	9.71597e+08	8.45491e+08	7.90184e+08	1076570916	4.85983e+08	5.60662e+08	9.38599e+08	9.65376e+08	0.673395	-0.570475	0.0264092	0.8	1.33203	3.10727e+08	2.79783e+08	2.6242e+08	2.80093e+08	4.95982e+08	4.90315e+08	3.00945e+08	2.35522e+08	1.97187e+08	3.12463e+08	2.61042	1.38428	7.18e-07	0.977778	1.47146	1.75784	0.813805
Com_10155_pos	1H-indene-3-carboxamide	C10 H9 N O	159.068	3.538	160.075	Full match	No results	No results	6.70862e+07	4.92916e+07	6.1802e+07	4.21943e+07	1.8882e+07	4.88421e+07	4.71759e+07	3.04135e+07	5.61296e+07	4.54197e+07	3.98455e+07	2.64548e+07	3.16986e+07	4.6555e+07	3.54811e+07	1.09851e+08	8.14796e+07	7.42525e+07	1.82931e+07	0.906452	-0.141698	0.991678	0.544444	1.39192	3.37611e+07	4.7806e+07	4.50278e+07	2.85603e+07	3.88591e+07	4.505e+07	3.68894e+07	2.244e+07	3.1101e+07	3.10358e+07	1.42972	0.515731	0.286395	0.622222	0.739522	1.29597	0.374033
Com_10162_pos	LLK	C18 H36 N4 O4	372.273	7.947	373.281	Full match	No results	No results	2.35634e+06	1.27801e+07	3.69666e+06	6.03396e+06	7.76263e+06	1.30775e+07	726535	2.6878e+07	9.53354e+06	1.22673e+07	1.18572e+07	6.77303e+07	2.21283e+07	2.73791e+07	4.81966e+06	7.36525e+06	1.02839e+07	6.25575e+07	2.81329e+07	0.353353	-1.50082	0.0310262	0.755556	1.17076	9.66044e+07	2.95114e+07	6.51461e+07	2.78314e+07	2.98841e+07	7.88551e+07	1.89066e+07	4.28433e+07	4.53347e+07	67628730	0.535615	-0.900731	0.0298541	0.8	0.653303	0.189261	-2.40155
Com_10196_pos	(±)8-HEPE	C20 H30 O3	300.206	15.989	301.213	Invalid mass	No results	No results	1.8545e+07	8.1445e+06	1.42777e+07	1.16098e+07	1.43348e+07	1.48465e+07	1.16458e+07	1.36971e+07	1.43357e+07	8.7349e+06	1.38102e+07	1.69228e+07	1.06332e+07	3.29675e+07	3.498e+07	8.06666e+06	2.85921e+07	1.48823e+07	1.05128e+08	0.44046	-1.18292	0.079033	0.722222	1.01352	6.42246e+06	4.08893e+06	8.73846e+06	7.00293e+06	9.86786e+06	5.06521e+06	5.26185e+06	1.00952e+07	7.78958e+06	1.061e+07	3.94351	1.97948	0.00247444	0.955556	1.4491	1.73696	0.796562
Com_10202_pos	N-Acetyl-L-carnosine	C11 H16 N4 O4	134.058	1.507	135.065	Invalid mass	No results	No results	1.9048e+07	2.16684e+07	2.08133e+07	2.483e+07	2.2982e+07	1.88915e+07	2.40181e+07	3.62833e+07	1.66174e+07	2.35653e+07	2.40626e+07	2.18386e+07	3.27536e+07	31539975	4.96877e+07	2.35968e+07	2.05942e+07	4.62299e+07	3.14153e+07	0.730678	-0.452693	0.0367384	0.777778	0.983945	9.59068e+07	4.26887e+07	5.18196e+07	3.144e+07	3.28358e+07	4.3152e+07	2.48935e+07	2.87089e+07	2.63559e+07	3.39983e+07	0.760129	-0.395683	0.170003	0.7	0.630161	0.55541	-0.848376
Com_1024_pos	2-Oxindole	C8 H7 N O	150.079	9.154	151.086	Invalid mass	No results	No results	2.78121e+08	1.85053e+08	1.88653e+08	1.32684e+08	1.8122e+08	1.48878e+08	4.42654e+08	1.17135e+08	2.36347e+08	1.54713e+08	3.03267e+08	6.14357e+08	1.74087e+08	4.63501e+08	1671274977	373651701	5.45135e+08	2.45991e+08	1231128436	0.330627	-1.59673	0.00508198	0.888889	1.57008	1.59287e+08	8.14102e+08	1.64187e+08	706993806	3.05499e+08	6.24664e+08	1.75222e+08	4.0596e+08	1350333139	1359369386	1.02992	0.042533	0.847553	0.5	0.565487	0.340519	-1.55419
Com_10270_pos	4-(3-Methyl-5-oxo-4,5-dihydro-1H-pyrazol-1-yl)benzenesulfonic acid	C10 H10 N2 O4 S	254.035	5.622	255.043	Full match	No results	No results	627309	1.58689e+06	1.05592e+06	1.30251e+06	2.06645e+06	877618	832964	4.63509e+06	960452	1.61559e+06	2.45179e+06	2.45197e+06	3.40205e+06	2.63282e+06	2.94299e+06	1.54424e+06	725623	8.87302e+06	3.17075e+06	0.496705	-1.00954	0.0310947	0.788889	0.684681	9.50329e+07	3.56404e+07	3.20258e+07	8.86916e+06	1.29291e+07	3.37028e+07	3.82817e+06	1.34268e+07	2.60452e+06	8.3921e+06	0.127116	-2.97578	0.000756071	0.911111	1.16997	0.0631393	-3.98532
Com_102820_pos	N-(2-hydroxy-2-phenylethyl)-N'-(2-thienyl)urea	C13 H14 N2 O2 S	262.082	9.215	263.089	Invalid mass	No results	No results	1.11201e+06	1.09655e+06	1.41559e+06	1.19007e+06	1.04202e+06	1.02895e+06	1.77106e+06	1.811e+06	1.35215e+06	1.45818e+06	1.02601e+06	1.10978e+06	1.13112e+06	1.22683e+06	189894	1.9013e+06	1.32226e+06	1.51492e+06	1.09494e+06	1.13623	0.184259	0.325589	0.588889	0.685588	1.80166e+06	1.27273e+06	1.39023e+06	1.55405e+06	1.86562e+06	2.0912e+06	1.26606e+06	2.16065e+06	1.80416e+06	1.54638e+06	0.697533	-0.519667	0.0669785	0.855556	0.990444	0.79256	-0.335408
Com_10291_pos	L-Histidine	C6 H9 N3 O2	155.069	1.349	156.077	Full match	Full match	Full match	4.34241e+07	4.89453e+07	4.16744e+07	7.26326e+07	4.41149e+07	3.34248e+07	2.74095e+07	8.0247e+07	1.0107e+07	7.21809e+07	3.00253e+07	3.77723e+07	6.32049e+07	3.72918e+07	4.01433e+07	3.46185e+07	1.98759e+07	7.83508e+07	3.25053e+07	1.14167	0.191152	0.755138	0.633333	0.879468	5.70279e+07	3.55204e+07	6.0069e+07	4.21343e+07	1.10925e+08	6.30761e+07	4.79822e+07	6.59997e+07	2.61254e+07	2.80146e+07	0.773589	-0.370361	0.222125	0.644444	0.535314	0.883187	-0.179209
Com_102982_pos	5-Hydroxylysine	C6 H15 Cl N2 O3	198.077	9.995	199.084	No results	No results	Full match	1.03067e+06	645639	554009	940111	1.67707e+06	731776	1.08219e+06	807390	632387	942705	759404	676159	1.01263e+06	682163	1.15703e+06	752753	927055	721699	851568	1.07945	0.110297	0.729599	0.522222	0.519461	594736	601916	655921	550982	664284	537860	525922	625293	658388	634747	1.38483	0.469708	0.000767815	1	0.996933	1.49485	0.580005
Com_10299_pos	3-(3-Methoxyphenyl)propionic acid	C10 H12 O3	180.078	12.282	181.085	No results	No results	Full match	6.38722e+07	8.19136e+07	5.71762e+07	6.13429e+07	8.99578e+07	7.99638e+07	4.71542e+07	8.84121e+07	7.69456e+07	5.01538e+07	7.61397e+07	7.44493e+07	3.95548e+07	7.31939e+07	7.96857e+07	6.45498e+07	7.53065e+07	7.27606e+07	7.81005e+07	0.989684	-0.0149606	0.877599	0.466667	0.196607	6.3359e+07	9.20297e+07	8.9723e+07	8.7348e+07	7.76422e+07	7.88837e+07	7.81214e+07	9.81459e+07	8.23571e+07	1.02976e+08	0.827849	-0.27256	0.0355308	0.866667	0.882504	0.819309	-0.287521
Com_10318_neg	Propionyl-L-carnitine	C10 H19 N O4	217.132	7.89	216.124	No results	No results	Full match	387531	1.13984e+06	345166	302210	632133	307749	411666	3.2091e+06	236816	577192	399332	137906	385924	373986	332476	229422	231445	3.08464e+06	428870	1.21243	0.277904	0.421875	0.655556	0.402023	2.98005e+07	2.47077e+07	2.25003e+07	8.98167e+06	1.20732e+07	1.48387e+07	3.87819e+06	4.65714e+06	1.20515e+06	6.5024e+06	0.0482146	-4.37439	1.02e-06	0.988889	1.61724	0.0584569	-4.09648
Com_10337_neg	albiflorin	C23 H28 O11	480.167	10.507	479.16	Invalid mass	No results	No results	634767	6.07799e+06	997783	822251	696328	376825	448436	1.34581e+07	255823	950771	472171	268755	1.73034e+06	316652	204299	300347	395390	2.17306e+06	2.17427e+06	2.76868	1.4692	0.286808	0.644444	0.886123	3.30569e+07	2.10976e+07	7.91477e+06	5.88112e+06	3.75688e+06	5.71854e+06	1.31918e+06	583388	441583	710149	0.110935	-3.17221	0.00816774	0.855556	1.12277	0.307145	-1.70301
Com_1034_neg	2-Anisic acid	C8 H8 O3	152.048	2.479	151.04	Full match	Full match	Full match	1.64258e+08	1.85543e+08	1.23512e+08	5.98581e+07	2.23791e+08	1.28412e+08	9.99101e+07	2.59814e+08	204597110	1.51045e+08	1.44274e+08	1.48865e+08	6.04734e+07	1.81051e+08	2.13966e+08	2.79388e+08	1.27992e+08	5.29252e+08	2.18635e+08	0.756693	-0.402219	0.423087	0.6	0.432885	5.14925e+08	577019935	4.66338e+08	8.59829e+08	4.03269e+08	3.71968e+08	259441744	2.55769e+08	2.19941e+08	1.25489e+08	0.521817	-0.938384	0.0206049	0.8	0.930108	0.394855	-1.3406
Com_1034_pos	DL-Lysine	C6 H14 N2 O2	146.105	1.174	147.113	Full match	Full match	Full match	4.57949e+08	4.38789e+08	6.09857e+08	7.92782e+08	4.03581e+08	5.31924e+08	6.39754e+08	9.20265e+08	8.27682e+08	6.6188e+08	6.30574e+08	1411535312	1587666659	9.28674e+08	4.84838e+08	7.04827e+08	4.46768e+08	4.85435e+08	9.10412e+08	0.745121	-0.424453	0.219149	0.655556	0.812909	7.78683e+08	4.30492e+08	6.15695e+08	4.09134e+08	1044912146	8.45456e+08	5.17211e+08	1074891798	3.6946e+08	3.91775e+08	1.30203	0.380758	0.248613	0.666667	0.60351	0.970167	-0.0436949
Com_10356_pos	5-(hydroxymethyl)-4-methoxy-2,5-dihydrofuran-2-one	C6 H8 O4	166.026	1.511	184.06	Invalid mass	No results	No match	3.73356e+07	2.7911e+07	3.35525e+07	3.18166e+07	3.31884e+07	3.87538e+07	3.53657e+07	2.23711e+07	3.52746e+07	4.0228e+07	2.38524e+07	3.50702e+07	3.10665e+07	3.73173e+07	2.32386e+07	3.49205e+07	4.50163e+07	2.77743e+07	3.20907e+07	1.04088	0.0578104	0.603873	0.611111	0.507095	2.63007e+07	30662606	2.82394e+07	2.81669e+07	2.96614e+07	2.76653e+07	3.25604e+07	4.30213e+07	4.89276e+07	3.52019e+07	0.976393	-0.0344661	0.805282	0.5	0.401778	1.01631	0.0233442
Com_10362_neg	1-benzyl-3-(2-methylphenyl)-3,7-dihydro-1H-purine-2,6-dione	C19 H16 N4 O2	332.126	7.125	331.119	Full match	No results	No results	6.37952e+06	2.2034e+06	4.2662e+06	6.46516e+06	3.29446e+06	7.65845e+06	10397899	1.45163e+06	2.2835e+06	3.11777e+06	1.01801e+06	1.52132e+06	2.00936e+06	1.11886e+06	2.93502e+06	444436	2.75323e+06	887080	1.57432e+07	1.50424	0.589031	0.0580047	0.8	1.18743	1.21885e+06	2.50497e+06	4.57924e+06	419343	1.04785e+06	673356	1.04137e+06	621366	479319	416649	2.42953	1.28067	0.14971	0.7	0.54818	3.65458	1.86971
Com_10362_pos	L-Cystine	C6 H12 N2 O4 S2	109.021	1.364	241.031	Invalid mass	Invalid mass	No results	8.78748e+06	1.32294e+06	1.25245e+07	5.83688e+06	859310	4.04114e+06	1.20235e+07	8.85585e+06	2.63395e+07	3.73863e+06	2.17598e+06	4.63355e+06	5.99284e+06	6.87369e+06	850330	1.02659e+07	6.82817e+06	1.24311e+06	1.47251e+06	1.88161	0.911968	0.248831	0.655556	0.83382	1.3983e+06	1.17375e+06	1.00246e+06	3.40691e+06	5.6174e+06	2.3063e+06	4.87967e+06	1.3412e+06	3.03112e+06	7.63316e+06	1.4098	0.495489	0.497538	0.6	0.241998	2.65269	1.40746
Com_10366_neg	Prostaglandin D2	C20 H32 O5	352.225	9.421	351.218	Full match	No results	Full match	2.94716e+07	1.5399e+07	1.34712e+07	1.2038e+07	2.62771e+07	1.79547e+07	1.83557e+07	1.70776e+07	1.52776e+07	1.50556e+07	14798023	9.20167e+06	1.42047e+07	1.10493e+07	1.13222e+07	1.36181e+07	2.22482e+07	1.10703e+07	9.8068e+06	1.38375	0.468579	0.0205026	0.844444	0.983284	5.86405e+06	1.00576e+07	7.61278e+06	9.15399e+06	6.03514e+06	7.28117e+06	7.83941e+06	9.0836e+06	8.97256e+06	8.53001e+06	1.62072	0.696633	0.000677368	0.977778	0.981684	2.24266	1.16521
Com_103935_pos	Lysops 22:5	C28 H46 N O9 P	571.291	10.036	572.298	No results	No results	Full match	457383	289351	1.60686e+06	537525	303455	501273	355121	784679	527287	597004	299880	2.47283e+06	433261	449492	389359	415996	378114	1.48194e+06	836653	0.749413	-0.416167	0.616568	0.511111	0.39253	566052	500034	290134	745305	522049	462495	654106	279437	280292	495087	1.65857	0.729936	0.29987	0.466667	0.533106	1.24295	0.313769
Com_10394_pos	N1-[2-(2-pyridyl)ethyl]-2-aminobenzamide	C14 H15 N3 O	263.102	6.611	264.109	Invalid mass	No results	No results	3.19763e+06	5.17166e+06	4.05718e+06	6.3176e+06	7.65857e+06	5.14007e+06	8.23019e+06	5.41938e+06	2.90581e+06	5.36914e+06	1.53332e+07	9.03593e+06	1.8208e+07	1.7046e+07	2.1028e+07	1.20758e+07	2.00829e+07	2.7476e+07	2.63161e+07	0.288835	-1.79168	6.75e-07	1	2.03652	7.50612e+06	9.09818e+07	8.29587e+06	6.35922e+06	8.23362e+06	1.00531e+07	4.32371e+06	6.67574e+06	3.04139e+06	8.20276e+06	1.20459	0.268541	0.0388063	0.888889	0.930907	0.347928	-1.52314
Com_10439_neg	Epicatechin	C15 H14 O6	290.083	6.062	289.075	Invalid mass	No results	No results	4.81764e+06	7.34873e+06	6.76478e+06	5.88084e+06	5.29988e+06	9.25642e+06	8.3183e+06	9.74877e+06	2.43995e+06	7.83047e+06	3.9352e+06	6.12791e+06	5.63123e+06	1.07226e+07	4.58719e+06	9.6676e+06	5.73859e+06	9.32874e+06	4.33902e+06	1.01427	0.0204363	0.943152	0.544444	0.130397	2.35425e+07	2.43561e+07	1.04672e+07	8.63463e+06	1.34789e+07	1.55501e+07	7.40676e+06	6.46225e+06	18891191	7.83096e+06	0.488605	-1.03326	0.00366	0.855556	1.12045	0.495575	-1.01282
Com_104431_pos	1,7-bis(4-hydroxyphenyl)heptan-3-one	C19 H22 O3	280.148	11.534	281.156	Invalid mass	No results	No results	1.46209e+06	1.40307e+06	1.53176e+06	1.43947e+06	1.5955e+06	1.39673e+06	1.59088e+06	1.26846e+06	1.4643e+06	1.60564e+06	1.38433e+06	1.38923e+06	1.33084e+06	1.64906e+06	1.61654e+06	1.60162e+06	1.70269e+06	1.36356e+06	1.76393e+06	0.962348	-0.0553695	0.42311	0.588889	0.475348	1.31917e+06	1.62202e+06	1.37106e+06	1.34444e+06	1.16747e+06	1.80218e+06	1.51967e+06	1.47157e+06	1.79855e+06	1.85311e+06	1.00433	0.00622875	0.87343	0.511111	0.504226	0.966512	-0.0491408
Com_10445_neg	3-(1-cyano-1,2-dihydroisoquinolin-2-yl)-3-oxopropyl propionate	C16 H16 N2 O3	284.111	1.44	283.104	Invalid mass	No results	No results	2.15101e+07	9.24108e+06	1.02584e+07	7.75709e+06	8.57909e+06	1.28939e+07	1.91751e+07	925401	2.01119e+07	8.25174e+06	1.02026e+07	4.92914e+06	1.06803e+07	8.68935e+06	5.33017e+06	1.12237e+07	9.38723e+06	1.30498e+07	5.14545e+06	1.35855	0.44207	0.690763	0.6	0.93035	4.44325e+06	2.43241e+07	2.21195e+07	5.88964e+06	2.67083e+07	1.98778e+07	1.55947e+07	1.37727e+07	1.65136e+07	2.07641e+07	0.513949	-0.960303	0.0196456	0.833333	0.732897	0.698226	-0.518233
Com_1045_pos	N-Methylproline	C6 H11 N O2	129.079	1.187	130.086	No results	Full match	Full match	4.5441e+08	4.31262e+08	6.0419e+08	7.83098e+08	3.98058e+08	5.25816e+08	6.33524e+08	9.07772e+08	8.22081e+08	6.54067e+08	6.21994e+08	1391526779	1567623550	9.1755e+08	4.79321e+08	6.9814e+08	4.41878e+08	4.78375e+08	8.97247e+08	0.746345	-0.422086	0.221438	0.655556	0.806755	7.70558e+08	4.25802e+08	6.07873e+08	404275413	1035952547	8.359e+08	5.10339e+08	1059898776	3.63998e+08	3.86441e+08	1.30077	0.379367	0.249539	0.666667	0.602887	0.970824	-0.0427186
Com_104501_pos	5-Hydroxyindole-2-carboxylic acid	C9 H7 N O3	177.042	6.633	178.049	No results	No results	Full match	593244	791462	575547	760085	698158	559580	585540	1.57412e+06	579845	782165	749554	750677	812213	919333	889597	715694	629123	937491	682288	0.952554	-0.0701266	0.413962	0.711111	0.623847	1.31791e+06	1.6349e+06	1.31813e+06	893557	1.49e+06	1.27174e+06	587032	780110	620571	1.17163e+06	0.710229	-0.493645	0.0357866	0.733333	0.856957	0.676531	-0.563771
Com_10451_pos	3-phenyl-5-(trifluoromethyl)-4,5-dihydro-1H-pyrazol-5-ol	C10 H9 F3 N2 O	230.069	10.33	231.076	Invalid mass	No results	No results	1.26069e+07	2.44074e+07	7.74074e+06	1.72808e+07	3.28505e+07	1.18911e+07	1.55845e+07	5.63335e+07	8.69882e+06	1.76971e+07	3.11426e+07	1.76268e+07	4.22976e+07	3.40347e+07	3.15428e+07	1.85125e+07	1.88568e+07	4.38711e+07	3.49292e+07	0.676586	-0.563654	0.0367336	0.8	1.07925	9.28162e+07	8.39984e+07	8.68527e+07	3.22501e+07	4.86095e+07	6.58692e+07	2.47493e+07	3.15591e+07	1.48857e+07	4.08122e+07	0.580255	-0.78524	0.0674426	0.722222	0.694282	0.392593	-1.34889
Com_1047_neg	D-α-Hydroxyglutaric acid	C5 H8 O5	148.037	1.217	147.03	Full match	Full match	Full match	2.61924e+07	2.69476e+07	2.09139e+07	3.14407e+07	2.09143e+07	2.30467e+07	5.49053e+07	1.16811e+08	1.78091e+07	23889092	3.6244e+07	6.07812e+07	8.32484e+07	3.71984e+07	2.05762e+07	2.89829e+07	2.73043e+07	3.64547e+07	4.73503e+07	0.863657	-0.21147	0.290639	0.722222	0.368673	7.64864e+08	3.76658e+08	3.63847e+08	1.76756e+08	409076986	6.0147e+08	1.05531e+08	3.35128e+08	2.93773e+07	1.11795e+08	0.128311	-2.96228	0.000167026	0.933333	1.34587	0.110817	-3.17375
Com_104825_pos	Neopterin	C9 H11 N5 O4	253.082	7.382	254.089	No results	No results	Full match	1.29526e+06	1.33195e+06	1.42894e+06	1.07384e+06	1.09964e+06	1.46435e+06	1.32026e+06	1.4527e+06	1.18418e+06	1.54061e+06	1.0831e+06	1.2868e+06	822488	1.59669e+06	940956	1.4822e+06	1.26905e+06	1.3064e+06	566735	1.14662	0.197383	0.16502	0.666667	0.819025	1.3008e+06	1.0706e+06	716490	1.49052e+06	1.00155e+06	1.0122e+06	1.74755e+06	1.32246e+06	2.1623e+06	1.97135e+06	0.833943	-0.26198	0.277022	0.644444	0.591633	0.956213	-0.0645966
Com_1049_neg	Ethyl-β-D-glucuronide	C8 H14 O7	222.074	1.392	221.067	Full match	No results	No results	1.39341e+08	1.29721e+08	1.1591e+08	144317942	1.04589e+08	107120443	1.03429e+08	2.05797e+08	1.43801e+08	9.856e+07	1.94971e+08	1.34484e+08	3.68952e+08	3.15894e+08	1.48909e+08	1.68315e+08	185166993	1.97287e+08	1.2534e+08	0.632477	-0.660914	0.0108285	0.844444	1.25817	2.97497e+08	2.05943e+08	1.796e+08	2.23035e+08	3.91246e+08	4.19852e+08	3.45979e+08	2.33468e+08	1.3749e+08	1.93283e+08	0.777837	-0.362459	0.145977	0.722222	0.576757	0.491965	-1.02337
Com_104980_pos	(2R,3S,4S,5R,6R)-2-(hydroxymethyl)-6-(propan-2-yloxy)oxane-3,4,5-triol	C9 H18 O6	244.094	6.193	245.101	Invalid mass	No results	No results	1.12721e+06	1.50441e+06	1.70171e+06	758692	921726	1.06417e+06	1.63577e+06	1.30492e+06	887498	892277	1.29943e+06	844677	850440	1.1882e+06	853305	1.56981e+06	1.13482e+06	1.09656e+06	901350	1.09036	0.124802	0.541919	0.411111	0.656639	999367	1.45127e+06	1.37791e+06	1.43914e+06	1.16017e+06	1.1555e+06	1.81252e+06	1.59282e+06	1.86376e+06	1.76229e+06	0.740393	-0.433637	0.00729676	0.844444	1.02888	0.807294	-0.308834
Com_105024_pos	Pepstatin	C34 H63 N5 O9	685.462	15.472	686.469	No results	No results	Full match	392681	855856	897541	1.54739e+06	1.48342e+06	926080	393925	715321	656182	946849	908736	1.31001e+06	1.37202e+06	1.34073e+06	1.19666e+06	716452	397836	810098	1.80161e+06	0.805115	-0.312733	0.294584	0.644444	1.1498	924733	1.16353e+06	976777	830910	912858	868768	1.01951e+06	428262	988479	688235	1.24392	0.314891	0.356079	0.644444	0.358727	1.0015	0.00215787
Com_10527_pos	N'2-(2-furylmethylidene)-3-aminopyrazine-2-carbohydrazide	C10 H9 N5 O2	231.074	1.499	232.081	Invalid mass	No results	No results	4.14997e+07	2.57951e+07	3.03328e+07	4.41399e+07	3.99881e+07	3.27295e+07	3.79575e+07	5.50156e+07	3.41411e+07	4.2248e+07	4.25447e+07	1.3169e+08	7.48129e+07	9.51528e+07	3.97943e+07	3.99044e+07	4.32757e+07	3.4264e+07	9.57746e+07	0.578457	-0.789718	0.0279564	0.777778	1.41974	8.33579e+07	4.55935e+07	3.24946e+07	5.0981e+07	7.51457e+07	7.95516e+07	3.78354e+07	9.44926e+07	5.16351e+07	3.88763e+07	1.12477	0.169624	0.743679	0.455556	0.14303	0.650628	-0.620094
Com_10528_pos	(1R,2R)-trans-N-Boc-1,2-cyclohexanediamine	C11 H22 N2 O2	214.168	7.155	215.175	No results	No results	Full match	5.74084e+06	9.33061e+06	6.85045e+06	2.14734e+07	2.72389e+07	1.02999e+07	2.6583e+07	1.07004e+07	5.69226e+06	9.74611e+06	1.91806e+07	2.31836e+07	3.11051e+07	2.47753e+07	6.2216e+07	9.96947e+06	3.46598e+07	3.12392e+07	1.00671e+08	0.356944	-1.48623	0.00349002	0.866667	1.41567	1.93177e+07	2.02451e+07	1.52656e+07	4.4653e+06	1.07986e+07	1.05866e+07	5.01473e+06	4.09223e+06	2.2522e+06	3.83353e+06	3.90569	1.96558	0.000508585	0.922222	1.43523	1.39411	0.479345
Com_10547_neg	Sodium cholate	C24 H39 Na O5	430.271	12.515	429.264	No results	No results	Full match	8.31126e+06	6.23971e+06	7.49915e+06	7.75948e+06	7.66283e+06	7.32663e+06	6.71491e+06	8.70032e+06	8.47618e+06	5.7741e+06	1.14009e+07	1.40491e+07	9.54969e+06	1.79609e+07	1.81361e+07	1.2444e+07	7.1972e+06	1.36727e+07	6.06006e+06	0.606659	-0.721041	0.00738905	0.822222	1.72859	5.66828e+06	5.32053e+06	7.57507e+06	4.899e+06	1.00904e+07	1.05615e+07	6.90945e+06	6.98058e+06	6.68221e+06	6.86894e+06	1.71538	0.778524	0.0043042	0.866667	1.30213	1.04065	0.0574828
Com_105517_pos	Capric acid	C10 H20 O2	172.146	14.414	173.154	No results	No results	Full match	334010	372165	352198	504184	528932	526452	514696	394648	358370	377241	466024	573237	435880	466170	658121	392901	392039	394695	1.766e+06	0.691896	-0.531373	0.171804	0.711111	1.18342	418507	396735	400302	437856	457361	616021	440626	462218	428392	464882	1.36222	0.445958	0.295677	0.566667	0.638049	0.942514	-0.0854146
Com_105519_pos	3-benzyl-3-butylquinoline-2,4(1H,3H)-dione	C20 H21 N O2	307.161	8.982	308.169	Invalid mass	No results	No results	499024	407810	690103	926851	569988	507998	979862	761395	787155	413212	1.052e+06	1.02085e+06	886367	854213	907401	747740	1.03562e+06	702730	947698	0.722175	-0.46958	0.00648972	0.833333	1.38833	1.46083e+06	1.54712e+06	622064	1.18232e+06	918707	1.07745e+06	1.00788e+06	1.07693e+06	913042	1.16712e+06	0.82569	-0.276328	0.0892224	0.777778	0.449963	0.596292	-0.745908
Com_105727_pos	TBB	C6 H Br4 N3	430.691	7.39	431.698	No results	No results	Full match	217937	239405	218654	239515	256705	223139	246393	623389	244911	449883	384757	824965	1.80478e+06	403846	1.17159e+06	269509	253686	388993	980476	0.410937	-1.28301	0.0154457	0.877778	1.77307	575058	488969	581278	560827	524630	430006	462050	485892	374725	439980	1.46299	0.548917	0.499738	0.522222	0.282195	0.601195	-0.734096
Com_105767_pos	Nonanoic acid	C9 H18 O2	158.131	9.798	159.138	No results	No results	Full match	1.11916e+06	1.25567e+06	1.66876e+06	1.25159e+06	1.54381e+06	1.44901e+06	1.35135e+06	955864	1.02089e+06	1.08308e+06	903208	975709	1.07424e+06	1.20782e+06	550112	1.73016e+06	1.87128e+06	879337	509371	1.17812	0.236491	0.169903	0.7	0.892611	565665	633912	621332	733700	910937	661678	1.16584e+06	697780	1.4965e+06	1.10505e+06	1.2545	0.327113	0.303883	0.611111	0.453627	1.47796	0.563604
Com_1059_pos	Pipecolic acid	C6 H11 N O2	129.079	1.855	130.086	Full match	Full match	Full match	7.22535e+07	1.98525e+08	7.06783e+07	7.59504e+07	1.22383e+08	6.42903e+07	5.33415e+07	303235922	7.30006e+07	1.197e+08	1.58618e+08	3.34951e+08	222288372	1.63081e+08	2.55496e+08	1.6723e+08	1.79334e+08	6.35367e+08	1.93286e+08	0.449428	-1.15384	0.00190354	0.866667	1.15937	1214507780	1337369408	7.27658e+08	3.48933e+08	6.75194e+08	8.74158e+08	335476288	5.36232e+08	3.04241e+08	5.02235e+08	0.374311	-1.41769	0.000462076	0.933333	0.926124	0.168226	-2.57153
Com_10603_pos	8-Hydroxyquinoline	C9 H7 N O	145.052	7.315	146.06	Full match	Full match	No results	1.46833e+07	3.5773e+07	1.30865e+07	1.84528e+07	2.55066e+07	1.42125e+07	1.0276e+07	6.57472e+07	1.29771e+07	2.15237e+07	3.07313e+07	6.35162e+07	3.12571e+07	3.0492e+07	3.10681e+07	2.74668e+07	2.61737e+07	5.03257e+07	2.09971e+07	0.66986	-0.578069	0.0282835	0.8	1.02137	8.27286e+07	8.85652e+07	9.44887e+07	5.54302e+07	6.11956e+07	7.55411e+07	3.67331e+07	3.79701e+07	1.55944e+07	4.99214e+07	0.579599	-0.786872	0.0313113	0.811111	0.746994	0.38825	-1.36494
Com_10619_neg	Apigenin	C15 H10 O5	270.053	11.337	269.046	Full match	No results	No results	3.57034e+06	1.32078e+06	1.7046e+06	1.18219e+06	2226427	2.89945e+06	1.15488e+06	9.04715e+06	2.09435e+06	1.36159e+06	1.99883e+06	2.16764e+06	1.54555e+06	1.1315e+06	1.02961e+06	1.67806e+06	1.67926e+06	1.76155e+06	1.24084e+06	1.67961	0.748124	0.168075	0.666667	1.0139	2.81426e+06	1.9268e+06	3.27023e+06	1.58641e+06	1.76882e+06	2.03101e+06	1.8727e+06	1.66022e+06	2.06619e+06	1.96414e+06	0.754469	-0.406467	0.0209618	0.777778	0.584615	1.26721	0.341657
Com_10631_neg	Glycoursodeoxycholic acid	C26 H43 N O5	449.321	13.557	448.314	Invalid mass	No results	No results	1.89465e+07	1.77848e+07	1.8007e+07	1.97524e+07	2.22985e+07	1.76785e+07	1.73595e+07	2.36353e+07	1.80275e+07	1.87232e+07	1.27637e+07	7.65247e+06	1.95999e+07	1.18137e+07	1.65412e+07	2.23444e+07	1.71799e+07	1.62614e+07	1.23492e+07	1.26729	0.341742	0.0355685	0.822222	1.04082	1.19166e+07	9.67582e+06	1.00577e+07	1.16702e+07	1.07903e+07	1.43159e+07	9.55506e+06	1.34601e+07	7.43398e+06	8.13492e+06	1.41737	0.503213	0.0222726	0.822222	0.939857	1.79621	0.844955
Com_106479_pos	2,3,4-Trihydroxybenzoic acid	C7 H6 O5	170.021	7.105	171.029	No results	No results	Full match	227913	378267	339635	351842	389733	255410	280754	754988	313255	348102	455383	384365	650228	647827	312749	654176	249125	630439	520074	0.727274	-0.459429	0.0582475	0.733333	0.780047	1.53213e+06	1.50101e+06	1.18996e+06	732324	1.00498e+06	922130	560232	676286	485347	714688	0.537054	-0.896861	0.00278862	0.9	1.04617	0.390585	-1.35629
Com_10687_pos	Oxoadipic Acid	C6 H8 O5	160.037	1.523	161.044	No results	No results	Full match	7.49941e+07	5.68683e+07	7.25536e+07	7.43291e+07	6.04785e+07	7.91928e+07	8.28801e+07	4.81088e+07	9.16785e+07	7.67839e+07	4.65266e+07	5.21151e+07	4.9537e+07	6.52609e+07	6.15518e+07	4.84342e+07	5.34075e+07	4.32168e+07	5.80817e+07	1.35126	0.434307	0.00140388	0.866667	1.22049	4.37079e+07	3.19333e+07	3.70373e+07	6.19292e+07	5.92571e+07	6.8014e+07	5.31003e+07	1.1809e+08	1.17729e+08	6.48083e+07	0.810331	-0.303418	0.379136	0.622222	0.779302	1.09497	0.130889
Com_1070_pos	2-oxopiperidine-3-carbohydrazide	C6 H11 N3 O2	157.085	1.349	158.092	Full match	No results	No results	9.80104e+07	1.03668e+08	7.90523e+07	1.72193e+08	1.45653e+08	6.54552e+07	3.67139e+07	7.46284e+08	1.28024e+08	4.5505e+08	320835272	1277303337	9.37876e+08	8.58282e+08	2.71485e+08	9.02247e+07	1.041e+08	3.48483e+08	1491854873	0.320518	-1.64152	0.0213637	0.8	1.53983	6.87801e+08	1.44736e+08	7.3862e+08	2.87261e+08	4.63355e+08	5.2511e+08	120352753	9.39077e+08	8.47745e+07	2.89059e+08	1.47982	0.565417	0.563043	0.411111	0.300471	0.474307	-1.07611
Com_10700_pos	Epinephrine bitartrate	C13 H19 N O9	333.105	5.677	334.113	No results	No results	Full match	1.58192e+07	7.48468e+06	3.82027e+06	8.34786e+06	4.96552e+06	8.27748e+06	6.49993e+06	7.04513e+06	3.0616e+06	5.94344e+06	4.30177e+07	7.38321e+07	3.10489e+07	4.50692e+07	5.26554e+07	1.78643e+07	1.05889e+08	1.03899e+07	9.45577e+06	0.164787	-2.60133	0.000243139	0.977778	2.15344	4.20066e+06	2.30177e+06	1.34002e+07	1.85889e+07	7.95273e+06	1.8672e+07	2.84734e+07	1.47571e+07	5.38741e+07	2.78946e+07	2.27477	1.18572	0.047339	0.744444	0.833884	0.374852	-1.41561
Com_107013_pos	MPH	C16 H25 N5 O4 S	766.336	5.532	384.175	Invalid mass	No results	No results	158920	164816	181886	172214	221931	200277	208669	367268	168502	370781	194766	318889	449102	394509	229832	170569	168974	243606	665937	0.702965	-0.508475	0.136121	0.722222	0.761139	1.11428e+06	733220	1.58281e+06	779836	667078	586875	415461	484953	364092	643680	0.427454	-1.22616	0.000810288	0.911111	1.15057	0.300485	-1.73463
Com_107291_pos	PC (18:4e/22:6)	C48 H78 N O7 P	811.537	16.042	812.544	No results	Invalid mass	No results	79833.6	70813.5	78357.7	1.70232e+06	90579.8	76478.3	108562	102785	80099.7	73453.4	138040	829361	121730	130644	190158	79327.9	95947.3	99801.3	1.35503e+06	0.729252	-0.45551	0.259106	0.8	1.05236	192026	142967	179371	260216	277713	228157	129584	160730	114723	150976	1.83931	0.879161	0.812856	0.655556	0.224721	1.34132	0.423652
Com_10736_neg	6-(4-methoxyphenyl)pyrimidine-2,4-diamine	C11 H12 N4 O	216.1	5.915	215.093	Full match	No results	No results	1.93198e+06	1.41921e+06	1.41418e+06	1.90015e+06	1.6414e+06	1.78502e+06	1.36017e+06	3.5151e+06	1.51181e+06	1.53871e+06	3.82707e+06	6.92109e+06	8.65798e+06	5.02831e+06	1.43324e+06	2.45631e+06	5.28856e+06	3.04758e+06	1.96499e+06	0.419829	-1.25213	0.00499164	0.888889	0.994063	3.15572e+07	1.12914e+07	8.88151e+06	1.0337e+07	1.21697e+07	1.86517e+07	9.89129e+06	2.65418e+07	5.46963e+06	8.81314e+06	0.298855	-1.74248	0.000250664	0.977778	1.09011	0.125468	-2.99461
Com_1076_pos	L-Alanyl-L-proline	C8 H14 N2 O3	186.1	1.506	204.134	Full match	No results	No results	2.692e+08	4.00869e+08	3.8374e+08	5.21058e+08	5.50371e+08	3.51144e+08	2.89188e+08	7.11607e+08	4.92584e+08	5.50463e+08	7.96553e+08	1042924935	1115302122	1080237310	951870524	698503017	6.7721e+08	8.59164e+08	1486712530	0.467154	-1.09803	1.44e-05	0.977778	2.3208	6.95569e+08	4.95061e+08	6.45453e+08	3.35704e+08	6.72456e+08	8.49479e+08	4.92138e+08	7.8471e+08	6.07639e+08	6.22173e+08	1.56056	0.642067	0.00158699	0.933333	0.92849	0.729024	-0.455963
Com_10762_pos	Glycocholic acid hydrate	C26 H45 N O7	483.321	14.544	501.354	No results	No results	Full match	4.02484e+07	5.11094e+07	4.75983e+07	9.82485e+07	4.78374e+07	4.73502e+07	6.16741e+07	6.15301e+07	7.44721e+07	6.25075e+07	8.02386e+07	1.09485e+08	5.85912e+07	4.65366e+07	3.6753e+07	3.67481e+07	3.16961e+07	3.80785e+07	9.80866e+07	0.9946	-0.00781134	0.729673	0.622222	0.886146	5.47441e+07	4.07572e+07	4.77147e+07	5.69114e+07	7.75728e+07	9.23359e+07	6.45586e+07	6.02291e+07	5.43474e+07	4.72501e+07	0.998947	-0.00151972	0.676522	0.6	0.292976	0.993553	-0.00933106
Com_10766_neg	(+/-)11(12)-EET	C20 H32 O3	320.235	12.982	319.228	Full match	No results	Full match	3.69914e+06	3.00938e+06	2.50363e+06	4.00814e+06	3.38773e+06	3.13955e+06	2.82728e+06	1.83208e+06	1.14482e+06	950474	3.05006e+06	1.99258e+06	6.92168e+06	2.80091e+06	1.44347e+07	2.06789e+06	4.33481e+06	1.51479e+06	1.50168e+07	0.457511	-1.12812	0.1216	0.644444	0.885262	747872	632947	1.50757e+06	1.87628e+06	2.37843e+06	2.15502e+06	1.54031e+06	1.06472e+06	1.10011e+06	891911	4.16886	2.05965	0.00298742	0.911111	1.33509	1.9073	0.931531
Com_107833_pos	1-morpholino-3-(4-nitrophenoxy)propan-2-ol	C13 H18 N2 O5	564.239	6.201	283.127	Invalid mass	No results	No results	475367	747772	540732	531536	724004	573683	509831	1.60442e+06	477248	768204	604174	549790	710504	595118	605804	668515	520790	872271	555104	1.10127	0.139174	0.787388	0.577778	0.708698	441950	638721	600369	821115	966090	1.15525e+06	834709	697164	876280	1.12595e+06	0.77393	-0.369725	0.0515167	0.766667	0.677514	0.852309	-0.230551
Com_10789_neg	geranyl pp	C10 H20 O7 P2	314.068	1.482	313.06	No results	No results	Full match	1.54357e+07	6.07735e+06	1.51453e+07	7.3535e+06	9.23802e+06	1.06703e+07	8.3751e+06	7.35523e+06	1.46062e+07	1.05959e+07	9.09442e+06	3.65441e+06	8.77211e+06	8.28761e+06	4.29514e+06	1.185e+07	1.2019e+07	6.07401e+06	2.09319e+06	1.42678	0.512766	0.0715274	0.722222	1.04224	2.33947e+07	1.49228e+07	9.19987e+06	1.59854e+07	2.45671e+07	2.2643e+07	2.01771e+07	1.13863e+07	3.31323e+07	2.25523e+07	0.371229	-1.42962	0.000466027	0.955556	1.49308	0.529663	-0.916853
Com_10809_pos	Syringic acid	C9 H10 O5	198.052	1.5	199.06	No results	No results	Full match	6.15307e+07	3.10254e+07	6.99539e+07	5.12665e+07	3.97443e+07	5.25636e+07	9.22764e+07	2.19063e+07	6.39063e+07	5.16851e+07	4.13068e+07	3.92857e+07	3.91334e+07	5.64969e+07	2.04583e+07	6.99569e+07	5.01172e+07	2.12632e+07	3.56054e+07	1.2908	0.368263	0.197893	0.7	0.878238	2.21119e+07	1.91854e+07	1.90668e+07	2.3294e+07	2.73679e+07	2.93605e+07	3.26908e+07	3.76467e+07	7.09414e+07	4.35278e+07	1.27659	0.352293	0.18912	0.688889	0.54356	1.64782	0.720556
Com_108185_pos	N-(4-methoxy-1-methyl-1H-indazol-3-yl)-5-methyl-3-isoxazolecarboxamide	C14 H14 N4 O3	286.109	5.811	287.117	Invalid mass	No results	No results	701979	500687	358581	798495	278362	555695	346525	629465	361506	947229	326855	561193	1.09115e+06	788160	255625	576764	820372	1.44889e+06	955704	0.722473	-0.468984	0.250783	0.666667	0.771089	659352	854051	871469	482082	582875	624630	386102	1.23848e+06	518856	433621	1.14004	0.189088	0.77297	0.555556	0.546313	0.82365	-0.279897
Com_108293_pos	Tauro-alpha-Muricholic acid sodium salt	C26 H44 N Na O7 S	537.273	15.015	538.28	No results	No results	Full match	102128	171365	275359	176035	160520	272401	71748.4	90744.8	79858.6	1.62609e+06	141177	131254	140244	74714.5	125794	62082.1	128411	296819	215551	2.06955	1.04932	0.38638	0.588889	0.675895	73446.7	63103	59888.9	248914	144958	118222	215489	88911.8	45809	84195	1.2794	0.355467	0.232458	0.666667	0.368647	2.64778	1.40478
Com_10831_neg	N-Acetyl-L-phenylalanine	C11 H13 N O3	207.09	7.713	206.083	Full match	Full match	Full match	4.48733e+06	3.35759e+06	3.47175e+06	7.95212e+06	7.85442e+06	2.8568e+06	19525058	7.99697e+06	3.45726e+06	4.73227e+06	1.17999e+07	1.64466e+07	1.64501e+07	6.93505e+06	1.16605e+07	5.17725e+06	6.29566e+06	1.33908e+07	1.48825e+07	0.57379	-0.801405	0.0131747	0.8	1.12672	3.11836e+07	2.11079e+07	2.57542e+07	1.24223e+07	2.62232e+07	2.3612e+07	9.2107e+06	3.47485e+07	3.98275e+06	6.45287e+06	0.588024	-0.766054	0.156587	0.711111	0.539023	0.337402	-1.56746
Com_108412_pos	Deoxyguanosine	C10 H13 N5 O4	267.097	11.785	268.104	No results	No results	Full match	1.04845e+06	1.33799e+06	1.49037e+06	1.08236e+06	658845	1.058e+06	931911	1.19647e+06	1.34937e+06	1.37557e+06	1.01206e+06	626005	723724	607490	643598	1.1061e+06	647290	592449	1.01201e+06	1.48857	0.573927	0.00249633	0.888889	1.49608	904650	760122	1.47962e+06	633115	1.35781e+06	612076	699344	677789	1.22094e+06	1.78716e+06	0.764388	-0.387623	0.153801	0.7	0.606476	1.13784	0.186303
Com_108436_pos	2-[3-(4-pyridyl)-1H-1,2,4-triazol-5-yl]pyridine	C12 H9 N5	223.084	7.493	224.09	Invalid mass	No results	No match	800384	870517	846922	650610	796317	629070	739933	1.34405e+06	627720	725678	726031	598828	966783	977429	606308	716648	818655	1.06109e+06	1.03983e+06	0.962257	-0.0555064	0.6936	0.555556	0.547602	985052	1.36769e+06	787425	975257	951281	1.05898e+06	728668	772754	562467	894152	0.91881	-0.122161	0.460279	0.577778	0.638622	0.884131	-0.177667
Com_10854_pos	LMH	C17 H29 N5 O4 S	199.595	7.706	400.197	Invalid mass	No results	No results	6.12102e+07	6.98349e+07	6.49789e+07	6.33951e+07	5.93607e+07	4.38159e+07	6.57671e+07	6.76448e+07	4.78524e+07	7.52882e+07	5.05382e+07	3.90202e+07	4.74538e+07	5.88549e+06	4.51719e+07	7.23172e+07	6.5879e+07	6.93971e+07	5.59897e+07	1.23377	0.303069	0.20185	0.666667	0.87144	3.70366e+07	5.17976e+07	9.29376e+07	1.0031e+08	6.94306e+07	3.28683e+07	8.08542e+07	4.7319e+07	9.64805e+07	8.91471e+07	0.718776	-0.476385	0.168801	0.7	0.763109	0.886802	-0.173316
Com_1086_neg	D-(+)-Arabitol	C5 H12 O5	152.069	1.358	151.061	Full match	Full match	Full match	1.4795e+08	1.45472e+08	1.34977e+08	3.52981e+07	1.59587e+08	1.46707e+08	7.85101e+07	3.49847e+08	176361832	1.34922e+08	1.23772e+08	6.45984e+07	1.20266e+08	4.17156e+07	7.78494e+07	1.71641e+08	1.40639e+08	2.40446e+08	4.96246e+07	1.31839	0.398778	0.303056	0.677778	0.51531	6.69285e+08	5.46576e+08	2.74899e+08	362231335	3.61389e+08	4.57283e+08	2.50479e+08	2.56198e+08	2.06025e+08	3.35666e+08	0.307808	-1.6999	9.18e-05	0.988889	1.4644	0.405812	-1.30112
Com_108600_pos	L-Methionine sulfone	C5 H11 N O4 S	181.041	8.558	182.049	No results	No results	Full match	318003	216444	276418	1.00895e+06	545057	293789	624203	302847	226509	472661	771617	391626	1.0928e+06	387521	748156	495735	527307	295145	1.02443e+06	0.672508	-0.572376	0.0684175	0.755556	1.16387	616970	570708	557080	662141	803572	651846	268076	376747	321847	382739	1.22253	0.289869	0.401214	0.388889	0.333237	0.822161	-0.282507
Com_10902_pos	N-lactoyl-phenylalanine	C12 H15 N O4	237.1	9.032	475.209	No results	No results	Full match	1.19005e+07	1.96525e+07	1.47652e+07	1.61328e+07	1.19667e+07	1.47506e+07	2.54343e+07	2.00174e+07	1.5822e+07	1.32854e+07	1.23631e+07	1.53948e+07	1.79789e+07	1.61733e+07	1.03813e+08	1.42965e+07	1.44154e+07	2.58027e+07	1.1504e+07	0.635857	-0.653225	0.452821	0.522222	0.500022	3.24096e+07	3.6307e+07	3.41413e+07	2.52037e+07	2.78618e+07	2.98609e+07	2.2779e+07	1.75294e+07	2.55036e+07	1.72173e+07	0.957878	-0.0620866	0.225924	0.811111	0.593237	0.609074	-0.715312
Com_1093_neg	2-Hydroxy-2-methyl-3-buten-1-yl beta-D-glucopyranoside	C11 H20 O7	310.127	2.77	309.119	Invalid mass	No results	No results	1.23744e+08	1.34429e+08	1.38003e+08	131125175	2.23272e+08	1.22282e+08	1.47738e+08	2.08727e+08	2.96272e+07	1.52891e+08	2.33219e+08	1.70661e+08	2.34719e+08	3.58867e+08	2.66808e+08	3.09255e+08	3.98362e+08	5.2645e+08	2.84097e+08	0.45667	-1.13078	0.00109286	0.977778	1.91465	2.84895e+08	434623740	3.82937e+08	2.29102e+08	2.13763e+08	2.78529e+08	1.58174e+08	1.88248e+08	1.41887e+08	1.58496e+08	1.25133	0.323459	0.158294	0.7	0.609291	0.571443	-0.807318
Com_10938_neg	Porphobilinogen	C10 H14 N2 O4	226.096	2.762	225.088	Full match	No results	Full match	6.43948e+06	6.41442e+06	5.33211e+06	5.6006e+06	7.95343e+06	5.61769e+06	7.07075e+06	1.39241e+07	5.02691e+06	5.8882e+06	6.3435e+06	4.24205e+06	7.93791e+06	6.19714e+06	6.23623e+06	7.30866e+06	7.24061e+06	1.23323e+07	6.15416e+06	0.97419	-0.0377243	0.797253	0.588889	0.184977	2.25523e+07	2.29227e+07	2.18352e+07	1.39104e+07	1.33308e+07	1.85995e+07	8.43636e+06	1.10827e+07	7.50195e+06	1.23351e+07	0.466227	-1.1009	0.000289575	0.955556	1.34102	0.454193	-1.13862
Com_10940_neg	Lactobionic acid	C12 H22 O12	358.112	1.302	357.104	No results	No results	Full match	2.66223e+07	15111659	2.14195e+07	1.36835e+07	1.2901e+07	1.53141e+07	2.19983e+07	1.85551e+07	2.43156e+07	9.45732e+06	1.13763e+07	1.01146e+07	1.46399e+07	1.35259e+07	1.09339e+07	1.83566e+07	1.62373e+07	1.34361e+07	8.19811e+06	1.38197	0.466731	0.0341399	0.777778	0.98896	2.33237e+07	2.15941e+07	1.98679e+07	3.3193e+07	3.61949e+07	1.12746e+07	2.6275e+07	2.2937e+07	2.70812e+07	3.90998e+07	0.497615	-1.0069	0.000194192	0.933333	1.42482	0.687692	-0.540165
Com_10957_pos	4-Ethoxybenzaldehyde	C9 H10 O2	168.078	10.237	169.085	Invalid mass	No results	No results	1.27057e+07	1.56328e+07	1.12794e+07	1.21728e+07	2.01675e+07	1.2016e+07	1.17956e+07	5.39849e+07	1.21066e+07	18235049	4.05046e+07	1.53557e+07	3.44606e+07	2.59524e+07	1.87564e+07	1.9481e+07	2.55851e+07	3.77948e+07	3.30481e+07	0.645922	-0.630568	0.0137847	0.844444	0.95651	8.75233e+07	7.45409e+07	8.15718e+07	3.92805e+07	7.5361e+07	9.74615e+07	3.87327e+07	4.23371e+07	2.29232e+07	5.4806e+07	0.453708	-1.14016	0.000924216	0.911111	0.970869	0.29306	-1.77073
Com_10961_pos	Dehydrocholic acid	C24 H34 O5	402.24	12.198	403.247	Full match	Full match	Full match	1.04197e+08	7.01556e+07	6.04158e+07	6.65842e+07	8.45597e+07	6.09109e+07	8.71027e+07	5.18135e+07	4.65104e+07	6.75868e+07	5.32787e+07	3.84363e+07	5.47345e+07	4.51307e+07	6.97025e+07	4.94134e+07	5.94634e+07	5.23054e+07	3.47093e+07	1.37771	0.462271	0.00844189	0.833333	1.29806	3.35207e+07	4.4849e+07	4.12151e+07	4.50069e+07	3.17065e+07	3.487e+07	4.48144e+07	3.62003e+07	5.47335e+07	4.05187e+07	1.24675	0.318176	0.0298155	0.8	0.608493	1.71766	0.780448
Com_110230_pos	N-METHYL (-)EPHEDRINE	C11 H17 N O	179.131	10.745	180.138	No results	No results	Full match	645369	641303	638600	683456	836826	656823	784327	622832	581971	630423	637139	726644	1.19596e+06	1.03613e+06	857693	1.09489e+06	1.22882e+06	1.11839e+06	1.17313e+06	0.667094	-0.584039	0.000908417	0.9	1.98205	1.28392e+06	1.0725e+06	799021	692976	1.07432e+06	912548	702424	637891	738803	877215	1.14614	0.196787	0.217279	0.666667	0.67366	0.764585	-0.387252
Com_11032_pos	Norverapamil	C26 H36 N2 O4	440.273	14.097	221.144	Invalid mass	No results	No results	4.57275e+06	6.7811e+06	4.98798e+06	5.27484e+06	5.63717e+06	6.14841e+06	7.14292e+06	8.9095e+06	4.53232e+06	5.1376e+06	5.144e+06	9.70327e+06	4.55836e+06	4.59432e+06	7.68697e+06	5.95216e+06	7.81481e+06	6.11907e+06	7.38283e+06	0.902577	-0.147878	0.408627	0.622222	0.177694	5.50821e+06	4.66574e+06	6.54054e+06	1.08952e+08	9.81499e+06	9.0787e+06	4.77717e+06	113372580	5.54527e+06	5.43262e+06	0.239347	-2.06282	0.20101	0.411111	0.647823	0.216029	-2.2107
Com_1104_neg	β-D-Glucopyranuronic acid	C6 H10 O7	194.043	1.254	193.036	Full match	Not the top hit	Full match	2.53131e+07	6.95204e+07	1.80517e+07	4.22064e+07	6.37279e+07	3.26725e+07	5.52806e+07	373828272	1.47063e+07	3.70514e+07	6.25847e+07	4.56555e+07	154910881	9.17593e+07	1.14682e+08	2.49367e+07	2.91813e+07	3.07665e+08	9.21267e+07	0.713721	-0.486569	0.181643	0.7	0.787629	7.24468e+08	4.30921e+08	4.97763e+08	2.79687e+08	4.94627e+08	744324681	1.25318e+08	1.85934e+08	3.70822e+07	3.52034e+08	0.264998	-1.91595	0.00350578	0.877778	1.01276	0.189134	-2.40252
Com_11051_pos	D-threo-Isocitric acid	C6 H8 O7	192.027	2.294	193.034	No results	No results	Full match	3.43378e+06	2.53498e+06	1.46545e+06	2.00567e+06	1.05536e+06	755215	1.12645e+06	5.20855e+06	1.26009e+06	1.3422e+06	1.00329e+06	1.5124e+06	4.34227e+06	2.28667e+06	1.01781e+06	2.54099e+06	1.75e+06	2.09168e+06	1.54524e+06	1.00435	0.00625599	0.780713	0.566667	0.200932	1.84799e+07	6.61881e+06	6.34e+06	2.63972e+06	1.38174e+07	7.24316e+06	1.73078e+06	3.09609e+06	983458	1.60463e+06	0.321329	-1.63787	0.029188	0.766667	1.0167	0.322726	-1.63162
Com_110528_pos	Estradiol	C18 H24 O2	272.178	6.882	273.185	No results	No results	Full match	231247	485993	342430	225368	413566	352302	556945	306535	392671	196487	285669	514559	522731	355999	1.49075e+06	192605	574658	293275	674442	0.642893	-0.63735	0.182581	0.666667	0.905942	306250	244784	348737	247415	285061	295306	206082	254575	243879	220309	2.05462	1.03887	0.0236764	0.822222	1.08475	1.3209	0.40152
Com_11057_pos	Zeatin-7-N-glucoside	C16 H23 N5 O6	381.16	12.058	382.168	Invalid mass	No results	No results	2.51596e+07	3.61257e+07	2.94308e+07	2.72226e+07	1.79883e+07	2.7067e+07	1.49073e+07	3.58102e+07	2.17961e+07	3.20564e+07	2.59412e+07	3.99306e+07	3.52085e+07	3.93514e+07	2.25696e+07	3.7848e+07	2.80859e+07	4.88483e+07	3.42593e+07	0.771713	-0.373863	0.041371	0.766667	0.527008	1.13942e+07	1.20559e+07	8.60967e+06	6.45543e+06	7.9588e+06	9.81322e+06	9.35522e+06	1.06064e+07	7.17519e+06	6.77558e+06	3.84386	1.94256	7.93e-10	1	1.87983	2.96636	1.56869
Com_11070_pos	2-Arachidonoyl glycerol	C23 H38 O4	378.276	14.828	379.284	Full match	No results	Full match	4.01174e+06	1.3269e+07	4.04261e+07	3.39644e+07	2.36842e+07	3.03683e+07	1.00357e+08	1.23871e+07	5.33514e+07	1.98164e+07	9.98986e+06	7.55387e+06	8.21736e+06	7.06375e+06	5.60485e+06	6.85965e+06	3.9671e+06	5.05342e+06	1.29539e+07	4.43735	2.1497	0.00166914	0.9	2.0357	8.04764e+06	5.62356e+06	6.40023e+06	7.26575e+06	9.75553e+06	1.04873e+07	9.32193e+06	7.94962e+06	6.11551e+06	7.05827e+06	0.957862	-0.06211	0.564862	0.577778	0.102231	4.25037	2.08759
Com_11094_neg	N2-Acetyl-L-ornithine	C7 H14 N2 O3	174.101	1.499	173.093	No results	Full match	Full match	1.01864e+07	8.24095e+06	9.60125e+06	1.25739e+07	9.83505e+06	9.49134e+06	1.26736e+07	1.68362e+07	1.20408e+07	1.28764e+07	1.54072e+07	1.21258e+07	1.82861e+07	1.13317e+07	1.37976e+07	1.16552e+07	1.09903e+07	2.07339e+07	1.26347e+07	0.810636	-0.302874	0.0539546	0.733333	0.632616	3.01515e+07	2.23664e+07	2.41673e+07	2.66298e+07	3.69104e+07	3.3896e+07	2.27002e+07	1.90303e+07	1.30174e+07	1.88475e+07	0.569478	-0.812288	0.000401604	0.933333	1.16597	0.461639	-1.11516
Com_111097_pos	Lysope 14:0	C19 H40 N O7 P	425.255	13.609	851.518	No results	No results	Full match	620561	1.0458e+06	749645	1.4036e+06	1.04496e+06	1.25446e+06	1.2022e+06	639940	808274	836979	1.06749e+06	1.16144e+06	965917	906110	1.03129e+06	881677	1.12619e+06	560360	689761	1.03046	0.0432846	0.886259	0.477778	0.085689	605581	777786	688345	571806	1.06686e+06	1.09642e+06	798528	609379	1.35356e+06	1.33967e+06	1.04654	0.0656228	0.594275	0.566667	0.445514	1.07841	0.108907
Com_11112_pos	5-fluoro AKB48 N-(4-hydroxypentyl) metabolite	C23 H30 F N3 O2	437.192	10.63	438.199	Invalid mass	No results	No results	5.01199e+07	4.67497e+07	5.10558e+07	2.63593e+07	2.33419e+07	4.16401e+07	2.58677e+07	5.78782e+07	7.1226e+07	3.96904e+07	4.11777e+07	5.06423e+07	2.68497e+07	2.99957e+07	1.72318e+07	6.96846e+06	2.44153e+07	5.46233e+07	2.21531e+07	1.42502	0.510978	0.0896582	0.711111	0.992684	6.76018e+07	7.28579e+07	6.62873e+07	1.0774e+08	6.86356e+07	7.30694e+07	7.2082e+07	7.39649e+07	1.03864e+08	8.31085e+07	0.385839	-1.37393	0.00070243	1	1.5477	0.549826	-0.862952
Com_11131_neg	Orotidine	C10 H12 N2 O8	288.06	1.37	287.053	Full match	No results	Full match	2.47867e+06	4.93437e+06	2.78928e+06	3.00159e+06	4.22266e+06	2.93846e+06	2.18855e+06	1.19374e+07	1.65745e+06	2.84353e+06	3.88004e+06	804752	4.76011e+06	4.24403e+06	5.03086e+06	2.74461e+06	2.25246e+06	1.07161e+07	1.73978e+06	0.970144	-0.0437298	0.925514	0.522222	0.246536	3.00056e+07	2.13387e+07	2.25191e+07	1.45594e+07	1.71926e+07	3.04015e+07	6.56155e+06	8.62118e+06	2.23981e+06	1.00465e+07	0.245843	-2.02419	0.00104327	0.888889	1.30764	0.238503	-2.06792
Com_11162_pos	2-[5-(2-hydroxypropyl)oxolan-2-yl]propanoic acid	C10 H18 O4	224.102	11.127	225.109	Invalid mass	No results	No results	1.45525e+06	3.60554e+06	1.90193e+06	1.27501e+06	1.46481e+06	1.42625e+06	1.44477e+06	3.13845e+07	1.73991e+06	4.63137e+06	9.91872e+06	2.86443e+06	6.23451e+06	4.78415e+06	1.58064e+06	2.51867e+06	4.34725e+06	8.58578e+06	7.95341e+06	0.928441	-0.107118	0.120073	0.8	0.531891	7.46921e+07	4.68962e+07	6.75241e+07	3.3492e+07	9.73412e+07	1.2752e+08	2.72984e+07	3.70992e+07	4.81495e+06	4.36166e+07	0.0967498	-3.3696	1.15e-05	0.955556	1.27217	0.0898265	-3.47672
Com_111707_pos	4-(4-methoxyphenyl)-6-pyridin-4-yl-1,3,5-triazin-2(3H)-one	C15 H12 N4 O2	318.051	1.912	319.059	Invalid mass	No results	No results	310252	389810	266644	367586	269354	327876	389271	226525	342302	389457	234867	348841	402367	376890	234282	414067	342239	332808	220296	1.01531	0.0219263	0.804168	0.5	0.289928	440169	224662	228464	162950	437165	228360	424898	392827	506384	378999	0.942988	-0.0846891	0.887769	0.588889	0.102685	0.957429	-0.0627628
Com_1118_neg	LysoPE 18:0	C23 H48 N O7 P	481.317	14.883	480.31	No results	No results	Full match	9.44461e+06	5.17872e+07	7.52576e+07	530953146	4.89345e+07	1.10751e+08	3.2465e+08	4.52276e+07	6.41671e+07	5.62554e+07	50887451	2.04679e+07	1.66838e+07	9.80792e+06	1.22903e+08	3.03617e+07	7.53515e+06	4.44017e+07	3.12488e+08	1.92626	0.945806	0.160166	0.733333	1.03293	5.90788e+06	2.01366e+07	1.39878e+07	1.93022e+07	2.97169e+07	6.53273e+06	2.0887e+07	4.80958e+06	4.51152e+07	2.25449e+07	3.61981	1.85591	0.0996747	0.711111	0.637595	6.9727	2.80172
Com_11185_neg	3-(2-Hydroxyethyl)indole	C10 H11 N O	161.084	8.825	160.077	Full match	No results	No results	550467	3.59577e+06	410495	728904	1.53448e+06	393096	651007	9.06282e+06	212723	830638	1.71308e+06	164505	1.199e+06	866259	539380	496947	656820	2.04773e+07	1.24297e+06	0.591213	-0.758249	0.821947	0.555556	0.421501	1.41008e+07	9.89373e+06	2.57491e+07	4.43127e+06	3.47583e+06	3.78935e+06	1.83881e+06	897707	238224	816166	0.465972	-1.10169	0.104233	0.744444	0.910833	0.275489	-1.85994
Com_11199_pos	4-(Diethylamino)salicylaldehyde	C11 H15 N O2	193.11	9.471	194.117	Full match	No results	No results	4.96567e+07	4.35897e+07	4.90596e+07	3.66609e+07	7.06564e+07	4.34866e+07	5.81637e+07	2.74748e+07	3.06159e+07	4.44723e+07	2.75265e+07	3.60177e+07	3.45764e+07	2.96636e+07	4.80888e+07	2.88347e+07	6.65081e+07	3.3968e+07	3.95985e+07	1.18467	0.244484	0.200169	0.7	0.443584	1.28791e+07	1.72427e+07	1.69435e+07	1.83537e+07	1.36117e+07	1.4858e+07	1.60951e+07	1.79263e+07	2.43421e+07	1.82811e+07	2.24643	1.16764	5.99e-06	1	1.37117	2.66128	1.41212
Com_11204_pos	5-Hydroxyindole	C8 H7 N O	133.053	7.909	134.06	Full match	No results	Full match	3.11425e+07	4.16791e+07	3.00935e+07	3.50508e+07	3.3319e+07	2.73893e+07	2.12708e+07	4.79125e+07	2.53282e+07	2.68164e+07	3.55733e+07	1.83837e+07	2.77825e+07	3.17802e+07	2.84828e+07	2.89554e+07	2.6613e+07	4.56391e+07	1.88348e+07	1.09906	0.136265	0.405567	0.588889	0.337946	7.19122e+07	8.26683e+07	6.58589e+07	6.13806e+07	6.30464e+07	7.93333e+07	4.1899e+07	3.7899e+07	4.32106e+07	5.98306e+07	0.479642	-1.05997	2.56e-05	0.966667	1.52369	0.527153	-0.923707
Com_112068_pos	N1-methyl-5-methoxy-2-({2-[(methylamino)carbonyl]phenyl}thio)benzamide	C17 H18 N2 O3 S	312.095	5.347	313.102	Invalid mass	No results	No results	242004	188088	146351	235069	281554	169325	218316	381186	132542	234308	189605	168931	288734	290020	315999	184709	261245	336347	292092	0.861745	-0.214667	0.224655	0.688889	0.672566	854205	506590	572278	349803	341601	387100	347757	362813	269032	371616	0.592811	-0.754355	0.00197433	0.944444	1.0441	0.510852	-0.969022
Com_112545_pos	Scopolamine	C17 H21 N O4	303.142	2.417	304.149	Invalid mass	No results	No results	93256.3	257177	133871	196350	219534	115175	211200	313154	106506	216539	148738	1.03403e+06	700504	413328	210882	124845	208097	916370	655852	0.379927	-1.39621	0.02513	0.744444	1.36386	1.1297e+06	851918	1.06919e+06	416255	622174	650234	305501	606393	305990	356912	0.776488	-0.364965	0.205846	0.633333	0.556679	0.295009	-1.76117
Com_11269_neg	LPE 20:1	C25 H50 N O7 P	507.333	15.442	506.326	No results	Full match	No results	1.13564e+06	2.18449e+06	4.38755e+06	6.0075e+06	2.31355e+06	5.25798e+06	3.68623e+06	3.47855e+06	3.37077e+06	2.5719e+06	3.0036e+06	5.16914e+06	914312	1.35888e+06	9.15832e+06	2.40838e+06	1.91719e+06	6.57886e+06	7.09192e+06	0.823251	-0.280596	0.916716	0.477778	0.209363	1.04458e+06	2.78806e+06	3.62643e+06	1.46709e+06	1.02437e+06	1.12014e+06	1.16509e+06	315720	1.58411e+06	1.16531e+06	2.73046	1.44914	0.0150679	0.8	1.039	2.24785	1.16855
Com_11271_neg	19(R)-hydroxy Prostaglandin A2	C20 H30 O5	332.199	10.303	331.192	Invalid mass	No results	No results	9.55438e+06	5.50782e+06	6.51851e+06	5.76364e+06	6.5852e+06	6.16419e+06	5.12091e+06	1.80336e+07	1.43393e+07	9.40555e+06	8.87034e+06	1.12773e+07	1.2334e+07	6.53173e+06	8.66541e+06	5.09636e+06	1.36668e+07	7.40813e+06	1.40583e+07	0.890629	-0.167103	0.399072	0.611111	0.543096	1.24569e+07	8.02627e+06	1.63765e+07	8.03402e+06	5.29959e+06	6.39204e+06	1.08193e+07	5.60143e+06	4.73435e+06	4.57629e+06	1.18659	0.246819	0.264039	0.666667	0.477663	1.05681	0.0797158
Com_1130_neg	7-Methylxanthine	C6 H6 N4 O2	166.048	1.271	165.041	Invalid mass	No results	No match	1.44027e+07	1.68777e+07	7.51016e+06	1.6712e+07	1.85832e+07	1.61006e+07	6.45297e+07	1.36237e+08	8.39875e+06	1.16577e+07	4.05197e+07	5.35795e+07	6.75473e+07	3.40229e+07	2.70896e+07	1.15546e+07	2.28797e+07	5.32546e+07	5.69152e+07	0.76194	-0.39225	0.0873228	0.744444	0.655781	7.00172e+08	3.42409e+08	3.45113e+08	1.00531e+08	3.86205e+08	5.86944e+08	6.15098e+07	3.14443e+08	7.61733e+06	5.74594e+07	0.140636	-2.82997	0.00815321	0.877778	1.00298	0.107156	-3.22222
Com_11300_pos	N1-(2,3-dihydro-1,4-benzodioxin-2-ylmethyl)-2,2-dimethylpropanamide	C14 H19 N O3	249.136	12.003	250.143	Full match	No results	No results	2.70685e+06	9.92266e+06	3.35121e+06	3.8299e+06	5.38691e+06	4.00786e+06	2.63093e+06	3.25517e+07	2.31191e+06	5.20921e+06	4.65465e+06	3.20379e+06	6.75774e+06	4.81064e+06	2.97177e+06	4.51961e+06	3.929e+06	1.61691e+07	4.21548e+06	1.26324	0.337132	0.970157	0.577778	0.359753	7.91556e+07	8.18325e+07	7.11818e+07	3.03556e+07	4.35283e+07	5.75793e+07	1.90794e+07	1.50913e+07	7.71236e+06	2.60746e+07	0.131894	-2.92255	1.07e-05	0.977778	1.44458	0.166614	-2.58542
Com_11306_pos	5α-Androstan-3,6,17-trione	C19 H26 O3	302.186	7.972	303.192	Invalid mass	No results	No results	601495	1.39026e+06	863835	924451	1.30511e+06	845067	1.10459e+06	211565	770026	1.35655e+06	5.09447e+07	260562	1.28634e+06	1.0495e+06	149802	992513	9.88223e+07	1.13672e+06	182443	0.0544851	-4.19799	0.45808	0.522222	1.12327	816004	943987	246173	187209	639480	662907	273235	936604	517753	317181	31.0489	4.95647	0.172645	0.688889	0.822761	1.6917	0.758478
Com_11367_neg	5-Methoxysalicylic acid	C8 H8 O4	168.042	2.129	167.035	Full match	Full match	Full match	3.49051e+06	3.58501e+06	2.7813e+06	2.47184e+06	4.21161e+06	3.43228e+06	3.19175e+06	8.2139e+06	3.3861e+06	3.21309e+06	3.50602e+06	2.47082e+06	3.73149e+06	3.30688e+06	2.11115e+06	2.61646e+06	3.40627e+06	7.64019e+06	3.06777e+06	1.07291	0.101525	0.612395	0.6	0.250506	2.90395e+07	1.57167e+07	1.716e+07	8.47779e+06	2.35328e+07	1.28741e+07	7.25793e+06	5.65983e+06	2.86579e+06	4.9863e+06	0.277468	-1.84961	0.000866761	0.9	1.39065	0.297697	-1.74808
Com_11411_pos	5-Hydroxyindole-3-acetic acid	C10 H9 N O3	191.057	7.31	192.065	Full match	Full match	Full match	1.58109e+07	5.14095e+07	1.06007e+07	2.12382e+07	3.37585e+07	1.44421e+07	9.02663e+06	103646647	1.22354e+07	3.02153e+07	5.06699e+07	1.01373e+08	3.83072e+07	3.09275e+07	4.765e+07	5.17691e+07	4.33933e+07	8.44848e+07	3.77708e+07	0.559572	-0.837604	0.0109178	0.822222	1.45763	7.77433e+07	1.03425e+07	7.30002e+07	6.67748e+07	3.71802e+07	3.80599e+07	2.74618e+07	3.61441e+07	2.28003e+07	7.56917e+07	1.16162	0.216138	0.336427	0.644444	0.372047	0.65001	-0.621466
Com_114252_pos	N-(4-fluorophenyl)-N'-(2-piperidinophenyl)urea	C18 H20 F N3 O	335.139	6.852	336.147	Invalid mass	No results	No results	190789	293860	316309	197464	229890	247228	396419	308863	166958	224043	359494	253990	332448	512886	573396	391326	405254	442905	299040	0.648225	-0.625434	0.00209116	0.888889	1.21431	806464	796684	1.06408e+06	754836	579867	630513	579764	325013	282374	311522	0.647106	-0.627925	0.0411838	0.755556	0.715196	0.41947	-1.25336
Com_1143_pos	Acetyl-L-carnitine	C9 H17 N O4	203.116	1.507	204.123	Full match	Full match	Full match	7.94187e+07	2.49931e+08	9.90426e+07	2.21314e+08	3.32622e+08	1.01989e+08	1.18674e+07	3.8825e+08	4.36107e+07	1.65686e+08	483761896	1.4758e+08	5.0675e+08	3.91605e+08	1440744690	2.5866e+08	2.01714e+08	1289135857	4.96179e+08	0.292239	-1.77478	0.00582255	0.877778	1.56944	6.17948e+07	7.66429e+07	9.35849e+07	9.91e+07	370789868	2.19795e+08	1.62335e+08	4.09642e+07	5.93636e+07	6.07072e+07	4.65489	2.21875	0.000349489	0.933333	1.25114	1.36034	0.443969
Com_11438_pos	N6-Succinyl Adenosine	C14 H17 N5 O8	383.107	6.662	384.114	No results	No results	Full match	3.22488e+06	5.05222e+06	3.45547e+06	8.68634e+06	3.57807e+06	3.86412e+06	3.70055e+06	1.88511e+07	4.34096e+06	5.30308e+06	4.78699e+06	4.92262e+07	5.26686e+06	5.39937e+06	9.54162e+07	2.09273e+06	2.12332e+06	1.72635e+07	2.50606e+07	0.261577	-1.93469	0.177495	0.666667	0.907411	8.28547e+07	6.60199e+07	6.54154e+07	2.49341e+07	3.29184e+07	6.00826e+07	9.06646e+06	1.65842e+07	6.38249e+06	1.46979e+07	0.605863	-0.722937	0.0879222	0.722222	0.716911	0.15848	-2.65763
Com_11441_pos	ILK	C18 H36 N4 O4	372.273	7.52	373.28	Full match	No results	No results	867555	6.47163e+06	2.91275e+06	8.05951e+06	1.22539e+07	7.23442e+06	1.5921e+06	3.23794e+07	1.20159e+07	1.82848e+07	1.11457e+07	3.33812e+07	2.95939e+07	4.00861e+07	5.83268e+06	8.74905e+06	5.99578e+06	4.92144e+07	4.14516e+07	0.407472	-1.29523	0.0342026	0.744444	1.23234	8.28364e+07	3.19558e+07	5.94132e+07	3.4967e+07	2.71662e+07	5.03814e+07	1.88974e+07	6.32905e+07	4.93479e+07	6.01846e+07	0.523577	-0.933526	0.0227864	0.811111	0.641613	0.213343	-2.22875
Com_11444_pos	Lysope 18:1	C23 H46 N O7 P	479.301	14.862	480.308	No results	No results	Full match	3.00852e+06	8.59068e+06	5.50672e+06	1.43628e+07	1.04029e+07	9.01153e+06	5.70556e+06	1.36971e+07	1.1027e+07	1.02106e+07	1.33565e+07	3.57117e+07	8.96668e+06	7.0407e+06	3.72127e+07	8.7972e+06	4.29397e+06	1.54226e+07	1.87836e+07	0.550662	-0.860762	0.131819	0.666667	0.832297	8.27938e+07	3.17979e+07	5.27837e+07	1.56171e+07	1.02976e+07	9.90471e+06	1.04236e+07	1.02653e+07	3.04024e+07	4.0217e+07	0.564362	-0.825308	0.153175	0.7	0.589585	0.310772	-1.68607
Com_114587_pos	Gly-Phe	C11 H14 N2 O3	222.1	11.528	223.107	No results	No results	Full match	892395	667615	699575	633304	728688	622183	695723	708509	668765	906261	632241	643415	651577	667859	759492	718479	802067	618179	756075	1.04022	0.0568847	0.499105	0.566667	0.374516	602485	675159	590943	602360	572099	593625	694053	668699	799656	799887	1.05225	0.0734769	0.29628	0.655556	0.652063	1.09457	0.130362
Com_11462_neg	LPC 16:1	C24 H48 N O7 P	553.344	14.608	552.337	No results	Invalid mass	No results	4.77108e+06	1.13199e+07	1.4601e+07	2.14155e+07	6.13264e+06	1.09374e+07	5.843e+06	1.03086e+07	1.47535e+07	9.23284e+06	1.13834e+07	1.03774e+07	7.2949e+06	7.94405e+06	1.09459e+07	1.08434e+07	2.67622e+06	1.15844e+07	1.02996e+07	1.18038	0.239251	0.51614	0.555556	0.597289	7.54358e+06	8.57614e+06	9.8062e+06	1.3127e+07	1.56972e+07	1.57432e+07	1.32965e+07	9.89155e+06	8.29856e+06	9.39713e+06	0.831503	-0.266206	0.228347	0.411111	0.481427	0.98149	-0.0269552
Com_114735_pos	6,7-dihydro-5H-dibenzo[d,f][1,3]diazepin-6-one	C13 H10 N2 O	210.079	9.364	211.086	Full match	No results	No results	512728	646243	647978	800367	435111	649319	576587	838630	999444	463107	729326	548565	986346	622440	564655	1.11282e+06	796103	613353	548109	0.906595	-0.141469	0.428993	0.444444	0.699429	416699	552378	403841	571714	498178	509157	578487	321969	505059	494055	1.49362	0.578814	0.00251475	0.911111	1.20795	1.35411	0.437345
Com_1148_neg	Guanosine	C10 H13 N5 O5	283.092	4.023	282.085	Full match	Full match	Full match	1.55069e+07	6.01857e+07	1.41221e+07	3.43148e+07	1.64879e+08	1.14136e+07	2.2743e+07	4.67277e+08	2.59466e+07	7.57079e+07	3.23343e+07	1.74415e+08	204677948	2.33634e+08	3.99989e+07	3.06668e+07	5.10276e+07	8.38091e+07	1.40013e+08	0.810525	-0.303071	0.160063	0.722222	0.816978	6.8382e+08	5.67078e+07	4.25709e+06	964709	1.72838e+06	5.69274e+06	1.05934e+07	1.26273e+08	2.54197e+07	3.78275e+07	1.15458	0.207365	0.0405546	0.777778	0.923573	0.935815	-0.0957055
Com_11515_pos	13-OxoODE	C18 H30 O3	316.201	13.998	317.208	Invalid mass	No results	No results	1.77784e+07	2.24793e+07	1.81204e+07	2.88302e+07	1.56202e+07	2.08611e+07	2.12084e+07	4.1514e+07	3.22095e+07	1.73996e+07	3.84564e+07	4.10294e+07	3.59287e+07	4.47226e+07	3.73487e+07	2.97499e+07	2.40198e+07	2.79845e+07	2.6794e+07	0.694103	-0.526779	0.00538081	0.833333	1.03069	3.12566e+07	1.7264e+07	3.4581e+07	2.09311e+07	1.19047e+08	9.20004e+07	2.51555e+07	3.47409e+07	1.49786e+07	2.27125e+07	0.823999	-0.279286	0.902289	0.655556	0.233441	0.57194	-0.806065
Com_1154_neg	Uric acid	C5 H4 N4 O3	168.029	1.465	167.021	Full match	Full match	Full match	1.48633e+07	3.29637e+07	1.78485e+07	2.64721e+07	4.99536e+07	2.91811e+07	1.05101e+08	8.78725e+07	1.93002e+07	4.07947e+07	4.29389e+07	1.6617e+08	4.4708e+07	3.17077e+07	5.04758e+07	2.5268e+07	4.74038e+07	9.11349e+07	6.2043e+07	0.679746	-0.556932	0.14041	0.711111	0.477145	6.53112e+08	4.23312e+08	5.88629e+08	4.99301e+08	8.43067e+08	9.13871e+08	3.21323e+08	382576971	7.50638e+07	3.62393e+08	0.12331	-3.01963	1.75e-06	0.977778	1.38814	0.0838198	-3.57656
Com_11558_pos	Asp-Phe	C13 H16 N2 O5	280.106	5.488	281.113	No results	Full match	Full match	2.22887e+06	3.32492e+06	1.997e+06	4.75492e+06	4.41948e+06	2.89263e+06	2.09733e+06	1.51961e+07	2.14684e+06	4.82925e+06	4.70759e+06	6.83543e+06	1.38768e+07	1.6563e+07	6.63797e+06	4.19765e+06	3.73587e+06	1.13381e+07	2.74892e+07	0.414111	-1.27191	0.00967872	0.833333	1.1825	8.1592e+07	1.80583e+07	6.47682e+07	8.86941e+06	1.53077e+07	2.30278e+07	6.02225e+06	3.69133e+07	5.18694e+06	8.68477e+06	0.394811	-1.34076	0.0732466	0.733333	0.664641	0.163496	-2.61267
Com_11572_neg	N4-(5-chloro-4-methoxy-3-thienyl)-2,6-dimethylmorpholine-4-carboxamide	C12 H17 Cl N2 O3 S	304.065	4.438	303.058	Full match	No results	No results	1.04443e+07	7.08572e+06	9.14685e+06	8.36103e+06	1.36165e+07	1.08854e+07	1.43276e+07	6.6026e+06	6.20575e+06	1.04381e+07	1.00391e+07	6.86435e+06	1.43904e+07	9.91277e+06	8.63228e+06	7.81329e+06	2.00308e+07	6.89745e+06	6.33594e+06	0.961349	-0.0568673	0.969368	0.533333	0.292281	9.40669e+06	1.74459e+07	1.16869e+07	1.40372e+07	9.13123e+06	8.63237e+06	1.18638e+07	1.5528e+07	2.04051e+07	1.68336e+07	0.748445	-0.418032	0.0608166	0.766667	0.859869	0.719517	-0.474899
Com_116241_pos	S-Adenosyl-L-methionine	C15 H22 N6 O5 S	398.137	8.586	399.145	No results	No results	Full match	995012	142055	150321	112357	389070	816170	1.01191e+06	397281	146527	132371	467143	160124	288312	266479	161540	212748	699654	212372	216553	1.43906	0.525128	0.706478	0.455556	0.437113	428949	360347	360906	225413	237445	244502	163083	271706	651639	220332	0.942777	-0.085011	0.629289	0.633333	0.147879	1.35671	0.440117
Com_11627_pos	Stiripentol	C14 H18 O3	216.114	11.708	217.122	Invalid mass	No results	No results	4.51746e+07	5.69282e+07	2.73909e+07	3.94183e+07	5.38862e+07	3.83812e+07	4.33959e+07	4.46219e+07	4.63381e+07	4.47731e+07	4.68477e+07	3.99119e+07	4.09975e+07	3.74775e+07	5.43311e+07	3.72879e+07	5.18827e+07	3.45633e+07	4.11559e+07	1.03075	0.0436952	0.773142	0.588889	0.207371	5.13134e+07	7.86457e+07	7.07807e+07	6.61189e+07	6.21255e+07	6.18212e+07	8.17276e+07	6.50238e+07	8.42014e+07	5.51927e+07	0.631025	-0.664232	8.43e-06	0.977778	1.55619	0.650429	-0.620537
Com_1164_neg	N-Tigloylglycine	C7 H11 N O3	157.074	5.385	156.067	Full match	Full match	No results	1.25464e+07	3.06558e+07	1.17561e+07	1.44144e+07	2.17322e+07	1.22842e+07	1.336e+07	1.22491e+08	1.0128e+07	2.12071e+07	2.60616e+07	9.03242e+06	2.4033e+07	1.71359e+07	1.57728e+07	1.20848e+07	1.31969e+07	2.34672e+08	1.83274e+07	0.657592	-0.604735	0.743866	0.555556	0.274266	5.78709e+08	4.95048e+08	5.16769e+08	2.20339e+08	2.87064e+08	4.04419e+08	1.08404e+08	1.52616e+08	3.00068e+07	1.78928e+08	0.138433	-2.85275	4.51e-05	0.944444	1.42461	0.0910322	-3.45748
Com_11651_pos	Valproic acid	C8 H16 O2	144.115	8.816	145.122	No results	No results	Full match	3.89389e+06	4.16784e+06	3.92813e+06	3.62201e+06	4.27632e+06	3.5533e+06	4.7706e+06	111342516	3.66097e+06	4.63558e+06	5.73694e+06	3.425e+06	4.6553e+06	4.4857e+06	4.54771e+06	4.72328e+06	6.76977e+06	4.67748e+06	6.16482e+06	2.94485	1.55819	0.707071	0.722222	0.795713	4.36011e+06	7.88601e+06	6.48757e+06	4.71998e+06	5.4594e+06	5.56009e+06	4.87542e+06	3.67314e+06	3.77738e+06	3.89527e+06	0.99038	-0.0139463	0.994518	0.488889	0.0898234	2.91652	1.54425
Com_11665_neg	Guanidinoacetic acid	C3 H7 N3 O2	117.054	1.354	116.047	No results	Full match	Full match	1.20612e+06	2.36923e+06	527833	553544	934336	592184	716462	7.3373e+06	524225	1.38391e+06	497504	584817	381765	257765	215319	184877	392680	391499	203339	4.67288	2.22431	0.00148567	0.966667	0.997445	2.80576e+07	516500	1.92907e+07	1.34288e+07	2.5702e+07	3.98339e+07	9.84384e+06	1.0416e+07	2.22267e+06	1.30939e+07	0.0212743	-5.55474	7.55e-06	0.988889	1.74184	0.0994123	-3.33043
Com_1169_neg	4-Oxoproline	C5 H7 N O3	129.043	1.418	128.036	Full match	Full match	Full match	8.59305e+07	1.48105e+08	8.48563e+07	1.24965e+08	1.11982e+08	7.20957e+07	9.04569e+07	2.51227e+08	8.01628e+07	9.01399e+07	1.39755e+08	1.79897e+08	1.56261e+08	1.2372e+08	8.59234e+07	134777730	1.42489e+08	231610698	1.03672e+08	0.790327	-0.339479	0.0948793	0.744444	0.49747	6.62633e+08	3.57524e+08	3.46197e+08	1.80219e+08	6.562e+08	5.38426e+08	3.42254e+08	5.5631e+08	6.50221e+07	1.21734e+08	0.376933	-1.40762	0.0108666	0.811111	1.04265	0.2979	-1.7471
Com_11690_pos	(3β,5ξ,9ξ)-3,6,19-Trihydroxyurs-12-en-28-oic acid	C30 H48 O5	488.349	14.662	489.356	Full match	No results	No results	1.78675e+06	2.72918e+06	2.1535e+06	3.19481e+06	3.59847e+06	9.34299e+07	1.39753e+06	9.58739e+07	2.02793e+06	2.84286e+06	3.1642e+06	2.73654e+06	3.38612e+06	4.05138e+06	2.61584e+06	2.12574e+06	2.53734e+06	3.29983e+06	2.29065e+06	7.17849	2.84368	0.304466	0.466667	0.860036	4.79032e+06	4.40461e+06	4.65124e+06	4.90114e+06	4.47128e+07	5.57218e+06	4.67065e+06	4.23144e+06	9.18413e+07	4.58528e+06	0.167008	-2.58202	0.0179736	1	0.805678	1.19886	0.261666
Com_117051_pos	Phe-Pro	C14 H18 N2 O3	262.131	11.066	263.139	No results	No results	Full match	501762	551613	533991	536505	558503	510863	623744	477864	552863	561463	595575	544131	525651	612425	662401	609647	946721	511107	730555	0.848392	-0.237198	0.0519845	0.755556	1.28242	548911	559394	528858	684928	687021	726000	572266	658072	903138	663498	0.976073	-0.0349392	0.724276	0.588889	0.618211	0.828092	-0.272137
Com_1172_neg	3b,7b-Dihydroxy-5-androsten-17-one	C19 H28 O3	304.204	10.059	303.197	No results	No results	Full match	1.71788e+08	131999059	139287120	1.45981e+08	2.14181e+08	1.34917e+08	1.75179e+08	5.47277e+07	8.77092e+07	8.55947e+07	147629494	1.42787e+08	1.98461e+08	1.86984e+08	371379951	9.74114e+07	2.77569e+08	1.57688e+08	2.57945e+08	0.656867	-0.606326	0.0405708	0.788889	0.498317	1.48002e+07	2.30892e+07	1.56606e+07	2.65672e+07	1.84718e+07	2.22678e+07	27436614	2.17642e+07	1.89739e+07	1.21271e+07	10.1515	3.34362	1.5e-09	1	1.84097	6.66819	2.7373
Com_1173_neg	Gluconic acid	C6 H12 O7	196.059	1.269	195.051	Full match	Full match	Full match	3.62784e+07	8.00744e+07	3.505e+07	4.47775e+07	6.97263e+07	2.03598e+07	8.69945e+07	2.70256e+08	5.61856e+07	6.49206e+07	8.32115e+07	5.82758e+07	1.16748e+08	8.36637e+07	9.46115e+07	4.43938e+07	4.43784e+07	250624744	5.72438e+07	0.825973	-0.275833	0.323216	0.655556	0.502926	660089797	3.41122e+08	3.94984e+08	1.82771e+08	4.35834e+08	6.60703e+08	1.11108e+08	2.52345e+08	5.49703e+07	1.89865e+08	0.281907	-1.82671	0.00148964	0.877778	1.1364	0.232848	-2.10254
Com_117487_pos	8-(2,3-dihydroxy-3-methylbutyl)-7-methoxy-2H-chromen-2-one	C15 H18 O5	139.06	1.578	317.083	Invalid mass	No results	No results	511460	569188	639225	605851	533182	512581	335734	619420	1.00296e+06	601024	277349	393119	446047	396098	323820	299489	222348	302037	521397	1.67758	0.746381	0.000598483	0.933333	2.34276	654062	470518	530730	597359	413556	531067	505104	518572	527486	466647	0.677882	-0.560893	0.001255	0.933333	1.15626	1.1372	0.185488
Com_1177_neg	DL-4-Hydroxyphenyllactic acid	C9 H10 O4	182.058	2.379	181.051	Full match	Full match	Full match	2.5008e+07	4.79534e+07	2.36366e+07	4.60048e+07	4.59916e+07	3.09176e+07	2.36734e+07	201087948	2.49454e+07	2.7165e+07	4.17962e+07	2.4453e+07	6.70635e+07	3.53506e+07	1.89898e+07	1.95535e+07	1.44805e+07	2.0921e+08	3.31795e+07	0.962656	-0.0549085	0.857722	0.433333	0.419036	5.97305e+08	4.89976e+08	3.51211e+08	2.68678e+08	9.54457e+08	8.31398e+08	3.24011e+08	1.67099e+08	1.87379e+07	1.73186e+08	0.123475	-3.01771	0.000245997	0.888889	1.39719	0.118864	-3.07261
Com_11770_pos	Pyridoxine	C8 H11 N O3	169.074	2.149	170.081	Full match	Full match	Full match	1.21211e+07	2.08038e+07	1.29608e+07	1.94235e+07	2.17061e+07	1.16615e+07	1.29694e+07	2.51835e+07	1.02226e+07	1.73394e+07	1.66019e+07	3.51822e+07	3.26682e+07	3.3195e+07	2.44377e+07	8.7916e+07	1.4566e+07	8.09702e+07	2.52507e+07	0.421771	-1.24547	0.00843659	0.877778	1.67327	4.36372e+07	4.22986e+07	3.49307e+07	1.93803e+07	4.01195e+07	3.88564e+07	2.00403e+07	2.55102e+07	1.32263e+07	1.73356e+07	1.31974	0.40025	0.4911	0.511111	0.734051	0.556627	-0.845217
Com_11790_pos	WQH	C22 H27 N7 O5	447.228	12.146	448.235	Invalid mass	No results	No results	1.76183e+07	5.60909e+07	1.60658e+07	2.83068e+07	2.28519e+07	3.70004e+07	3.47642e+07	4.84434e+07	3.08016e+07	6.15735e+07	4.62826e+07	4.38258e+07	48528060	5.73051e+07	3.2166e+07	2.30133e+07	4.77987e+07	4.97404e+07	3.46465e+07	0.830054	-0.268723	0.176443	0.655556	0.924205	4.0263e+07	4.35264e+07	3.38093e+07	2.67771e+07	2.43563e+07	2.95253e+07	4.12375e+07	3.70365e+07	3.66568e+07	2.00815e+07	1.27793	0.353812	0.0702576	0.777778	0.635546	1.06075	0.0850894
Com_117930_pos	L-cysteine	C3 H7 N O2 S	121.019	9.518	122.027	No results	No results	Full match	163714	121836	171689	128744	152702	155640	164338	244133	118125	190881	131669	282527	207162	249415	869019	266045	188443	331929	155985	0.540835	-0.886741	0.0345195	0.833333	1.17553	517882	529261	340268	220502	345792	456186	540756	176084	170229	213040	0.849064	-0.236055	0.337298	0.666667	0.391019	0.459203	-1.1228
Com_117948_pos	6-Methoxy-2-naphthoic acid	C12 H10 O3	202.062	6.198	203.07	No results	No results	Full match	317448	320096	280826	256744	361736	290929	257277	439733	279954	251040	274656	348281	315274	473028	265615	353481	280856	532321	361393	0.858123	-0.220743	0.169301	0.677778	0.545361	704351	714484	619746	548793	434274	523992	418309	398630	474842	726187	0.640054	-0.643736	0.000700595	0.911111	1.17605	0.549245	-0.864478
Com_11815_pos	N-omega-Acetylhistamine	C7 H11 N3 O	153.09	1.499	154.097	No results	Full match	Full match	8.53194e+07	4.66534e+07	4.54243e+07	2.27362e+07	2.2389e+07	4.3742e+07	2.13922e+07	3.40523e+07	3.10308e+07	2.21216e+07	6.70645e+07	5.01653e+07	3.75089e+07	4.83073e+07	7.91112e+07	6.92598e+07	5.51356e+07	3.89835e+07	4.7209e+07	0.684684	-0.546489	0.0169086	0.833333	1.71222	7.93243e+07	7.69354e+07	6.69697e+07	5.87013e+07	5.69984e+07	7.42672e+07	5.18652e+07	8.03884e+07	5.83408e+07	5.15894e+07	0.835385	-0.259488	0.0756717	0.755556	0.420237	0.571975	-0.805976
Com_11818_neg	MAG (18:2)	C21 H38 O4	354.278	13.571	353.27	No results	No results	Full match	5.06672e+06	6.7488e+06	6.30944e+06	9.35516e+06	7.87788e+06	7.34792e+06	1.20204e+07	7.45256e+06	2.75593e+06	4.95956e+06	4.81164e+06	1.8417e+07	3.17511e+06	1.90771e+07	1.00388e+07	3.87425e+06	3.24745e+06	2.75849e+06	4.5727e+06	0.898993	-0.153619	0.717711	0.611111	0.631261	5.74659e+06	3.96281e+06	2.86217e+06	5.0397e+06	3.63509e+06	2.305e+07	2.70676e+06	7.55377e+06	2.92781e+06	2.17263e+06	1.30323	0.382094	0.437762	0.6	0.363712	1.1716	0.228475
Com_118511_pos	HPH	C17 H23 N7 O4	411.162	6.564	412.169	Invalid mass	No results	No results	248394	778856	360065	451514	377754	304081	304983	574758	211962	440669	225920	240287	653479	526174	461665	327542	397708	456338	343688	1.00411	0.00591795	0.939763	0.544444	0.70265	217501	544565	273931	433699	358776	277287	547539	470641	647040	701731	0.902461	-0.148064	0.611118	0.588889	0.387566	0.90617	-0.142146
Com_11878_neg	N2-Methylguanosine	C11 H15 N5 O5	297.108	5.762	296.1	Full match	Full match	Full match	480875	4.85796e+06	1.31294e+06	1.73828e+06	4.94966e+06	948705	907761	2.38647e+07	1.53463e+06	4.11943e+06	1.82674e+06	2.17413e+06	4.65952e+06	3.88336e+06	2.48072e+06	1.95406e+06	1.90098e+06	1.28185e+07	2.56403e+06	1.17458	0.232141	0.488465	0.644444	0.566109	2.73569e+07	5.21723e+06	139981	158921	180000	180801	693154	1.66238e+06	1.60067e+06	7.03147e+06	0.86087	-0.216133	0.111252	0.722222	0.754707	1.01116	0.016008
Com_11913_neg	N,5-Bis(3-(trifluoromethyl)phenyl)oxazol-2-amine	C17 H10 F6 N2 O	372.073	1.472	371.066	Invalid mass	No results	No results	1.17729e+07	6.05277e+06	9.4222e+06	7.99537e+06	8.2901e+06	1.03018e+07	7.69448e+06	6.71629e+06	1.0013e+07	7.91247e+06	8.33896e+06	4.75759e+06	6.87948e+06	8.12584e+06	4.48624e+06	1.08842e+07	9.12635e+06	4.61826e+06	3.16447e+06	1.28441	0.361101	0.0691028	0.688889	0.878702	7.38158e+06	1.09505e+07	9.47194e+06	1.81445e+07	1.00657e+07	8.59316e+06	1.73733e+07	1.45785e+07	2.881e+07	2.65861e+07	0.441514	-1.17947	0.00121983	0.911111	1.46383	0.567084	-0.818366
Com_119391_pos	13,14-Dihydro prostaglandin E1	C20 H36 O5	338.248	13.936	339.255	Invalid mass	No results	No results	67682.3	695526	109702	137313	71157.3	78050.1	76250.4	75915.9	97885.4	92180.6	79569.5	76581	132262	83730.8	95343.5	208929	98804.8	143194	82287.4	1.35055	0.433546	0.928997	0.644444	0.172098	63126.5	68314.7	67852.5	71845.8	83511.5	90606.9	64687.4	62356.9	71314.8	70333.7	1.55738	0.639118	0.00832193	0.922222	0.773401	2.10331	1.07266
Com_11954_neg	Deoxyadenosine	C10 H13 N5 O3	311.123	6.433	310.116	No results	Invalid mass	No match	2.9842e+06	8.91863e+06	4.62453e+06	6.03416e+06	4.67128e+06	7.58669e+06	6.28548e+06	2.07356e+07	3.13058e+06	1.0049e+07	9.73643e+06	4.5836e+06	1.38317e+07	9.32579e+06	5.70471e+06	1.21129e+06	4.91518e+06	4.63521e+06	4.23039e+06	1.16062	0.214892	0.584373	0.555556	0.896958	1.25397e+07	1.10557e+07	1.37695e+07	1.68361e+07	2.03798e+07	2.15512e+07	7.83639e+06	6.65329e+06	2.86877e+07	1.37008e+07	0.422443	-1.24317	0.00371785	0.888889	1.18833	0.490295	-1.02828
Com_11954_pos	4-Hydroxy-3-methylbenzoic acid	C8 H8 O3	152.047	12.629	153.054	No results	No results	Full match	5.23946e+07	5.14663e+07	5.74002e+07	5.40308e+07	7.30384e+07	5.95103e+07	5.57394e+07	6.05834e+07	5.58068e+07	5.71344e+07	6.67923e+07	7.4494e+07	5.82442e+07	8.22548e+07	5.22545e+07	7.668e+07	7.60077e+07	7.4404e+07	8.56334e+07	0.803065	-0.316412	0.00458286	0.855556	1.04057	40064609	3.36485e+07	4.25958e+07	31649037	4.35702e+07	3.77124e+07	4.13777e+07	5.19024e+07	5.64087e+07	5.43104e+07	1.65873	0.730079	8.82e-06	0.977778	1.69684	1.33207	0.413667
Com_11969_pos	γ-Linolenic acid ethyl ester	C20 H34 O2	312.266	14.851	313.273	Invalid mass	No results	No results	2.88749e+06	2.33973e+07	1.38905e+07	2.59272e+07	1.98917e+07	1.70613e+07	7.02027e+06	1.07909e+07	1.40641e+07	9.81265e+06	9.78549e+06	8.29261e+06	1.11135e+07	4.21634e+06	2.79158e+07	6.4851e+06	3.90275e+06	1.39482e+07	8.55319e+07	0.760954	-0.394119	0.825198	0.6	0.914249	8.8972e+06	1.73466e+07	8.25921e+06	6.67894e+06	1.07147e+07	4.90819e+06	9.16075e+06	4.51716e+06	1.85651e+07	1.47097e+07	1.83325	0.874401	0.591188	0.511111	0.398217	1.39502	0.480282
Com_119925_pos	AMK	C14 H28 N4 O4 S	330.178	5.818	348.212	Invalid mass	No results	No results	140054	163146	134691	323159	191496	164415	191437	175873	123474	348088	131525	298539	205550	177647	224399	181923	241672	189830	333830	0.886814	-0.173297	0.334707	0.666667	0.569002	567053	552878	551242	201183	352504	292882	134825	519565	163497	142096	0.634168	-0.657064	0.128463	0.655556	0.656716	0.562389	-0.830361
Com_11996_neg	N1-[3,5-di(trifluoromethyl)phenyl]-2-cyclopentyl-2-phenylacetamide	C21 H19 F6 N O	415.131	9.007	414.123	Invalid mass	No results	No results	381974	390175	393952	571214	626483	343575	580400	831226	461520	493197	568026	336689	1.14452e+06	447549	302829	345049	508306	4.41915e+06	463699	0.534962	-0.902491	0.493877	0.533333	0.208977	2.69563e+07	1.33539e+07	9.77536e+06	1.44558e+06	3.69172e+06	1.34841e+07	1.31869e+06	6.15079e+06	416113	910780	0.122372	-3.03065	0.0026799	0.877778	1.28933	0.0654645	-3.93314
Com_12035_pos	Chrysin	C15 H10 O4	254.057	1.414	255.064	Full match	No results	No results	5.31394e+06	1.24153e+07	6.15321e+06	2.01738e+07	1.1038e+07	6.16112e+06	7.42867e+06	1.08988e+07	9.13376e+06	1.12317e+07	1.62805e+07	1.11202e+08	3.20999e+07	1.84052e+07	3.63057e+07	1.26992e+07	1.24019e+07	1.15534e+07	5.70332e+06	0.350489	-1.51256	0.0365434	0.822222	1.13312	1.71079e+07	7.79283e+06	6.17082e+06	9.58892e+06	3.4574e+07	2.83341e+07	1.89139e+07	1.89017e+06	2.71502e+06	7.64201e+06	2.1166	1.08175	0.0996449	0.688889	0.810769	0.741842	-0.430815
Com_12060_pos	N-Propionylglycine	C5 H9 N O3	131.058	1.372	132.065	No results	No results	Full match	5.5626e+07	3.75702e+07	4.33528e+07	4.55727e+07	4.20679e+07	3.36711e+07	2.75866e+07	5.43242e+07	5.68281e+07	4.0403e+07	5.8507e+07	3.18297e+07	3.63091e+07	4.06e+07	5.1111e+07	4.88009e+07	4.48331e+07	4.13857e+07	2.02884e+07	1.05255	0.0738933	0.606056	0.544444	0.365057	3.40683e+07	2.56736e+07	2.862e+07	9.4384e+07	9.40617e+07	9.56843e+07	9.30611e+07	1.01348e+08	5.5737e+07	1.01168e+08	0.573612	-0.801853	0.0401194	0.733333	0.998843	0.603757	-0.72796
Com_12069_pos	NKK	C16 H32 N6 O5	388.243	5.756	389.25	Full match	No results	No results	2.83504e+06	7.52277e+06	2.07873e+06	6.46319e+06	1.63744e+07	9.03402e+06	1.11701e+06	3.32686e+07	6.33913e+06	1.67133e+07	1.35792e+07	2.55351e+07	2.96353e+07	4.8069e+07	7.73601e+06	6.13281e+06	8.54411e+06	3.74894e+07	1.85767e+07	0.468883	-1.0927	0.0323958	0.766667	1.25571	7.73861e+07	2.34483e+07	3.18766e+07	1.5758e+07	1.92941e+07	5.02305e+07	1.55717e+07	3.75538e+07	4.51738e+07	5.44683e+07	0.585275	-0.772812	0.0562915	0.755556	0.536841	0.274425	-1.86551
Com_12070_pos	(+)-alpha-Lipoic acid	C8 H14 O2 S2	206.043	1.264	207.05	No results	No results	Full match	1.24473e+07	1.6905e+07	1.27433e+07	2.92439e+07	2.05543e+07	1.75069e+07	1.25216e+07	4.709e+07	1.10628e+07	2.06843e+07	3.59063e+07	8.47061e+07	6.35579e+07	4.59394e+07	3.27312e+07	2.44191e+07	2.18422e+07	3.59195e+07	8.47575e+07	0.42041	-1.25013	0.00120439	0.911111	1.75959	6.34025e+07	3.01175e+07	5.4037e+07	2.62722e+07	5.47351e+07	6.44725e+07	2.48288e+07	8.97563e+07	1.60557e+07	2.50348e+07	1.06423	0.0898075	0.729076	0.466667	0.236246	0.447412	-1.16032
Com_12075_pos	QLK	C17 H33 N5 O5	387.247	1.505	388.255	Full match	No results	No results	4.78985e+06	5.88682e+06	6.51549e+06	1.35449e+07	5.80696e+06	8.48943e+06	4.99286e+06	3.3644e+07	1.68142e+07	2.73971e+07	1.27023e+07	4.64703e+07	4.77062e+07	2.24262e+07	2.15558e+07	6.02446e+06	3.81849e+06	7.48102e+06	8.46482e+07	0.455216	-1.13538	0.177454	0.677778	1.22725	2.12287e+07	1.28013e+07	3.79923e+07	2.66126e+07	2.99864e+07	2.12051e+07	1.14194e+07	3.45747e+07	2.23464e+07	3.02588e+07	1.13082	0.177373	0.505321	0.555556	0.377271	0.514768	-0.958005
Com_12079_pos	LPE 20:4	C25 H44 N O7 P	501.285	14.624	502.292	No results	Full match	No results	3.78008e+06	1.91372e+07	1.47017e+07	7.30621e+07	3.02956e+07	1.46293e+07	1.05028e+07	1.53578e+07	2.64134e+07	1.8639e+07	2.16199e+07	2.4317e+07	1.182e+07	2.31053e+06	6.46994e+07	9.5642e+06	4.40428e+06	1.43558e+07	8.45905e+07	0.857733	-0.2214	0.77606	0.566667	0.683026	1.72621e+06	1.03026e+07	6.99249e+06	7.17207e+06	1.84384e+07	5.02614e+06	1.15541e+07	1.83323e+06	9.95162e+06	4.06917e+06	3.42681	1.77687	0.0635462	0.766667	0.833266	2.93929	1.55547
Com_1209_neg	D-(-)-Lyxose	C5 H10 O5	150.053	1.379	149.046	Full match	No results	Full match	9.48368e+07	7.92373e+07	6.89968e+07	8.68367e+07	9.01011e+07	8.16306e+07	9.29205e+07	2.67888e+08	1.06864e+08	7.05284e+07	1.07978e+08	1.68336e+08	1.47613e+08	1.08138e+08	7.29647e+07	8.26389e+07	8.39593e+07	1.52886e+08	8.84698e+07	0.923862	-0.11425	0.446946	0.666667	0.34386	6.31339e+08	2.87351e+08	3.40719e+08	2.66467e+08	3.77767e+08	5.98254e+08	1.70797e+08	2.70715e+08	9.2985e+07	2.17981e+08	0.345853	-1.53177	0.000331307	0.944444	1.2981	0.319521	-1.64602
Com_12093_pos	(9cis)-Retinal	C20 H28 O	284.214	11.625	285.221	Full match	No results	Full match	2.50642e+07	2.47855e+07	1.76403e+07	2.12899e+07	1.2761e+07	1.76484e+07	2.55037e+07	1.4739e+07	9.60394e+06	1.72347e+07	3.85182e+07	5.652e+07	5.54326e+07	3.98272e+07	8.1703e+07	1.19673e+07	5.26026e+07	2.15559e+07	64842624	0.396349	-1.33516	0.00284135	0.866667	1.12957	5.12002e+06	5.9222e+06	4.3317e+06	4.51828e+06	5.25801e+06	5.40346e+06	5.80311e+06	6.84586e+06	5.64566e+06	4.94558e+06	8.73642	3.12704	4.49e-06	1	1.89756	3.46268	1.79189
Com_1211_pos	Boc-beta-cyano-L-alanine	C9 H14 N2 O4	214.095	5.913	215.102	No results	No results	Full match	8.27336e+08	3.43161e+08	6.87829e+08	6.12081e+08	7.59262e+08	8.07331e+08	7.89137e+08	5.73755e+08	8.51661e+08	8.71717e+08	4.8593e+08	3.01027e+08	4.07142e+08	7.4874e+08	2.95179e+08	7.55497e+08	7.69942e+08	857221944	1.46591e+08	1.34478	0.427373	0.0919481	0.733333	1.0892	3.15855e+08	5.05981e+08	3.85773e+08	1330210389	4.55115e+08	5.67733e+08	6.1226e+08	7.19163e+08	1539662975	1117928282	0.701615	-0.511249	0.187368	0.633333	0.622175	0.943519	-0.0838761
Com_1212_neg	Pseudouridine	C9 H12 N2 O6	244.07	1.73	243.062	Full match	Full match	Full match	1.67037e+07	6.94871e+07	1.6476e+07	3.12416e+07	6.90843e+07	2.20495e+07	2.23959e+07	2.47055e+08	1.00603e+07	4.31543e+07	6.13631e+07	3.68095e+07	7.80866e+07	5.24144e+07	7.14241e+07	2.73e+07	3.23138e+07	2.30599e+08	5.33162e+07	0.765874	-0.384821	0.168036	0.722222	0.703778	5.86741e+08	414588199	5.44258e+08	2.16404e+08	3.27656e+08	5.69258e+08	1.2348e+08	224957822	3.65111e+07	1.91816e+08	0.221018	-2.17777	0.000531682	0.877778	1.10226	0.169272	-2.56259
Com_12128_neg	1,6-Bis-O-[(2E)-3-(4-hydroxyphenyl)-2-propenoyl]-β-D-glucopyranose	C24 H24 O10	472.144	1.485	471.136	Invalid mass	No results	No results	9.9777e+06	8.76965e+06	1.69846e+07	9.19225e+06	3.44446e+06	1.18105e+07	9.86557e+06	7.98705e+06	1.80987e+07	6.27264e+06	1.15826e+07	5.6186e+06	1.41819e+07	6.85182e+06	5.87363e+06	2.00791e+07	1.54067e+07	9.80666e+06	4.44653e+06	0.982049	-0.0261333	0.976445	0.477778	1.14522	6.37768e+06	4.67406e+06	6.35348e+06	7.74407e+06	8.8062e+06	8.66437e+06	1.18889e+07	4.27897e+06	3.99762e+06	9.24948e+06	1.44756	0.533626	0.160223	0.677778	0.697758	1.42158	0.507493
Com_12129_neg	2'-O-Methylcytidine	C10 H15 N3 O5	257.101	3.707	256.094	No results	Full match	No results	424546	1.31339e+06	371636	347026	665718	474277	504149	4.46727e+06	322046	759329	638494	798644	672554	528048	338975	328609	583542	2.31172e+06	635793	1.27033	0.345202	0.968721	0.555556	0.349985	1.73609e+07	1.24867e+07	2.30352e+07	9.03433e+06	9.43212e+06	1.12706e+07	3.269e+06	2.52346e+06	1.26809e+06	6.03999e+06	0.0793559	-3.65552	4.25e-06	0.988889	1.50261	0.100808	-3.31032
Com_1213_neg	L-Glutamic acid monosodium salt	C5 H8 N Na O4	169.035	1.304	204.005	No results	No results	Full match	6.33838e+07	1.02782e+08	5.55008e+07	1.19357e+08	1.38981e+08	5.60426e+07	2.56569e+08	1.51096e+08	1.20261e+08	1.14465e+08	1.98305e+08	4.80177e+08	2.26395e+08	1.64719e+08	1.66114e+08	1.22715e+08	9.31179e+07	4.52181e+08	1.11196e+08	0.52637	-0.925851	0.0294702	0.777778	1.14577	2.74178e+08	3.24195e+08	2.17208e+08	3.64572e+08	4.22157e+08	3.89249e+08	2.6807e+08	1.28839e+08	5.38449e+07	2.00471e+08	0.847137	-0.239332	0.50062	0.633333	0.51632	0.445908	-1.16518
Com_12140_neg	3-(4-chlorophenyl)-5-methyl-2,5-dihydro-1,2,4-oxadiazole	C9 H9 Cl N2 O	196.041	1.498	195.034	Full match	No results	No results	2.29719e+07	1.17754e+07	2.13081e+07	1.31924e+07	9.58941e+06	1.86663e+07	1.24578e+07	1.22084e+07	2.23696e+07	1.16728e+07	8.48936e+06	5.21486e+06	6.9268e+06	7.59699e+06	3.92944e+06	1.59988e+07	1.33394e+07	9.98287e+06	3.6677e+06	1.8709	0.903732	0.00379964	0.855556	1.71346	8.52164e+06	1.11792e+07	1.12951e+07	2.00447e+07	9.71005e+06	7.40019e+06	1.40501e+07	1.45382e+07	2.80624e+07	2.69162e+07	0.550336	-0.861616	0.0147241	0.811111	1.02769	1.02962	0.0421165
Com_122_pos	Oleic acid	C18 H34 O2	282.255	14.501	283.262	Full match	No results	No results	2.51336e+08	3.57914e+08	3.93791e+08	4810102014	2.14423e+08	3194692908	3427439835	2.08675e+08	2.34038e+08	3.85868e+08	3.39199e+08	7.77198e+08	4.29642e+08	1303330036	2745579207	2.8189e+08	2.65874e+08	444980024	12853872566	0.623944	-0.680511	0.623446	0.633333	0.56969	135351214	1.27537e+08	1.26286e+08	5.8918e+08	3.71766e+08	5.7271e+08	3.50091e+08	3.20487e+08	4.08691e+08	3.29855e+08	6.4832	2.69671	0.0472018	0.744444	0.852191	4.04516	2.0162
Com_12200_pos	3',4'-Dihydroxyphenylacetone	C9 H10 O3	166.063	5.239	167.07	Full match	No results	Full match	9.1894e+06	2.20252e+07	8.50526e+06	1.30485e+07	2.3359e+07	1.02942e+07	6.91321e+06	3.82235e+07	7.0967e+06	1.72762e+07	1.6244e+07	1.17467e+07	2.3931e+07	2.6033e+07	4.51126e+07	1.43516e+07	1.40887e+07	7.09585e+07	2.02715e+07	0.578147	-0.790491	0.0644408	0.755556	0.985846	7.46398e+07	7.39878e+07	6.54693e+07	3.14141e+07	3.15196e+07	5.80254e+07	2.60627e+07	2.98273e+07	1.14391e+07	3.03736e+07	0.62323	-0.682163	0.0792588	0.766667	0.70826	0.360319	-1.47265
Com_12231_neg	Salvinorin A	C23 H28 O8	432.179	10.942	431.172	Full match	No results	No results	9.30943e+06	6.06717e+06	6.94693e+06	6.26501e+06	2.094e+07	8.37711e+06	6.65471e+06	4.59654e+06	6.68685e+06	5.48783e+06	7.21872e+06	7.24965e+06	13798236	4.63404e+06	2.57746e+06	1.12736e+07	1.35639e+07	6.2953e+06	3.04164e+06	1.05091	0.0716359	0.668563	0.511111	0.519761	7.42903e+06	8.74046e+06	6.30087e+06	9.9964e+06	6.58353e+06	7.06169e+06	1.07853e+07	8.67182e+06	1.2759e+07	1.12575e+07	0.863885	-0.211089	0.238071	0.611111	0.535173	0.907864	-0.139453
Com_12249_pos	Epinephrine	C9 H13 N O3	183.089	7.912	184.097	Full match	No results	Full match	2.90881e+07	3.05149e+07	2.39118e+07	2.43506e+07	4.32662e+07	2.26684e+07	4.10736e+07	2.6033e+07	1.43085e+07	2.38979e+07	2.73904e+07	1.96983e+07	3.43592e+07	2.87335e+07	6.79877e+07	1.5215e+07	3.58672e+07	4.01885e+07	2.96165e+07	0.839982	-0.25157	0.446339	0.611111	0.297132	1.9307e+07	2.97991e+07	3.16816e+07	2.92128e+07	1.20911e+07	1.31924e+07	7.8409e+06	2.06212e+07	1.55969e+06	1.59569e+07	1.83317	0.874338	0.0309926	0.8	1.1302	1.53983	0.622768
Com_12250_neg	4-chloro-2-(1H-pyrazol-3-yl)phenol	C9 H7 Cl N2 O	194.025	3.729	193.018	Full match	No results	No results	7.31497e+06	5.64225e+06	6.195e+06	3.91869e+06	6.85703e+06	6.48039e+06	4.92364e+06	5.94841e+06	5.47408e+06	5.41567e+06	4.84742e+06	4.00347e+06	7.44605e+06	5.71505e+06	1.7778e+06	8.00707e+06	7.12711e+06	7.67315e+06	2.98262e+06	1.05594	0.0785248	0.455455	0.488889	0.39749	1.43049e+07	1.95234e+07	1.39204e+07	1.67409e+07	8.58509e+06	8.74523e+06	1.10114e+07	1.19277e+07	20834797	1.92043e+07	0.380451	-1.39422	0.000182001	1	1.52367	0.401733	-1.31569
Com_12284_pos	2-Methylbutyroylcarnitine	C12 H23 N O4	245.164	12.111	491.335	No results	No results	Full match	3.99207e+06	7.14041e+07	5.61486e+07	2.6862e+06	3.47099e+06	4.52932e+07	3.44227e+07	2.26943e+06	4.28278e+07	8.00478e+07	4.20828e+07	2.53538e+06	3.50753e+07	1.44076e+07	1.23862e+07	2.53059e+06	2.57098e+07	3.79859e+06	2.46067e+06	2.18677	1.1288	0.330214	0.688889	0.625723	1.69592e+06	1.77246e+06	2.39083e+06	1.69734e+06	1.38223e+06	2.40874e+06	1.34427e+06	1.73008e+06	1.86741e+06	1.66757e+06	8.72381	3.12496	0.00321612	1	0.990122	19.077	4.25376
Com_12289_pos	Octanedioic acid	C8 H14 O4	174.089	7.697	175.096	No results	No results	Full match	2.2207e+07	3.1496e+07	2.55914e+07	2.14252e+07	3.1684e+07	2.3085e+07	2.92242e+07	4.0327e+07	2.26549e+07	2.87456e+07	2.88739e+07	2.53284e+07	2.82215e+07	4.68384e+07	2.68234e+07	4.25998e+07	3.69186e+07	5.02174e+07	2.38378e+07	0.803452	-0.315717	0.0974695	0.7	0.810058	6.92235e+07	7.33562e+07	5.28471e+07	3.26861e+07	3.52378e+07	5.01884e+07	2.98438e+07	3.45583e+07	2.83159e+07	3.06278e+07	0.787543	-0.344569	0.162159	0.711111	0.840092	0.632753	-0.660285
Com_12292_neg	9-(3-O-Methylpentofuranosyl)-1,9-dihydro-6H-purin-6-one	C11 H14 N4 O5	282.095	1.753	281.088	Full match	No results	No results	1.51605e+07	8.58836e+06	1.26356e+07	6.72525e+06	7.42204e+06	1.89814e+07	1.16869e+07	7.78324e+06	1.03238e+07	9.59015e+06	8.89647e+06	6.27842e+06	1.27446e+07	8.34784e+06	5.86511e+06	1.18617e+07	7.25868e+06	1.20697e+07	1.03498e+07	1.17133	0.228143	0.329074	0.6	0.680164	1.20805e+07	1.77128e+07	1.39759e+07	1.41311e+07	1.11463e+07	1.02908e+07	1.28604e+07	1.64439e+07	1.85935e+07	1.74081e+07	0.642749	-0.637672	0.00139675	0.911111	1.18882	0.752869	-0.40953
Com_12294_pos	3-Methoxycinnamic acid	C10 H10 O3	160.052	12.171	161.06	Invalid mass	No results	No results	6.65932e+07	6.90308e+07	5.72779e+07	59496693	6.4526e+07	6.55534e+07	6.45186e+07	6.422e+07	7.26399e+07	6.53292e+07	6.56983e+07	8.11571e+07	6.62187e+07	7.54008e+07	6.51508e+07	7.53344e+07	6.66108e+07	7.67144e+07	6.48241e+07	0.91706	-0.124913	0.0322497	0.8	0.304098	4.90816e+07	9.36452e+06	5.23655e+07	4.35988e+07	4.72963e+07	4.9697e+07	4.83005e+07	6.02684e+07	6.46719e+07	5.76833e+07	1.46767	0.55353	0.0250993	1	1.06229	1.34594	0.428618
Com_12346_pos	2-({2-oxo-2-[(2-oxo-3-azepanyl)amino]ethyl}sulfanyl)acetic acid	C10 H16 N2 O4 S	260.083	8.515	261.09	Full match	No results	No results	2.03795e+06	7.3802e+06	1.89843e+06	9.67946e+06	5.54359e+06	2.86482e+06	4.04002e+06	2.40424e+07	1.78808e+06	4.74184e+06	4.22761e+06	6.00383e+06	1.37121e+07	6.7207e+06	8.76217e+06	2.68725e+06	2.21548e+06	1.65152e+07	5.35811e+06	0.870287	-0.200436	0.41247	0.633333	0.708905	7.49406e+07	6.89814e+07	6.5637e+07	2.32548e+07	3.63933e+07	4.64412e+07	1.58182e+07	1.59687e+07	3.43914e+06	1.36996e+07	0.201765	-2.30925	0.0013162	0.877778	1.15171	0.175593	-2.50969
Com_1236_pos	PC (16:2e/2:0)	C26 H50 N O7 P	519.332	14.685	520.339	No results	Full match	Full match	4.82467e+06	7.64626e+07	7.05252e+07	1318409058	8.1647e+07	1.24061e+08	1.83414e+08	4.40517e+07	8.11308e+07	1.10721e+08	90103789	3.45833e+07	8.23359e+07	1.00965e+07	3.17281e+08	6.82229e+07	2.57447e+07	4.05072e+07	1164497167	1.02855	0.0406168	0.804471	0.6	0.589182	3.05301e+06	1.99841e+07	1.52138e+07	5.0994e+07	1.2835e+08	5.05958e+07	3.16333e+07	9.94781e+06	5.41887e+07	4.06888e+07	5.03419	2.33176	0.100805	0.7	0.716322	5.17793	2.37238
Com_12399_pos	N-[4-chloro-2-(2-chlorobenzoyl)phenyl]-2-(4-methylpiperidino)acetamide	C21 H22 Cl2 N2 O2	404.11	11.081	405.117	Invalid mass	No results	No results	8.02906e+07	5.43594e+07	3.79294e+07	3.24462e+07	2.80903e+07	5.21761e+07	6.22476e+07	6.31134e+07	2.26076e+07	2.31816e+07	5.20008e+07	5.28125e+07	2.52762e+07	2.28283e+07	3.37506e+07	2.18757e+07	5.18971e+07	1.72756e+07	5.50172e+07	1.23461	0.30406	0.325706	0.666667	0.504627	1.42503e+07	1.13688e+07	1.88641e+07	1.778e+07	1.84075e+07	2.24033e+07	2.92026e+07	9.86331e+06	1.57657e+07	1.64439e+07	2.12048	1.08439	0.00169213	0.9	1.07783	2.61797	1.38845
Com_12403_neg	Glu-Gln	C10 H17 N3 O6	275.112	1.249	274.105	No results	Full match	No results	2.79519e+06	3.17912e+06	2.79453e+06	6.5919e+06	4.81061e+06	3.45864e+06	2.61183e+06	1.54163e+07	3.83467e+06	4.11658e+06	5.74357e+06	1.75002e+07	1.92693e+07	1.39537e+07	5.17145e+06	2.84892e+06	3.43412e+06	8.90858e+06	9.92429e+06	0.514654	-0.958325	0.043464	0.777778	1.17883	1.99568e+07	1.1699e+07	1.5073e+07	1.12611e+07	2.52596e+07	2.44466e+07	7.52263e+06	2.36933e+07	2.63147e+06	9.09954e+06	0.63988	-0.644126	0.160526	0.711111	0.586626	0.329317	-1.60245
Com_1244_neg	δ-Gluconic acid δ-lactone	C6 H10 O6	178.048	1.272	177.041	Full match	Full match	Full match	5.52823e+07	8.82506e+07	1.30216e+08	6.50145e+07	1.04085e+08	1.43895e+08	8.7328e+07	2.0998e+08	1.66691e+08	9.402e+07	9.91217e+07	7.25474e+07	1.34188e+08	9.17499e+07	9.59155e+07	7.34808e+07	7.26458e+07	1.84574e+08	4.79771e+07	1.18125	0.240315	0.402133	0.6	0.403937	3.47913e+08	2.70951e+08	2.21546e+08	1.48552e+08	2.3688e+08	3.18062e+08	1.07341e+08	2.18939e+08	8.80814e+07	1.90081e+08	0.451096	-1.14849	0.000793291	0.911111	1.32168	0.532858	-0.908178
Com_12456_neg	4-(cyclohexylcarbonyl)-1-phenethylpiperazine-2,6-dione	C19 H24 N2 O3	328.175	6.014	327.168	Invalid mass	No results	No results	1.92013e+06	2.10637e+06	2.64311e+06	3.00195e+06	1.78141e+06	1.79829e+06	2.35572e+06	4.61716e+06	3.51318e+06	1.97365e+06	1.96743e+06	3.59448e+06	4.77674e+06	2.29651e+06	1.90185e+06	2.17107e+06	1.97576e+06	5.25705e+06	2.40852e+06	0.878193	-0.18739	0.543291	0.6	0.222306	1.95914e+07	1.90342e+07	1.39385e+07	1.11767e+07	1.01317e+07	1.57108e+07	5.64546e+06	1.1994e+07	5.75793e+06	9.85222e+06	0.23835	-2.06885	8.64e-07	1	1.52392	0.209317	-2.25624
Com_12481_neg	DL-α-Aminocaprylic acid	C8 H17 N O2	159.126	8.945	158.119	Full match	No results	Full match	448079	1.36298e+06	526936	578510	1.15626e+06	506338	907592	3.43023e+06	564648	734605	1.51679e+06	634883	1.6102e+06	894972	568721	756832	923567	2.8306e+06	970529	0.858736	-0.219713	0.365504	0.688889	0.283247	2.54934e+07	1.59481e+07	1.47382e+07	5.74608e+06	2.60329e+07	2.675e+07	7.18617e+06	6.72135e+06	1.05182e+06	3.88969e+06	0.0890758	-3.48882	4.42e-05	0.966667	1.41276	0.0764926	-3.70854
Com_12507_neg	Tyrosol	C8 H10 O2	138.068	7.586	137.061	Full match	Full match	No results	1.49371e+06	1.96206e+06	7.11372e+06	1.89629e+07	5.81938e+06	6.96279e+06	1.26734e+07	3.46948e+06	9.21002e+06	1.22022e+07	1.04696e+07	1.04184e+07	1.31025e+07	6.57167e+06	1.19053e+07	1.11877e+07	1.11517e+07	3.38726e+06	4.81712e+06	0.865939	-0.207662	0.310308	0.588889	0.663995	3.40966e+06	3.17621e+06	2.7271e+06	5.19235e+06	4.41541e+06	4.88206e+06	3.40352e+06	3.778e+06	2.68273e+06	2.68652e+06	2.53716	1.34321	0.000327433	0.911111	1.14916	2.19702	1.13555
Com_1251_pos	Guanidineacetic acid	C3 H7 N3 O2	117.054	1.374	118.061	No results	No results	Full match	5.43097e+07	1.62683e+08	3.90779e+07	4.90294e+07	4.13238e+07	4.54655e+07	3.21088e+08	3.75199e+08	2.86299e+07	1.21043e+08	3.70862e+08	5.01217e+08	2.50732e+07	3.89079e+08	2.83023e+07	4.6708e+08	4.38773e+08	1.65616e+08	1.95689e+07	0.463118	-1.11055	0.300437	0.633333	0.680316	1141409193	8.37222e+08	907672403	8.34972e+08	1015021821	1504366155	6.70001e+08	5.67198e+08	2.10284e+08	1177077211	0.301499	-1.72977	0.00688735	0.944444	1.05105	0.13963	-2.84032
Com_12512_pos	Kinetin	C10 H9 N5 O	237.067	1.917	238.074	Invalid mass	No results	No results	1.18574e+07	1.56721e+07	1.39112e+07	1.50706e+07	2.17455e+07	1.23953e+07	1.50182e+07	2.61727e+07	1.47946e+07	1.64287e+07	5.8181e+07	3.47228e+07	5.67764e+07	4.99303e+07	5.36922e+07	4.33031e+07	6.12895e+07	7.49413e+07	3.55066e+07	0.313359	-1.67411	1.59e-08	1	2.60278	5.92475e+07	5.94632e+07	5.41751e+07	3.98871e+07	3.86558e+07	5.14239e+07	2.97089e+07	3.27907e+07	2.41293e+07	3.36582e+07	1.22981	0.298435	0.107285	0.7	0.533713	0.385372	-1.37568
Com_12587_neg	pyridine-2-carbaldehyde 2-(2-quinolyl)hydrazone	C15 H12 N4	248.109	8.785	247.101	Invalid mass	No results	No results	2.21663e+06	3.75526e+06	2.35963e+06	2.82918e+06	7.34786e+06	2.68604e+06	2.94331e+06	6.75384e+06	1.90975e+06	3.63874e+06	5.67708e+06	5.53571e+06	1.1041e+07	1.09512e+07	3.7557e+06	1.03209e+07	9.72952e+06	1.04993e+07	5.25986e+06	0.450681	-1.14982	0.000616713	0.911111	1.55741	2.30147e+07	1.87116e+07	1.1459e+07	8.88661e+06	1.30001e+07	1.61896e+07	8.80304e+06	6.50914e+06	5.57878e+06	6.19131e+06	0.683227	-0.549562	0.116214	0.711111	0.624883	0.307918	-1.69938
Com_12606_neg	FAHFA (22:4/22:5)	C44 H68 O4	660.509	15.218	659.502	No results	Full match	No results	309588	940488	683629	8.66897e+06	828082	3.33655e+06	801922	1.60285e+06	698177	793245	871318	2.46839e+06	843213	6.1769e+06	1.40961e+07	482861	634228	943947	3.30422e+06	0.563263	-0.828119	0.383309	0.622222	0.847844	1.5761e+06	827804	868552	699864	735660	1.11318e+06	316043	436388	208469	286389	4.68768	2.22887	0.0280911	0.788889	0.936718	2.64039	1.40075
Com_12618_neg	ethyl 3-cyano-2-hydroxy-6-phenylisonicotinate	C15 H12 N2 O3	286.091	10.829	285.084	Invalid mass	No results	No results	9.72555e+06	8.67692e+06	1.58246e+07	5.8162e+06	9.74299e+06	8.91974e+06	6.87148e+06	1.0152e+07	8.13982e+06	8.11969e+06	5.20538e+06	3.68273e+06	5.09132e+06	7.00648e+06	3.03815e+06	9.13459e+06	9.61587e+06	8.1938e+06	4.18773e+06	1.50101	0.585938	0.0156364	0.8	1.2918	1.60895e+07	1.86475e+07	1.19382e+07	1.07299e+07	6.73337e+06	8.77659e+06	1.01999e+07	1.34939e+07	1.43579e+07	1.04241e+07	0.504853	-0.986064	0.000701865	0.933333	1.42406	0.757792	-0.400126
Com_12652_neg	3-amino-1H-pyrazolo[4,3-c]pyridine-4,6-diol	C6 H6 N4 O2	166.049	3.344	165.042	Full match	No results	Full match	3.82874e+06	2.56848e+06	2.66229e+06	2.43542e+06	4.63842e+06	2.69709e+06	3.24851e+06	3.64425e+06	3.5111e+06	3.02122e+06	7.83966e+06	5.32121e+06	5.99403e+06	7.21077e+06	6.95936e+06	7.83721e+06	1.17078e+07	6.85815e+06	1.19061e+07	0.405252	-1.30311	9.9e-07	1	2.71648	6.00601e+06	4.11495e+06	3.84642e+06	4.38095e+06	4.68664e+06	7.1776e+06	4.46609e+06	4.87339e+06	3.84524e+06	3.41118e+06	1.70041	0.765884	0.000367658	0.933333	1.05943	0.689095	-0.537224
Com_12654_pos	ethyl 2-cyano-3-[(2-oxoazepan-3-yl)amino]acrylate	C12 H17 N3 O3	134.077	1.482	135.084	Invalid mass	No results	No results	8.33475e+06	6.96928e+06	1.65848e+07	9.65857e+06	1.71382e+07	7.14524e+06	1.09303e+07	1.62145e+07	2.43539e+07	1.33484e+07	1.2822e+07	2.61635e+07	3.25067e+07	4.13336e+07	8.32951e+06	1.93646e+07	5.20427e+06	6.48869e+06	4.41647e+07	0.598898	-0.739618	0.290972	0.622222	0.606563	6.74636e+07	3.65952e+07	7.61344e+07	5.39176e+07	2.9359e+07	3.2986e+07	1.23113e+07	6.56011e+07	1.07333e+07	33999192	0.520632	-0.941663	0.0486032	0.766667	0.821893	0.311805	-1.68128
Com_12656_pos	4,6,8-trihydroxy-7-methoxy-3-methyl-3,4-dihydro-1H-2-benzopyran-1-one	C11 H12 O6	202.107	1.498	203.114	Invalid mass	No results	No results	6.65734e+07	4.54392e+07	7.98281e+07	5.63892e+07	2.61716e+07	5.20512e+07	6.13132e+07	4.06674e+07	8.5021e+07	4.45013e+07	4.31646e+07	3.10481e+07	4.09866e+07	3.85839e+07	3.78831e+07	8.2368e+07	4.40806e+07	4.54566e+07	3.02356e+07	1.27514	0.350657	0.129107	0.744444	1.19246	2.87631e+07	2.44358e+07	2.98072e+07	3.85246e+07	3.42272e+07	2.95672e+07	4.65304e+07	4.32171e+07	6.38363e+07	5.00415e+07	1.12499	0.169907	0.402896	0.611111	0.335686	1.43452	0.520565
Com_12663_pos	Epitestosterone	C19 H28 O2	288.208	7.908	289.216	Full match	Full match	Full match	1.036e+07	8.50191e+06	1.34809e+07	1.78032e+07	1.49468e+07	1.41072e+07	3.27459e+07	2.52082e+06	1.02838e+07	1.06876e+07	1.92975e+07	3.32759e+07	2.26111e+07	1.93395e+07	8.54499e+07	1.29103e+07	4.17953e+07	1.93729e+07	6.81813e+07	0.378279	-1.40248	0.00551631	0.9	0.797131	1.261e+06	1.12539e+06	1.21909e+06	1.03951e+06	910254	994705	833758	829346	888318	975405	35.531	5.15101	1.07e-07	1	1.90598	13.4406	3.74853
Com_12736_pos	N2,N2-Dimethylguanosine	C12 H17 N5 O5	311.122	6.426	312.129	No results	Full match	Full match	1.06661e+06	6.52122e+06	1.50865e+06	1.86116e+06	2.49135e+06	1.81411e+06	781151	3.49411e+07	548230	4.90778e+06	1.17898e+06	1.29937e+07	2.71105e+06	1.85612e+06	1.41959e+06	986275	1.15462e+06	6.87811e+06	1.97417e+06	1.6306	0.705399	0.915749	0.522222	0.811833	7.19093e+07	2.47473e+07	5.10101e+06	1.0264e+06	1.02774e+06	2.39355e+06	5.43884e+06	5.74489e+06	3.73528e+06	1.94882e+07	0.246166	-2.0223	0.0883813	0.7	0.685296	0.401396	-1.3169
Com_1274_pos	Guanine	C5 H5 N5 O	151.049	4.364	152.057	Full match	Full match	Full match	4.90042e+07	1.69022e+08	5.33851e+07	1.03422e+08	490230283	7.15763e+07	3.35005e+07	3.3238e+08	5.92663e+07	2.77714e+08	5.81418e+07	1.57755e+08	3.41343e+08	340539476	3.40478e+07	1.27104e+08	1.01144e+08	6.3475e+07	8.1022e+07	1.13106	0.177675	0.97872	0.533333	0.730243	1125053324	5.15714e+08	4.66185e+08	3.20525e+08	2.68795e+08	3.61392e+08	170375157	4.0662e+08	8.41847e+07	2.46281e+08	0.365569	-1.45179	0.00610295	0.855556	1.02802	0.41348	-1.27411
Com_1275_neg	LPC 18:1	C26 H52 N O7 P	581.37	15.002	580.362	No results	Invalid mass	No results	5.26431e+06	5.61596e+07	8.80877e+07	4.40337e+08	7.98332e+07	1.21262e+08	2.74075e+08	6.1347e+07	9.20608e+07	8.1142e+07	7.60482e+07	3.71917e+07	2.58311e+07	1.84327e+07	2.27247e+08	4.96419e+07	4.99888e+06	4.59477e+07	173334183	1.77571	0.828395	0.256427	0.733333	0.650076	1.62079e+06	2.45339e+07	3.21613e+06	1.77932e+07	3.61485e+06	1.31184e+06	3.06294e+07	532532	6.251e+07	2.12069e+07	4.38319	2.13198	0.0101379	0.844444	0.969416	7.78327	2.96038
Com_12784_pos	ethyl 1-(3-nitro-2-thienyl)piperidine-4-carboxylate	C12 H16 N2 O4 S	306.071	9.136	307.078	Invalid mass	No results	No results	4.87459e+06	2.35998e+07	4.90635e+06	4.48067e+06	6.98336e+06	4.46829e+06	5.39532e+06	3.95513e+07	4.04424e+06	4.39243e+06	5.34265e+06	3.48669e+06	3.52941e+06	4.34393e+06	4.08731e+06	4.48261e+06	4.45296e+06	4.2328e+06	3.06104e+06	2.49671	1.32003	0.0594474	0.833333	0.759374	5.70934e+07	4.11278e+07	73198246	3.50344e+07	4.18328e+07	4.6074e+07	5.04717e+06	3.24184e+06	4.62334e+06	4.34483e+07	0.11728	-3.09197	0.00123424	0.888889	1.37087	0.292815	-1.77194
Com_12829_pos	3-(dimethylamino)-1-[4-(phenylsulfonyl)phenyl]prop-2-en-1-one	C17 H17 N O3 S	315.095	5.315	316.103	Invalid mass	No results	No results	2.59946e+07	8.98939e+06	4.03363e+06	8.58356e+06	4.37454e+06	6.90354e+06	6.68031e+06	1.10273e+07	4.12329e+06	8.4269e+06	3.28227e+07	2.75484e+07	4.12188e+07	8.91443e+07	3.13865e+07	2.1438e+07	6.28061e+07	1.8688e+07	8.96736e+06	0.240175	-2.05784	0.000178313	0.944444	2.17533	7.12821e+06	3.10123e+06	1.09575e+07	1.39232e+07	4.51269e+06	1.35845e+07	1.76927e+07	1.88559e+07	2.58983e+07	2.09416e+07	2.71702	1.44203	0.00601961	0.877778	0.995137	0.652561	-0.615816
Com_12830_pos	Nicotinamide N-oxide	C6 H6 N2 O2	138.043	1.347	139.05	No results	No results	Full match	4.09122e+07	4.68257e+07	3.83981e+07	6.94666e+07	4.05246e+07	3.09375e+07	3.17652e+07	7.89077e+07	1.22482e+07	7.1354e+07	2.94388e+07	3.08876e+07	6.34071e+07	3.82277e+07	3.73297e+07	3.40386e+07	2.03458e+07	7.2295e+07	3.1915e+07	1.16016	0.214329	0.628876	0.655556	0.915681	5.52673e+07	3.12166e+07	4.5374e+07	3.27559e+07	1.0212e+08	5.74504e+07	4.47548e+07	6.27382e+07	2.22377e+07	2.72291e+07	0.826468	-0.274969	0.403608	0.588889	0.480019	0.958839	-0.0606399
Com_1287_neg	3-O-β-D-Glucopyranosylandrographolide	C26 H40 O10	512.263	10.93	511.255	Full match	No results	No results	259734722	1.86842e+08	2.45055e+08	1.82789e+08	2.05725e+08	2.54306e+08	2.7298e+08	173465234	2.02417e+08	1.97692e+08	1.30378e+08	1.00457e+08	1.41245e+08	1.5032e+08	1.65189e+08	1.40242e+08	2.2185e+08	1.55791e+08	1.422e+08	1.45652	0.542521	0.000495314	0.933333	1.10075	2.79614e+08	359126398	2.84136e+08	3.80551e+08	2.37966e+08	2.50173e+08	4.20073e+08	367216265	6.16833e+08	5.50113e+08	0.399758	-1.3228	2.28e-06	1	1.85203	0.582254	-0.78028
Com_1288_neg	2-Hydroxycaproic acid	C6 H12 O3	132.079	4.641	131.072	Full match	Full match	Full match	3.29146e+07	5.04755e+07	7.03414e+07	9.4315e+07	36512389	5.95305e+07	6.3409e+07	1.28758e+08	7.3116e+07	6.24576e+07	5.60586e+07	9.56335e+07	1.64382e+08	6.4814e+07	4.55953e+07	1.12088e+08	7.46535e+07	7.8969e+07	4.28512e+07	0.822598	-0.281741	0.359591	0.633333	0.239895	5.83217e+08	4.18009e+08	3.13123e+08	267511733	7.81827e+08	7.63499e+08	3.07364e+08	4.78304e+08	5.97384e+07	1.71725e+08	0.197069	-2.34323	0.000102604	0.933333	1.36982	0.162109	-2.62497
Com_129_pos	Creatinine	C4 H7 N3 O	113.059	1.365	114.066	Full match	Full match	Full match	1505215570	4565682977	1254631691	2461754524	3528014984	1535200207	4.47443e+08	8803242366	7.11154e+08	2999307308	3717940409	1248832616	4008904619	4248747820	4480216799	2195345537	1837780202	6158081167	8.25844e+08	0.871484	-0.198455	0.413744	0.611111	0.544317	2732422479	10674011814	10679442590	6216579172	7274438278	10804014924	4839034480	6393396209	2144885493	7885915029	0.458229	-1.12586	0.0102923	0.866667	0.855673	0.399339	-1.32431
Com_12906_pos	4-Methylumbelliferyl-α-D-glucopyranoside	C16 H18 O8	338.1	7.588	339.107	Full match	No results	No results	2.83583e+06	1.94971e+06	1.4407e+06	1.83347e+06	2.58246e+06	1.9823e+06	2.97485e+06	3.10342e+06	1.88972e+06	2.72002e+06	3.07837e+06	3.7281e+06	2.88219e+06	3.42743e+06	2.30151e+06	1.75376e+06	1.87867e+06	3.01241e+06	3.66338e+06	0.815571	-0.294117	0.125054	0.711111	0.794582	678885	1.90813e+06	2.16673e+06	1.33594e+06	2.50965e+06	2.74945e+06	1.37675e+06	2.36141e+06	2.11206e+06	2.57906e+06	1.44525	0.53132	0.0261728	0.8	0.962937	1.1787	0.237202
Com_1293_neg	L-Aspartic acid	C4 H7 N O4	133.038	1.243	132.03	Full match	Full match	Full match	1.15596e+08	7.18675e+07	6.89928e+07	7.71493e+07	3.27215e+07	5.39677e+07	4.19563e+07	162954490	3.37081e+07	4.34163e+07	7.48307e+07	2.96115e+08	1.14501e+08	1.18158e+08	3.64872e+07	5.40859e+07	6.32867e+07	1.10787e+08	1.89939e+08	0.597338	-0.743382	0.111311	0.711111	0.701162	3.42099e+08	1.09505e+08	2.1882e+08	2.28453e+08	5.12931e+08	6.26741e+08	1.28736e+08	735483203	6.84245e+07	1.63802e+08	0.375046	-1.41486	0.0140492	0.811111	0.89956	0.224029	-2.15824
Com_12931_pos	Pyridoxamine	C8 H12 N2 O2	168.09	1.35	169.097	Full match	Full match	Full match	1.95265e+07	1.76755e+07	2.44916e+07	2.38278e+07	1.52408e+07	2.85882e+07	5.40099e+07	2.05435e+07	2.8022e+07	4.0994e+07	4.77665e+07	6.42198e+07	2.07859e+07	6.45064e+07	3.06956e+07	8.00558e+07	4.62359e+07	3.01862e+07	1.81875e+07	0.610044	-0.713016	0.0510609	0.777778	1.4575	2.23589e+07	1.1953e+07	1.17236e+07	1.42319e+07	2.04308e+07	1.85556e+07	1.47253e+07	30438023	2.8517e+07	2.14367e+07	2.30167	1.20268	0.00221075	0.877778	1.3019	1.40412	0.489664
Com_12944_pos	Paracetamol	C8 H9 N O2	151.063	1.33	152.07	Full match	Full match	Full match	1.63645e+07	1.49761e+07	2.12462e+07	1.95605e+07	1.52014e+07	2.55279e+07	4.81541e+07	1.69001e+07	2.51185e+07	3.77891e+07	4.84017e+07	5.73423e+07	2.25525e+07	6.32529e+07	3.60727e+07	7.9956e+07	4.55648e+07	2.81206e+07	1.73324e+07	0.543795	-0.878865	0.0141549	0.833333	1.37998	7.2765e+06	6.17257e+06	6.29792e+06	1.07357e+07	2.34569e+07	1.84249e+07	1.24997e+07	2.89459e+07	1.75373e+07	1.7014e+07	2.98518	1.57782	0.000246126	0.922222	1.46538	1.62332	0.698951
Com_1295_neg	L-Threonic acid	C4 H8 O5	136.038	1.273	135.03	Full match	Full match	No results	1.2682e+07	3.29485e+07	1.0787e+07	2.17659e+07	3.45007e+07	1.49348e+07	9.76508e+07	2.25574e+08	5.14981e+06	2.51565e+07	3.51678e+07	2.52377e+07	8.82133e+07	4.98261e+07	5.58576e+07	1.39719e+07	1.13744e+07	1.68142e+08	5.66883e+07	0.858381	-0.220309	0.326282	0.666667	0.701326	5.77591e+08	244980216	3.00545e+08	9.54188e+07	3.19702e+08	5.43415e+08	5.85391e+07	1.60897e+08	7.30498e+06	121790910	0.230654	-2.1162	0.0194067	0.844444	0.926475	0.197989	-2.33651
Com_12989_neg	CUMYL-PICA N-pentanoic acid metabolite	C23 H26 N2 O3	378.187	11.038	377.18	Invalid mass	No results	No results	1.71757e+07	1.36071e+07	2.02086e+07	1.43759e+07	1.91845e+07	1.12959e+07	1.28451e+07	1.36239e+07	1.05931e+07	1.43482e+07	9.89845e+06	6.75645e+06	1.1612e+07	1.07455e+07	7.19777e+06	2.35254e+06	1.71305e+07	1.56021e+07	7.85997e+06	1.48653	0.571951	0.0362235	0.811111	1.61639	1.30209e+07	1.74545e+07	1.57184e+07	1.30409e+07	7.98905e+06	7.81167e+06	1.94978e+07	1.24816e+07	1.58197e+07	1.21945e+07	0.73363	-0.446875	0.0950026	0.766667	0.789371	1.09057	0.125076
Com_12997_pos	APH	C14 H21 N5 O4	361.116	7.034	362.124	Invalid mass	No results	No results	6.99693e+06	3.73711e+07	6.37912e+07	8.11563e+06	1.44209e+07	4.93184e+06	5.62663e+06	1.7744e+07	5.14791e+07	5.08309e+07	2.18231e+07	2.78519e+07	2.22742e+07	3.25699e+07	3.33451e+06	7.94313e+07	4.5932e+06	1.04368e+07	1.31754e+07	1.09136	0.126127	0.871436	0.466667	0.176452	2.30703e+06	8.24335e+06	4.31198e+06	1.70029e+07	9.69318e+06	5.65319e+06	2.09528e+07	1.85293e+07	4.54161e+07	3.52985e+07	1.43024	0.516256	0.479753	0.611111	0.33726	1.5609	0.642382
Com_12998_pos	2,3,4,9-Tetrahydro-1H-β-carboline-3-carboxylic acid	C12 H12 N2 O2	216.09	7.942	217.097	Full match	No results	No results	2.0582e+07	3.52279e+07	2.45448e+07	3.68682e+07	3.83594e+07	2.78082e+07	3.15501e+07	5.50281e+07	2.53476e+07	4.32593e+07	3.13424e+07	5.93371e+07	4.39575e+07	4.62296e+07	59601841	4.31125e+07	2.85812e+07	5.9527e+07	4.81818e+07	0.725742	-0.462471	0.0207594	0.811111	1.37973	6.99281e+07	4.34589e+07	3.87996e+07	2.75386e+07	4.12139e+07	5.24544e+07	2.57561e+07	2.79641e+07	2.50543e+07	3.61241e+07	1.20148	0.264807	0.156174	0.733333	0.743614	0.871961	-0.197664
Com_13009_neg	D-Mannose 6-phosphate	C6 H13 O9 P	260.03	1.351	259.023	Full match	Full match	Full match	4.97516e+06	6.23723e+06	5.6008e+06	3.80907e+06	6.25919e+06	5.97128e+06	9.34476e+06	1.14865e+07	4.55596e+06	4.80903e+06	5.90949e+06	2.49093e+06	6.958e+06	8.97662e+06	4.17718e+06	5.17328e+06	6.65001e+06	1.04394e+07	5.42148e+06	1.00975	0.0139933	0.86966	0.522222	0.130808	2.39895e+07	1.10703e+07	1.44567e+07	1.1394e+07	1.39604e+07	1.70134e+07	8.6365e+06	1.0744e+07	6.31343e+06	1.48656e+07	0.471448	-1.08483	0.000712188	0.933333	1.31936	0.476043	-1.07084
Com_13034_pos	IMH	C17 H29 N5 O4 S	399.2	7.949	400.207	Invalid mass	No results	No results	9.55572e+06	1.55428e+07	1.10622e+07	1.80882e+07	1.82402e+07	1.02083e+07	8.34677e+06	5.45948e+07	1.77845e+07	3.43295e+07	1.80265e+07	4.0717e+07	6.03401e+07	5.74562e+07	2.88879e+07	1.60774e+07	1.30685e+07	2.92842e+07	6.96422e+07	0.533666	-0.90599	0.0326101	0.777778	1.39665	6.95462e+07	4.07882e+07	6.49135e+07	2.83366e+07	3.86933e+07	4.15576e+07	2.86502e+07	6.14686e+07	4.34472e+07	5.95657e+07	0.7769	-0.3642	0.138274	0.666667	0.474614	0.414605	-1.27019
Com_13089_neg	SM (d14:3/28:0)	C47 H91 N2 O6 P	870.685	16.754	869.677	No results	Invalid mass	No results	288177	374230	245477	246488	241767	255890	196489	555612	325405	1.63816e+06	280467	355443	238101	246457	211466	259403	288410	259682	320526	1.59797	0.676238	0.259184	0.566667	0.947376	339576	222855	284078	414598	431268	496566	343244	423017	341184	412276	0.737	-0.440264	0.0053403	0.844444	0.646661	1.1777	0.235975
Com_1309_neg	N-Acetyl-D-alloisoleucine	C8 H15 N O3	173.106	7.113	172.098	Full match	Full match	Full match	6.90149e+06	1.98234e+07	7.94736e+06	12807767	2.15745e+07	7.97568e+06	2.97441e+07	8.089e+07	7.00194e+06	1.82055e+07	1.51212e+07	1.38969e+07	2.90391e+07	1.51633e+07	1.48878e+07	8.91985e+06	8.15339e+06	7.49494e+07	2.97184e+07	0.912963	-0.131372	0.619495	0.411111	0.485223	4.18871e+08	4.24885e+08	2.37536e+08	1.39719e+08	2.72469e+08	2.70933e+08	1.0481e+08	1.04016e+08	1.20767e+07	6.4372e+07	0.113757	-3.13598	0.000135021	0.911111	1.34253	0.103856	-3.26735
Com_13098_neg	Nonadecanoic acid	C19 H38 O2	298.287	15.627	297.28	No results	No results	Full match	1.87888e+06	3.05001e+06	2.7407e+06	3.24347e+06	2.98226e+06	2.73293e+06	1.47721e+06	5.94464e+06	2.52685e+06	2.68341e+06	4.09892e+06	5.57365e+06	3.60026e+06	6.10246e+06	3.22756e+06	2.51443e+06	2.07707e+06	3.75823e+06	1.13245e+07	0.622899	-0.682931	0.0641823	0.755556	0.908336	1.07037e+07	8.8012e+06	6.8056e+06	9.73265e+06	1.15001e+07	1.39354e+07	6.2279e+06	1.2868e+07	5698299	1.28749e+07	0.473783	-1.0777	0.00101853	0.922222	1.09735	0.295119	-1.76063
Com_1310_neg	D-Proline	C5 H9 N O2	115.064	1.514	114.056	No results	No results	Full match	1.44961e+08	1.3591e+08	9.01911e+07	8.07426e+07	8.08174e+07	8.52692e+07	8.68378e+07	1.69504e+08	5.80617e+07	7.5986e+07	6.74568e+07	1.88304e+08	8.48322e+07	4.59463e+07	8.45569e+07	5.71222e+07	5.56145e+07	2.91959e+08	1.06229e+08	0.924066	-0.113932	0.816471	0.6	0.366017	3.95159e+08	3.37597e+08	4.93047e+08	281172952	3.41888e+08	3.15361e+08	1.64523e+08	1.86756e+08	1.06925e+08	2.34449e+08	0.381932	-1.38861	0.00068049	0.911111	1.36067	0.352931	-1.50254
Com_1311_neg	LPE 18:0	C23 H48 N O7 P	481.317	15.329	480.31	No results	Full match	Full match	2.99436e+07	6.79535e+07	8.94376e+07	1.14858e+08	3.22581e+07	1.16384e+08	7.79978e+07	4.84155e+07	6.47296e+07	4.47263e+07	3.96356e+07	8.62445e+07	8.7101e+06	1.87321e+07	165043958	3.39179e+07	3.96226e+07	9.9527e+07	2.7133e+08	0.810256	-0.303551	0.694261	0.544444	0.324913	2.22368e+07	3.21561e+07	4.7251e+07	2.48035e+07	1.65639e+07	9.44985e+06	1.18069e+07	1.08993e+07	2.82938e+07	1.78715e+07	3.82914	1.93702	0.028193	0.8	0.976504	3.10259	1.63347
Com_13115_pos	YLK	C21 H34 N4 O5	422.252	5.633	423.259	Full match	No results	No results	370502	682781	674365	2.25668e+06	1.18283e+06	694419	449597	7.67777e+06	1.82517e+06	6.18293e+06	1.19388e+06	6.76978e+06	7.79607e+07	5.70278e+06	3.84895e+06	924584	379106	1.71161e+06	2.09526e+07	0.165746	-2.59296	0.113527	0.7	1.35333	6.06601e+06	4.22893e+06	1.03448e+07	7.0904e+06	6.84632e+06	2.70633e+06	1.05413e+06	5.90339e+06	991742	2.1318e+06	2.80204	1.48648	0.952501	0.555556	0.157991	0.464427	-1.10648
Com_13133_neg	Homocysteic acid	C4 H9 N O5 S	183.021	1.242	182.013	No results	No results	Full match	1.04066e+07	1.00783e+07	8.83386e+06	1.09515e+07	1.00881e+07	1.20778e+07	7.00427e+06	2.00264e+07	2.20364e+07	1.01406e+07	1.07771e+07	7.78377e+06	9.26399e+06	9.7254e+06	6.47902e+06	9.6474e+06	8.95856e+06	8.15157e+06	4.44829e+06	1.45517	0.541183	0.028239	0.822222	1.00821	2.02331e+07	1.75966e+07	1.87627e+07	1.72078e+07	2.15026e+07	2.2013e+07	1.37e+07	2.28091e+07	1.0179e+07	1.7919e+07	0.459505	-1.12185	5.84e-06	0.988889	1.56843	0.668656	-0.580665
Com_13180_neg	Phe-Phe	C18 H20 N2 O3	312.148	10.365	311.141	No results	No results	Full match	3.95274e+06	3.08022e+06	3.47257e+06	2.78901e+06	4.08528e+06	3.5273e+06	3.16201e+06	6.51207e+06	3.42472e+06	3.18649e+06	3.45828e+06	2.63917e+06	7.93457e+06	3.29923e+06	2.4068e+06	3.66535e+06	4.0673e+06	3.44446e+06	5.27642e+06	0.924888	-0.11265	0.764269	0.533333	0.235924	1.88547e+07	6.54563e+06	2.03643e+07	5.58413e+06	7.12995e+06	9.09324e+06	3.15422e+06	7.22162e+06	3.78719e+06	8.00091e+06	0.448125	-1.15803	0.00709903	0.844444	1.15144	0.414465	-1.27068
Com_13224_neg	11-deoxy Corticosterone	C21 H30 O3	376.225	12.601	375.218	Invalid mass	No results	No results	1.90021e+06	3.20337e+06	2.85912e+06	4.72093e+06	296188	3.26632e+06	4.1605e+06	3.16855e+06	2.3524e+06	2.13241e+06	2.95668e+06	4.13051e+06	4.19467e+06	3.98849e+06	5.94855e+06	3.30399e+06	5.22178e+06	3.52834e+06	1.11725e+07	0.568201	-0.815527	0.0349133	0.844444	1.28725	2.74908e+06	3.22219e+06	2.43646e+06	2.40479e+06	1.88991e+06	2.36258e+06	3.04276e+06	2.83023e+06	561118	2.16386e+06	2.08697	1.06141	0.00257323	0.977778	0.981912	1.18582	0.245884
Com_1323_pos	(±)-Abscisic acid	C15 H20 O4	286.116	1.504	287.123	Invalid mass	No results	No results	1.67455e+08	1.40478e+08	2.67964e+08	2.52226e+08	1.79692e+08	1.88828e+08	2.69057e+08	1.46068e+08	1.95236e+08	2.92644e+08	1.39992e+08	1.36185e+08	2.05578e+08	1.72589e+08	1.01016e+08	1.96079e+08	1.47548e+08	113091123	2.1164e+08	1.32729	0.40848	0.0337195	0.744444	1.13936	1.14809e+08	1.27323e+08	1.41065e+08	2.04146e+08	1.09851e+08	1.09123e+08	2.13622e+08	2.44196e+08	309312229	1.99673e+08	0.89216	-0.164625	0.591543	0.566667	0.535215	1.18415	0.243855
Com_1324_pos	9-Oxo-ODE	C18 H30 O3	294.219	13.252	295.226	Full match	No results	Full match	1045812753	7.65575e+08	773105755	8.26071e+08	954135409	8.12642e+08	8.98197e+08	6.96418e+08	6.53998e+08	6.95821e+08	763373701	5.05822e+08	1028392060	1126306832	5.88454e+08	1028211905	1046757030	7.33052e+08	6.44125e+08	0.979249	-0.0302526	0.961136	0.511111	0.467382	5.9849e+08	1035203398	5.81775e+08	6.5695e+08	8.18846e+08	1001206060	7.95797e+08	8.05315e+08	8.12895e+08	8.4421e+08	1.04317	0.0609685	0.847209	0.477778	0.237029	1.02152	0.0307159
Com_13261_neg	FAHFA (16:1/17:2)	C33 H58 O4	518.431	14.7	517.424	No results	Full match	No results	680986	4.58786e+06	3.28839e+06	5.38268e+06	4.83321e+06	3.93812e+06	2.37082e+06	5.95495e+06	1.47744e+06	4.20517e+06	7.41194e+06	1.17576e+07	6.93032e+06	9.31091e+06	8.28578e+06	2.76787e+06	3.46121e+06	5.75856e+06	3.60877e+06	0.557362	-0.843313	0.0311988	0.777778	0.847452	316678	2.28841e+06	3.61172e+06	382404	4.05142e+06	626122	393977	6.33264e+06	4.15089e+06	1.13702e+06	2.82857	1.50008	0.00336962	0.855556	1.24364	1.57654	0.656762
Com_13327_neg	2,5-Dimethylphenol	C8 H10 O	122.073	6.125	121.066	Full match	No results	No results	6.84264e+06	3.80241e+06	2.79986e+06	1339223	2.43877e+06	6.09026e+06	4.35986e+06	4.3564e+06	4.62432e+06	1.69893e+06	2.76013e+06	4.29835e+06	1.14542e+06	1.23976e+06	1.42819e+06	1.23102e+06	4.94655e+06	2.69812e+06	3.09614e+06	1.51103	0.595529	0.102816	0.733333	0.620853	1.34272e+07	1.40698e+07	1.99901e+07	1.45225e+07	9.22153e+06	1.45029e+07	6.66903e+06	1.4493e+07	1.63665e+07	6.38001e+06	0.195783	-2.35267	2.67e-06	1	1.69254	0.295834	-1.75714
Com_13337_pos	Deoxynivalenol	C15 H20 O6	296.125	10.495	297.133	Full match	No results	No results	3.13799e+07	3.1163e+07	3.66119e+07	2.47005e+07	2.24654e+07	2.46547e+07	2.26045e+07	3.13492e+07	3.66084e+07	2.81725e+07	2.92361e+07	1.74216e+07	1.96564e+07	2.62397e+07	2.05556e+07	3.67822e+07	3.02873e+07	2.59605e+07	2.0362e+07	1.15116	0.203087	0.14893	0.688889	0.703203	3.59446e+07	6.54847e+07	4.5088e+07	4.64494e+07	4.47866e+07	3.65776e+07	5.71286e+07	4.28297e+07	5.58372e+07	4.34822e+07	0.531384	-0.912173	1.31e-05	0.977778	1.634	0.611708	-0.709086
Com_1336_neg	trans-Aconitic acid	C6 H6 O6	174.017	1.228	173.009	Full match	Full match	Full match	4.12874e+06	1.12673e+07	1.67704e+06	3.33238e+06	5.01909e+06	1.60758e+06	1.55218e+07	6.46333e+07	1.29847e+06	5.20804e+06	7.20289e+06	2.07657e+06	9.0142e+06	4.43119e+06	7.38748e+06	1.97967e+06	2.07571e+06	2.77021e+07	1.14964e+07	1.39471	0.479962	0.866455	0.577778	0.441538	5.5535e+08	2.12668e+08	2.91025e+08	6.35892e+07	1.84903e+08	2.90196e+08	3.8458e+07	4.16878e+07	5.05169e+06	3.82184e+07	0.0473626	-4.40011	0.000104015	0.944444	1.34849	0.0660569	-3.92015
Com_1337_neg	N-{6-[(7-chloro-4-quinazolinyl)oxy]-3-pyridinyl}-4-methoxybenzamide	C21 H15 Cl N4 O3	406.079	1.328	405.071	Invalid mass	No results	No results	1.92736e+08	2.1817e+08	4.80315e+08	2.49639e+08	1.03751e+08	214081608	227395432	2.30523e+08	5.0077e+08	297725720	2.13382e+08	6.26899e+07	1.79804e+08	8.84195e+07	6.36576e+07	3.98178e+08	1.15735e+08	1.91733e+08	5.41201e+07	1.78662	0.837233	0.0207422	0.855556	1.48751	1.80435e+08	2.16894e+08	1.9752e+08	3.73382e+08	2.51185e+08	9.24323e+07	1.99788e+08	223196624	5.19123e+08	3.64152e+08	0.580453	-0.784749	0.0300083	0.811111	0.924526	1.03705	0.052484
Com_13382_pos	1-Methyluric acid	C6 H6 N4 O3	182.044	4.872	183.051	Full match	No results	Full match	1.27688e+06	3.42464e+06	740532	2.27826e+06	3.69138e+06	1.25962e+06	920699	7.27842e+06	1.05748e+06	1.67072e+06	1.25589e+07	8.99527e+06	1.04188e+07	2.9078e+07	2.67886e+07	7.47705e+06	2.60249e+07	1.67045e+07	7.35441e+07	0.100377	-3.3165	2.65e-06	1	2.40151	1.98577e+07	1.68848e+07	1.75362e+07	1.31793e+07	1.27623e+07	1.5509e+07	1.03785e+07	3.20992e+06	4.47737e+06	6.47809e+06	1.95472	0.96696	0.0915371	0.677778	0.420577	0.196209	-2.34954
Com_1339_pos	N1-[4-hydroxy-6-(methoxymethyl)pyrimidin-2-yl]acetamide	C8 H11 N3 O3	197.08	1.486	198.087	Full match	Full match	Full match	1.4032e+08	2.06321e+08	1.48936e+08	2.45265e+08	1.78477e+08	1.50944e+08	1.33115e+08	3.98991e+08	6.64216e+07	1.94897e+08	1.1011e+08	7.00157e+07	1.57764e+08	1.74428e+08	3.22941e+08	1.16438e+08	7.24372e+07	2.94393e+08	1.33158e+08	1.15543	0.208428	0.446111	0.622222	0.544083	1048778337	1019304771	9.49329e+08	7.47565e+08	1007049844	1008881590	5.46327e+08	5.00606e+08	4.83096e+08	8.15386e+08	0.198489	-2.33287	1.81e-06	1	1.64865	0.229339	-2.12444
Com_134_neg	α-Eleostearic acid	C18 H30 O2	278.225	14.566	277.217	Full match	No results	Full match	2.23383e+08	7.04584e+08	625530420	2676283171	1204305982	1233810297	1339038317	826194010	6.83371e+08	5.42423e+08	1089089062	1892616671	1856332156	2670584567	2645260733	1088749755	604233190	976781478	2503445611	0.590655	-0.759611	0.0419946	0.722222	1.40439	1475012744	8.53077e+08	1057328095	1237358427	2521574070	2111099521	1385380879	1155307378	8.56546e+08	1120846733	1.23644	0.306189	0.458319	0.588889	0.251888	0.730308	-0.453422
Com_13429_neg	LPC 20:3	C28 H52 N O7 P	605.371	14.862	604.363	No results	Invalid mass	No results	776668	3.82642e+06	4.83307e+06	1.25006e+07	4.60864e+06	6.02806e+06	1.62992e+07	3.91035e+06	5.80205e+06	6.92376e+06	4.92152e+06	4.66212e+06	2.15084e+06	2.67227e+06	6.96839e+06	2.71245e+06	1.18462e+06	5.91008e+06	5.63102e+06	1.60154	0.679457	0.282705	0.644444	0.879081	1.24647e+06	2.36673e+06	2.70884e+06	1.98328e+06	1.92136e+06	1.52482e+06	3.59818e+06	1.22485e+06	4.27047e+06	2.33821e+06	1.76437	0.819151	0.0450375	0.777778	0.64009	2.8257	1.49861
Com_1349_pos	Adenine	C5 H5 N5	135.054	3.111	136.062	Full match	Full match	Full match	2.37654e+08	3.22043e+08	2.43039e+08	1.88078e+08	2.19149e+08	1.50256e+08	1.04079e+08	6.32026e+08	1.28469e+08	2.90498e+08	3.44518e+08	4.22951e+08	6.26683e+08	4.4646e+08	3.87347e+08	2.2108e+08	3.80893e+08	2.44571e+08	3.04833e+08	0.669884	-0.578018	0.024536	0.822222	1.34243	3.15824e+08	2.40782e+08	1.32729e+08	1.70614e+08	1.14536e+08	1.6329e+08	2.35449e+08	2.08799e+08	237673761	2.27344e+08	1.83427	0.875203	0.000639854	0.922222	1.13026	1.22874	0.297185
Com_1351_pos	16,16-Dimethyl prostaglandin A1	C22 H36 O4	386.245	12.209	387.252	Invalid mass	No results	No results	6.10324e+08	1165949866	7.44426e+08	7.35054e+08	9.30588e+08	6.1328e+08	9.96407e+08	574674667	8.66911e+08	8.58431e+08	6.29657e+08	7.40015e+08	8.29077e+08	6.44361e+08	8.08642e+08	6.33754e+08	776834233	5.50436e+08	4.04361e+08	1.21095	0.276137	0.0924471	0.688889	0.511729	2.27816e+08	4.18095e+08	1014923118	3.38061e+08	5.84433e+08	1.9168e+08	3.97389e+08	291426470	3.0427e+08	3.73927e+08	1.61412	0.690745	0.00465242	0.866667	1.0783	1.95461	0.966882
Com_13517_neg	Gibberellic acid	C19 H22 O6	346.145	11.318	345.138	Invalid mass	No results	No results	1.40916e+07	9.61482e+06	1.39481e+07	9.37243e+06	1.28878e+07	12979957	1.23657e+07	1.24404e+07	1.23346e+07	1.19518e+07	1.05407e+07	6.70549e+06	9.07405e+06	1.05453e+07	5.85386e+06	1.63242e+07	1.38039e+07	1.62405e+07	6.43305e+06	1.14936	0.200836	0.182121	0.644444	1.13358	8.87992e+06	1.37423e+07	1.06223e+07	1.1289e+07	8.39458e+06	8.08437e+06	1.09321e+07	1.3405e+07	1.48161e+07	1.15288e+07	0.950222	-0.0736639	0.513335	0.577778	0.421233	1.09215	0.127172
Com_13519_neg	12-oxo Leukotriene B4	C20 H30 O4	334.214	13.659	333.207	Full match	No results	Full match	3.07255e+06	1.8601e+06	2.03323e+06	4.44908e+06	2.19212e+06	4.19513e+06	2.92295e+06	2.26602e+06	2.22609e+06	1.44749e+06	2.44382e+06	2.04359e+06	2.22614e+06	2.13635e+06	5.50189e+06	2.30447e+06	3.27415e+06	1.76704e+06	3.82266e+06	0.940368	-0.0887023	0.739544	0.555556	0.134548	634968	768965	850442	1.3237e+06	1.83597e+06	1.40551e+06	1.37406e+06	1.00736e+06	1.40826e+06	1.56771e+06	2.32864	1.21948	9.33e-05	0.988889	1.40078	2.18977	1.13078
Com_1353_neg	13(S)-HOTrE	C18 H30 O3	294.22	13.417	293.213	Full match	No results	Full match	5.6766e+07	7.04394e+07	1.01474e+08	1.59946e+08	2.02489e+08	9.79489e+07	1.27609e+08	1.32666e+08	1.78365e+08	7.19834e+07	1.55304e+08	1.38045e+08	3.594e+08	2.97837e+08	1.13274e+08	242819263	1.32466e+08	2.08828e+08	8.89777e+07	0.621617	-0.685903	0.0404041	0.755556	1.09918	2.36322e+08	1.7111e+08	1.72144e+08	1.67302e+08	458373614	3.60672e+08	2.98536e+08	243048176	7.49697e+07	1.31828e+08	0.83392	-0.262019	0.483994	0.622222	0.50229	0.518379	-0.947922
Com_13542_neg	3-[3-(beta-D-Glucopyranosyloxy)-2-hydroxyphenyl]propanoic acid	C15 H20 O9	344.115	7.721	343.107	Invalid mass	No results	No results	2.56915e+06	3.71592e+06	3.30074e+06	5.27273e+06	5.62194e+06	6.31295e+06	4.22289e+06	4.30504e+06	2.11801e+06	4.44024e+06	4.05567e+06	5.26872e+06	9.83293e+06	9.48753e+06	4.22336e+06	1.0153e+07	1.06782e+07	7.67364e+06	7.10504e+06	0.550419	-0.861398	0.00284037	0.844444	1.32619	6.18157e+06	1.67614e+07	6.28338e+06	7.07061e+06	1.5806e+07	1.3427e+07	9.57356e+06	9.57717e+06	1.18742e+07	1.96517e+07	0.654754	-0.610975	0.0400848	0.733333	0.627402	0.360389	-1.47237
Com_13563_neg	L-Tyrosinemethylester	C10 H13 N O3	195.09	6.479	194.083	No results	No results	Full match	1.47726e+06	1.77211e+06	1.35388e+06	1.09348e+06	1.38078e+06	1.47402e+06	1.35189e+06	5.54304e+06	1.46063e+06	1.42417e+06	1.51183e+06	1.26115e+06	1.60153e+06	1.2871e+06	911906	1.30282e+06	1.44963e+06	2.12923e+06	870531	1.33851	0.42063	0.254413	0.633333	0.322309	1.9191e+07	1.67219e+07	1.04602e+07	4.67542e+06	1.13405e+07	1.38697e+07	4.96951e+06	3.8753e+06	1.7053e+06	4.34119e+06	0.15025	-2.73457	4.26e-05	0.988889	1.56643	0.201111	-2.31394
Com_13568_pos	Anandamide (AEA)	C22 H37 N O2	353.292	15.291	354.3	Invalid mass	No results	No results	1.42732e+06	7.00047e+06	4.00657e+06	2.74901e+07	1.11296e+07	1.3332e+07	1.16634e+07	9.42929e+06	3.77211e+06	6.36638e+06	1.14691e+07	5.03484e+07	1.47501e+07	2.52883e+07	6.66736e+07	6.20605e+06	3.67349e+06	7.73737e+06	7.22047e+07	0.333096	-1.58599	0.0635127	0.711111	1.29923	3.50882e+06	2.74153e+06	3.51618e+06	4.74887e+06	5.27041e+06	6.96965e+06	4.12814e+06	5.2441e+06	2.67597e+06	2.57573e+06	6.93719	2.79435	0.00282137	0.933333	1.31694	2.31075	1.20836
Com_13589_neg	Asp-Phe methyl ester	C14 H18 N2 O5	294.122	5.4	293.115	No results	No results	Full match	652540	1.29305e+06	987090	2.85931e+06	2.61403e+06	802198	1.45961e+06	4.9738e+06	835512	1.66585e+06	3.67785e+06	1.96038e+07	1.15645e+07	3.79776e+06	1.9587e+06	1.44956e+06	1.09231e+06	9.44046e+06	6.53375e+06	0.276202	-1.85621	0.0143772	0.822222	1.27417	1.79316e+07	6.73923e+06	1.3822e+07	8.75468e+06	1.75102e+07	1.79406e+07	3.72687e+06	1.2177e+07	651690	1.34617e+06	0.652957	-0.614941	0.403036	0.633333	0.533192	0.180348	-2.47115
Com_13592_pos	Cytosine	C4 H5 N3 O	111.043	5.998	112.05	Full match	Full match	Full match	2.26868e+06	1.59687e+07	2.37116e+06	3.25403e+06	1.23852e+07	3.07968e+06	960596	4.01531e+07	1.37278e+06	1.00224e+07	1.12013e+07	2.45459e+06	1.47757e+07	1.20168e+07	2.68689e+07	5.36517e+06	7.01731e+06	5.04634e+07	4.97822e+06	0.611601	-0.709337	0.132472	0.7	0.840429	6.5797e+07	5.96621e+07	6.54705e+07	2.74442e+07	3.13966e+07	4.23387e+07	1.54975e+07	1.34252e+07	7.87961e+06	3.76211e+07	0.40967	-1.28747	0.0132953	0.844444	0.79874	0.250554	-1.9968
Com_13603_pos	D-Threose	C4 H8 O4	120.042	2.226	121.049	No results	No results	Full match	2.70587e+06	1.14699e+07	2.3674e+06	4.39312e+06	8.27261e+06	3.57165e+06	1.40136e+06	3.00248e+07	1.52007e+06	5.59355e+06	7.72923e+06	4.04863e+06	1.20786e+07	1.02579e+07	8.03685e+06	3.98024e+06	4.07633e+06	1.64071e+07	8.67278e+06	0.852573	-0.230104	0.166229	0.7	0.79609	6.57247e+07	4.29734e+07	2.90613e+07	2.53091e+07	3.1461e+07	4.00551e+07	1.40363e+07	1.51788e+07	2.79671e+06	1.39676e+07	0.29816	-1.74584	0.00565359	0.866667	0.934759	0.254203	-1.97595
Com_1362_neg	Protectin D1	C22 H32 O4	360.231	13.149	359.223	Full match	No results	No results	6.79528e+07	3.98329e+07	5.47302e+07	161189667	3.74003e+07	1.31281e+08	1.86641e+08	20647831	3.16161e+07	3.7651e+07	4.7364e+07	8.76358e+07	5.19393e+07	1.14565e+08	3.04935e+08	3.59072e+07	110961663	1.82586e+08	2.21078e+08	0.598156	-0.741407	0.129058	0.688889	0.624409	2.14419e+08	2.407e+08	1.91514e+08	1.99921e+08	1.29446e+07	1.34384e+07	1.72291e+08	2.18387e+08	8.68755e+06	6.1412e+06	1.00554	0.00796928	0.369529	0.466667	0.449606	0.601469	-0.733438
Com_13653_neg	1-Methylguanosine	C11 H15 N5 O5	297.106	1.397	296.099	No results	No results	Full match	3.61318e+06	6.82512e+06	1.90487e+06	2.31141e+06	4.8941e+06	2.06079e+06	2.41941e+06	1.06406e+07	1.81822e+06	2.32724e+06	2.97873e+06	4.13878e+06	4.19028e+06	2.84531e+06	2.45808e+06	2.66522e+06	3.85674e+06	8.75614e+06	3.21949e+06	0.995008	-0.0072205	0.622656	0.666667	0.435482	1.78436e+07	1.65874e+07	6.97771e+06	9.67368e+06	1.32877e+07	1.65814e+07	8.11039e+06	4.84594e+06	3.75859e+06	5.45137e+06	0.378303	-1.40239	0.000719994	0.911111	1.16245	0.376414	-1.40961
Com_13696_pos	4-oxododecanedioic acid	C12 H20 O5	266.112	10.545	267.12	Invalid mass	No results	No results	2.13438e+07	2.94005e+07	1.9058e+07	2.61591e+07	3.53601e+07	3.3944e+07	1.71741e+07	3.0948e+07	2.65347e+07	2.49639e+07	4.66955e+07	9.34811e+07	5.05177e+07	4.47663e+07	6.60908e+06	4.66812e+07	2.66339e+07	2.97487e+07	8.27398e+06	0.674569	-0.567963	0.626465	0.7	0.396638	1.59849e+07	3.34299e+07	1.29767e+07	2.00068e+07	4.25155e+07	4.81794e+07	3.86251e+07	4.72091e+07	3.96098e+07	4.34717e+07	1.14814	0.199302	0.905651	0.555556	0.208368	0.774501	-0.368661
Com_13698_neg	Biopterin	C9 H11 N5 O3	237.087	2.854	236.079	Full match	Full match	Full match	322786	907723	260902	580767	932653	329202	529163	4.20661e+06	261400	685284	716382	247258	948637	566842	706710	268563	410585	4.05891e+06	846860	0.925216	-0.112137	0.770085	0.555556	0.453439	2.21729e+07	1.06531e+07	1.2941e+07	5.99606e+06	1.07134e+07	1.36725e+07	2.32331e+06	4.5439e+06	708241	2.87762e+06	0.112529	-3.15163	9.13e-05	0.933333	1.36736	0.104114	-3.26376
Com_1371_pos	N-Acetyl-L-glutamine	C7 H12 N2 O4	188.079	1.922	189.086	Full match	Full match	No results	4.99685e+07	8.8575e+07	6.81063e+07	4.75321e+07	6.44153e+07	5.6502e+07	4.09041e+07	187398270	3.82496e+07	5.85056e+07	4.01004e+07	3.42315e+07	5.30907e+07	3.53575e+07	6.08717e+07	3.626e+07	3.18059e+07	1.50391e+08	3.18251e+07	1.3296	0.410988	0.177268	0.777778	0.431817	7.38866e+08	9.92901e+08	7.23985e+08	3.62441e+08	8.43914e+08	9.01828e+08	5.17818e+08	2.24485e+08	8.70937e+07	2.67855e+08	0.0930182	-3.42634	1.08e-06	0.988889	1.66215	0.123677	-3.01535
Com_13721_neg	Cytidine-5'-monophosphate	C9 H14 N3 O8 P	323.052	1.275	322.044	No results	No results	Full match	1.00732e+06	930124	679767	1.15686e+06	974753	576297	399007	1.03886e+06	1.14744e+06	998095	985702	4.51453e+06	1.23779e+06	1.41753e+06	995041	645898	393735	621527	3.12212e+06	0.575409	-0.797341	0.290859	0.6	0.420941	1.63503e+07	1.25688e+07	4.35546e+06	6.54417e+06	2.30548e+07	3.59107e+07	1.04473e+07	1.31844e+07	1.03099e+06	3.83824e+06	0.121633	-3.03939	0.000155724	0.933333	1.34516	0.0699887	-3.83673
Com_1375_neg	alpha-Farnesene	C15 H24	204.188	14.076	203.181	No results	No results	Full match	2.83253e+07	6.85935e+07	4.65212e+07	1.57948e+08	9.01019e+07	1.18235e+08	137300350	5.795e+07	3.86674e+07	4.92442e+07	6.46526e+07	2.17638e+08	1.07785e+08	1.52723e+08	3.00254e+08	5.26605e+07	1.18805e+08	8.86692e+07	2.35824e+08	0.532929	-0.907984	0.0335737	0.766667	1.19475	3.4658e+07	2.99195e+07	4.32073e+07	3.77536e+07	4.47775e+07	4.75955e+07	4.24708e+07	3.18219e+07	3.42464e+07	3.69296e+07	3.88072	1.95632	0.000220637	1	1.53399	2.06815	1.04834
Com_1375_pos	NNH	C14 H21 N7 O6	183.067	7.55	384.168	Invalid mass	No results	No results	5.16589e+08	7.31656e+08	8.32575e+08	4.24368e+08	2.71394e+08	5.37324e+08	3.36366e+08	5.38914e+08	6.70849e+08	6.94423e+08	3.23056e+08	3.44969e+08	3.63818e+08	640402071	1.78773e+08	9.2121e+08	3.87364e+08	1036210376	259083009	1.12214	0.166254	0.351842	0.633333	0.724596	3.97441e+08	6.48633e+08	4.54866e+08	4.46226e+08	2.45747e+08	2.65556e+08	1.72571e+08	3.4936e+08	5.79758e+08	4.31408e+08	1.24008	0.310437	0.585423	0.488889	0.645426	1.39155	0.476692
Com_13756_neg	[4-(1H-indol-4-yl)piperazino](2-thienyl)methanone	C17 H17 N3 O S	311.112	8.067	310.105	Invalid mass	No results	No results	594559	675646	517967	782732	1.654e+06	648038	869334	2.67495e+06	707614	689414	2.01456e+06	1.79331e+06	3.76479e+06	3.44841e+06	1.66167e+06	1.95945e+06	1.97366e+06	2.91366e+06	2.63672e+06	0.398481	-1.32742	7.84e-05	0.933333	1.15946	1.68065e+07	1.64276e+07	9.37177e+06	9.32545e+06	1.41498e+07	1.31679e+07	1.14751e+07	2.43537e+06	2.67221e+06	5.15683e+06	0.243881	-2.03575	0.000233059	0.922222	0.995177	0.0971819	-3.36317
Com_13763_pos	3,3-dimethyl-5-oxo-5-[(3-phenyl-1H-pyrazol-5-yl)amino]pentanoic acid	C16 H19 N3 O3	323.121	1.386	324.129	Invalid mass	No results	No results	8.00123e+07	1.24021e+07	3.26095e+07	1.77917e+07	1.58356e+07	2.53097e+07	3.68057e+07	1.67799e+07	4.82048e+07	2.02552e+07	7.39359e+06	2.32501e+07	2.76797e+07	4.42069e+07	2.08891e+07	2.96585e+07	2.21805e+07	1.56493e+07	1.70874e+07	1.3241	0.40501	0.39567	0.566667	0.639734	1.27309e+07	1.54609e+07	1.55011e+07	8.80196e+06	1.76506e+07	1.73841e+07	2.43785e+07	3.05248e+07	3.98039e+07	1.76871e+07	1.15597	0.209102	0.547144	0.611111	0.338947	1.53062	0.614112
Com_13788_pos	Lysopc 14:0	C22 H46 N O7 P	467.303	14.691	468.31	No results	No results	Full match	2.3832e+06	5.65344e+06	4.68741e+06	2.46714e+07	8.45073e+06	1.31195e+07	1.43832e+07	4.97899e+06	5.53901e+06	6.4882e+06	9.34255e+06	9.69068e+06	6.43862e+06	1.39132e+07	4.69348e+07	3.61626e+06	4.56793e+06	5.40794e+06	7.08535e+07	0.476206	-1.07034	0.328468	0.577778	0.956955	4.47009e+06	4.58528e+06	5.68693e+06	4.97474e+06	7.07819e+06	3.75426e+06	6.7385e+06	4.81358e+06	6.27102e+06	6.14883e+06	3.48009	1.79913	0.0698478	0.722222	0.933093	1.65724	0.728783
Com_13800_pos	ethyl 4-hydroxy-2-[(4-methoxyphenoxy)methyl]pyrimidine-5-carboxylate	C15 H16 N2 O5	304.103	9.734	305.11	Invalid mass	No results	No results	2.11441e+06	2.92459e+06	804418	1.40508e+06	3.44334e+06	1.3924e+06	1.59086e+06	1.31727e+07	1.92649e+06	2.14014e+06	3.83927e+06	4.25944e+06	4.49e+06	3.06208e+06	2.14135e+07	1.954e+06	2.10394e+06	3.6182e+06	5.73104e+06	0.551261	-0.859193	0.0718052	0.811111	0.698114	6.45857e+07	3.98012e+07	3.63359e+07	1.44655e+07	4.87259e+07	5.61502e+07	1.30048e+07	4.49617e+06	1.90924e+06	6.72289e+06	0.195947	-2.35147	0.00620489	0.844444	0.977739	0.108018	-3.21066
Com_13812_pos	Eicosapentaenoic acid ethyl ester	C22 H34 O2	330.256	14.482	331.263	Full match	No results	Full match	2.06887e+07	3.24112e+07	2.56687e+07	3.41694e+07	2.8728e+07	3.1346e+07	2.75735e+07	2.53823e+07	1.90614e+07	2.41352e+07	2.91488e+07	4.32143e+07	3.00743e+07	4.11942e+07	7.60929e+07	2.50759e+07	2.81062e+07	2.68687e+07	6.5933e+07	0.662408	-0.594209	0.0378902	0.755556	1.34826	1.99997e+07	2.09637e+07	1.88268e+07	2.18241e+07	2.7314e+07	3.11039e+07	2.45908e+07	2.1784e+07	1.9956e+07	2.12776e+07	1.78502	0.835938	0.00512231	0.922222	1.33354	1.18241	0.241729
Com_1382_pos	Nicotinamide	C6 H6 N2 O	122.048	2.075	123.055	Full match	Full match	Full match	8.41093e+07	1.74763e+08	3.39164e+08	2.14443e+08	8.16627e+07	1.21383e+08	1.0165e+08	2.2437e+08	2.34569e+08	1.11953e+08	326737684	9.42796e+06	2.62541e+08	9.3282e+07	4.13125e+08	3.32595e+08	4.24029e+08	4.74329e+08	1.00716e+08	0.623469	-0.681609	0.697525	0.677778	0.761546	140110626	1.238e+08	2.0359e+08	1.08498e+08	3.26237e+08	1.48726e+08	4.63125e+08	1.66557e+08	1.76133e+08	141425047	1.35499	0.438278	0.988981	0.6	0.0745459	0.844793	-0.243331
Com_13874_pos	3-Methylhistidine	C7 H11 N3 O2	169.085	1.218	170.092	Full match	Full match	Full match	2.03558e+07	4.05229e+07	2.54444e+07	2.94051e+07	3.16687e+07	3.24072e+07	1.90393e+07	8.84473e+07	2.06177e+07	3.1664e+07	3.96117e+07	4.11198e+07	3.45725e+07	2.9694e+07	6.57333e+07	3.10128e+07	2.47863e+07	3.61426e+07	1.49454e+07	0.962209	-0.055578	0.697408	0.611111	0.463896	5.37046e+07	5.19761e+07	4.20309e+07	2.9755e+07	4.76389e+07	5.66592e+07	3.66932e+07	2.84718e+07	1.59869e+07	5.02707e+07	0.854115	-0.227498	0.377498	0.666667	0.440884	0.821837	-0.283076
Com_13907_neg	4-((5-(4-Nitrophenyl)oxazol-2-yl)amino)benzonitrile	C16 H10 N4 O3	306.078	2.032	305.071	Invalid mass	No results	No results	3.39282e+06	2.30924e+06	1.93772e+06	2.77953e+06	3.35849e+06	3.06774e+06	3.20632e+06	2.46369e+06	1.80285e+06	4.75313e+06	4.06406e+06	2.72353e+06	5.20449e+06	4.63554e+06	3.01198e+06	5.50268e+06	5.44597e+06	4.77386e+06	2.17264e+06	0.697071	-0.520623	0.0280529	0.766667	0.699979	1.25398e+07	1.61437e+07	1.55142e+07	1.76796e+07	1.40031e+07	1.06965e+07	1.30367e+07	5.6778e+06	9.19666e+06	1.45973e+07	0.323083	-1.63002	1.33e-06	1	1.34662	0.225212	-2.15065
Com_1395_pos	L-Dopa	C9 H11 N O4	197.069	5.857	198.076	Full match	No results	Full match	6.25285e+08	3.69992e+08	462287939	5.19692e+08	5.75321e+08	6.04792e+08	1.4697e+08	3.14762e+08	7.41145e+08	220659165	2.06921e+08	2.74911e+08	4.81864e+08	6.56614e+08	1.05097e+08	634963635	6.00842e+08	7.66566e+08	3.03128e+08	1.0228	0.0325249	0.766167	0.5	0.337483	291853301	4.3845e+08	3.35105e+08	1204136309	4.11562e+08	5.27485e+08	5.25952e+08	7.14722e+08	1286281516	9.24431e+08	0.672493	-0.57241	0.132735	0.666667	0.650189	0.687826	-0.539885
Com_1396_neg	2'-Deoxyinosine	C10 H12 N4 O4	252.086	4.704	251.079	Full match	Full match	Full match	5.41771e+06	3.64135e+07	1.5736e+07	1.48122e+07	7.24497e+07	2.12402e+07	1.61735e+07	9.51424e+07	1.09268e+07	3.6027e+07	8.62634e+06	2.7618e+07	3.56769e+07	3.09048e+07	1.91418e+06	1.11046e+07	1.21723e+07	4.1919e+06	1.46537e+07	1.98761	0.991031	0.1285	0.722222	0.989933	5.23076e+08	2.18627e+08	1.8729e+08	3.23006e+07	1.19135e+08	1.7349e+08	4.5713e+07	2.41563e+08	1.43348e+07	5.41677e+07	0.101374	-3.30225	0.00026961	0.944444	1.41735	0.201491	-2.31121
Com_1396_pos	Glycyl-L-leucine	C8 H16 N2 O3	188.116	6.182	189.123	Full match	Full match	Full match	4.47125e+07	1.19339e+08	6.19864e+07	1.73939e+08	3.08137e+08	1.00364e+08	4.01766e+07	8.4884e+08	1.59955e+08	415248624	2.73088e+08	2.95071e+08	7.304e+08	4.78887e+08	1.84785e+08	1.23876e+08	1.13871e+08	9.10233e+08	9.14425e+08	0.508227	-0.976456	0.0544442	0.755556	1.40172	6.12965e+08	4.64296e+08	5.87938e+08	4.31505e+08	5.39184e+08	7.0895e+08	1.94363e+08	4.71299e+08	2.52088e+08	3.22062e+08	0.975389	-0.0359499	0.462632	0.555556	0.360337	0.495719	-1.01241
Com_14051_pos	3-(3,4-dihydroxyphenyl)propanoic acid	C9 H10 O4	164.047	1.508	165.054	Invalid mass	No match	No match	6.00628e+07	4.16404e+07	6.08988e+07	4.41572e+07	4.34787e+07	5.61553e+07	6.52709e+07	3.38711e+07	6.48062e+07	4.93064e+07	4.71694e+07	6.38488e+07	3.61843e+07	4.85251e+07	4.00928e+07	5.83873e+07	5.23317e+07	3.13185e+07	3.55702e+07	1.13123	0.177895	0.248446	0.666667	0.862017	4.05673e+07	3.19477e+07	2.88841e+07	4.56636e+07	3.91199e+07	2.89864e+07	4.99701e+07	5.50439e+07	8.22766e+07	5.27107e+07	1.00921	0.0132334	0.801957	0.544444	0.557097	1.14166	0.191128
Com_1406_neg	Thymidine	C10 H14 N2 O5	242.091	5.859	241.083	Full match	Full match	Full match	34531352	6.51115e+07	3.55494e+07	3.58022e+07	8.72186e+07	3.60082e+07	3.64303e+07	1.45017e+08	3.51051e+07	7.79797e+07	3.44725e+07	4.61509e+07	8.22335e+07	7.50708e+07	2.14569e+07	3.92511e+07	4.51031e+07	3.89088e+07	4.12499e+07	1.25001	0.321945	0.45911	0.5	0.559896	5.19656e+08	2.97928e+08	2.79939e+08	1.82951e+08	229632944	287242377	108718967	2.57333e+08	7.36119e+07	1.54955e+08	0.196908	-2.34441	2.45e-06	0.977778	1.55879	0.246138	-2.02246
Com_1406_pos	N-Benzylformamide	C8 H9 N O	135.068	2.259	136.075	Full match	Full match	No results	2.9216e+08	4.08095e+08	4.06698e+08	4.2766e+08	7.60581e+08	3.75029e+08	315489930	7.38254e+08	1.97138e+08	3.61732e+08	360197363	4.09159e+08	7.80762e+08	5.56401e+08	3.45694e+08	4.36093e+08	329299366	8.04352e+08	7.41872e+08	0.809129	-0.305558	0.216458	0.677778	0.874464	9.73009e+08	6.43458e+08	8.09408e+08	5.05829e+08	935134240	8.61722e+08	5.96656e+08	9.54832e+08	2.54759e+08	219548963	0.783664	-0.351693	0.369981	0.688889	0.578118	0.634085	-0.657251
Com_14074_pos	L-Homocitrulline	C7 H15 N3 O3	189.111	2.098	190.118	No results	No results	Full match	1.47074e+06	5.41385e+06	1.07956e+06	2.37407e+06	4.94817e+06	1.84632e+06	1.13621e+06	1.29834e+07	1.00164e+06	3.35175e+06	4.32077e+06	2.36572e+06	1.11294e+07	7.46321e+06	9.03617e+06	2.28068e+06	2.68192e+06	2.37609e+07	1.02404e+07	0.437302	-1.1933	0.0316767	0.766667	0.965569	6.05805e+07	6.12228e+07	4.73145e+07	1.60324e+07	2.15983e+07	5.29887e+07	8.23115e+06	1.91912e+07	3.50738e+06	1.60361e+07	0.265473	-1.91337	0.00521034	0.844444	0.927322	0.116092	-3.10666
Com_14096_pos	6-Methylquinoline	C10 H9 N	143.073	7.941	144.081	Full match	No results	No results	1.9283e+07	3.28797e+07	2.10211e+07	3.66298e+07	3.62156e+07	2.2014e+07	3.03401e+07	5.2609e+07	2.30853e+07	3.79181e+07	3.31412e+07	6.08771e+07	3.90773e+07	5.63977e+07	6.14342e+07	3.65792e+07	2.68841e+07	5.28846e+07	5.42551e+07	0.666135	-0.586114	0.00985096	0.844444	1.51673	6.29165e+07	4.6133e+07	3.94172e+07	2.44722e+07	3.82996e+07	5.51193e+07	2.08473e+07	2.75244e+07	2.34162e+07	3.73777e+07	1.24724	0.318737	0.131797	0.666667	0.71564	0.830829	-0.267377
Com_14106_neg	L-Anserine	C10 H16 N4 O3	240.123	1.498	239.115	Full match	No results	Full match	2.47754e+06	3.34911e+06	4.92788e+06	3.62404e+06	3.80116e+06	4.91877e+06	1.67012e+06	9.08196e+06	5.48574e+06	4.76304e+06	6.32926e+06	7.13785e+06	3.06849e+06	5.62597e+06	8.50424e+06	5.95496e+06	7.05845e+06	5.67863e+06	5.25818e+06	0.726699	-0.460571	0.0457542	0.811111	0.768078	2.09854e+07	1.58139e+07	1.52812e+07	9.54039e+06	18043003	1.90924e+07	7.0435e+06	1.22066e+07	7.72584e+06	1.31719e+07	0.43688	-1.19469	7.5e-05	0.955556	1.09376	0.31748	-1.65526
Com_14119_pos	Lactitol	C12 H24 O11	344.132	1.448	345.139	No results	No results	Full match	3.21786e+07	1.80755e+07	2.56607e+07	2.19958e+07	4.29414e+07	2.05026e+07	1.73106e+07	2.30193e+07	2.76145e+07	3.46808e+07	2.07985e+07	4.55992e+07	2.05807e+07	4.59446e+07	2.52299e+07	2.59057e+07	2.50397e+07	2.01561e+07	6.76717e+07	0.800138	-0.321679	0.343921	0.6	0.560621	5.79394e+07	4.30601e+07	6.39838e+07	3.85469e+07	3.80524e+07	4.50659e+07	2.61363e+07	8.29414e+07	5.14079e+07	6.48031e+07	0.64445	-0.633859	0.0169203	0.788889	0.98665	0.515649	-0.955538
Com_1412_pos	Adenosine	C10 H13 N5 O4	267.096	2.877	268.103	Full match	Full match	Full match	1.97768e+08	154408912	482104342	1.44106e+08	1.50669e+08	1.059e+08	8.1984e+07	4.42046e+08	1.16413e+08	175901042	2.10298e+08	5.08788e+08	527614580	3.03991e+08	4.44866e+08	1.96066e+08	4.79346e+08	3.65698e+08	4.25132e+08	0.533298	-0.906986	0.00412515	0.855556	0.888061	2.4439e+08	1.76896e+08	3.83252e+07	8.87377e+06	1.2897e+07	2.9052e+07	154191841	1.86264e+08	227251294	1.28125e+08	3.18872	1.67298	0.00272752	0.955556	1.3241	1.70054	0.765991
Com_14147_pos	Thromboxane B2-biotin	C35 H60 N4 O7 S	702.39	9.7	703.397	Invalid mass	No results	No results	6.19885e+07	5.18843e+07	6.84931e+07	4.89448e+07	4.68366e+07	6.18369e+07	7.20215e+07	4.9729e+07	5.55266e+07	6.064e+07	3.8215e+07	2.82417e+07	4.03014e+07	4.35049e+07	4.07847e+07	4.84604e+07	4.95592e+07	4.44044e+07	29111629	1.43446	0.520507	0.000450585	0.966667	1.61487	2.59362e+07	4.0957e+07	3.52881e+07	4.22877e+07	2.77709e+07	2.68731e+07	4.41816e+07	4.01582e+07	6.24959e+07	5.51591e+07	1.00439	0.00632583	0.817568	0.566667	0.24162	1.44076	0.526833
Com_14157_neg	Acetylcysteine	C5 H9 N O3 S	163.031	1.501	162.023	No results	No results	Full match	9.23708e+06	5.90168e+06	8.05914e+06	8.07444e+06	7.48212e+06	7.65197e+06	8.23486e+06	7.44012e+06	8.07338e+06	9.37851e+06	8.79237e+06	5.10873e+06	8.36092e+06	8.14705e+06	8.56425e+06	1.33698e+07	1.0623e+07	1.52168e+07	3.5716e+06	0.875548	-0.191742	0.713476	0.677778	0.855256	1.21258e+07	1.34483e+07	1.4002e+07	1.57743e+07	1.1439e+07	1.24398e+07	1.06531e+07	9.17322e+06	1.49333e+07	1.74924e+07	0.690884	-0.533484	0.0214449	0.844444	1.06955	0.604902	-0.725226
Com_14173_neg	N-{5-[(dimethylamino)sulfonyl]-2-methylphenyl}cyclohexanecarboxamide	C16 H24 N2 O3 S	324.148	9.08	323.14	Invalid mass	No results	No results	9.29644e+06	6.03256e+06	6.9778e+06	3.92047e+06	4.60411e+06	5.81269e+06	4.46115e+06	6.55141e+06	3.8422e+06	4.13684e+06	6.54021e+06	4.20465e+06	7.25474e+06	7.1951e+06	4.82071e+06	6.59294e+06	1.62323e+07	5.31871e+06	1.00818e+07	0.733752	-0.446635	0.124395	0.733333	0.67688	1.93695e+06	3.25765e+06	6.30854e+06	1.76683e+06	5.40806e+06	1.51953e+06	3.41594e+06	1.50604e+06	2.15696e+06	2.15162e+06	2.57656	1.36545	0.000212069	0.933333	1.49061	1.89056	0.918814
Com_14211_pos	DL-Serine	C3 H7 N O3	105.043	1.339	106.05	No results	No results	Full match	4.27305e+07	1.76313e+07	4.60852e+07	3.15454e+07	2.04595e+07	4.32725e+07	3.83025e+07	4.10211e+07	8.07321e+07	3.42734e+07	5.24449e+07	6.66853e+07	3.18632e+07	3.66248e+07	1.81221e+07	4.32165e+07	4.58273e+07	1.13437e+07	1.5804e+07	1.10722	0.146937	0.507783	0.544444	0.474491	7.37121e+06	6.89133e+06	8.17813e+06	2.34132e+07	5.54207e+07	8.65548e+06	6.54691e+07	2.67637e+07	2.61574e+07	3.95021e+07	1.3356	0.417483	0.196777	0.666667	0.670467	1.47879	0.564419
Com_14219_pos	5,6-dihydroxyindole	C8 H7 N O2	149.047	8.386	150.055	No results	No results	Full match	4.80094e+06	4.78647e+06	4.93652e+06	4.0899e+06	5.38731e+06	4.49588e+06	5.27979e+06	1.30979e+07	3.92141e+06	4.52504e+06	5.19567e+06	4.03644e+06	8.44542e+06	7.78115e+06	4.93268e+06	5.53887e+06	5.73135e+06	5.21476e+06	4.49233e+06	0.96925	-0.0450597	0.603351	0.655556	0.428483	1.14178e+07	1.05222e+07	7.47054e+06	5.27691e+06	9.14793e+06	1.13806e+07	5.66173e+06	5.22315e+06	4.42696e+06	6.3299e+06	0.742623	-0.429298	0.070043	0.744444	0.796694	0.719787	-0.474358
Com_14220_pos	2-(4-methoxyphenyl)-3-(1H-pyrazol-4-yl)acrylonitrile	C13 H11 N3 O	263.046	1.509	264.053	Invalid mass	No results	No results	7.6653e+07	3.46693e+07	7.22202e+07	7.03314e+07	2.86268e+07	5.92656e+07	4.80456e+07	4.11563e+07	7.09539e+07	3.84599e+07	2.42672e+07	2.59841e+07	2.72734e+07	29823581	1.80783e+07	2.07158e+07	2.13908e+07	2.37835e+07	1.07774e+07	2.40652	1.26695	2.64e-05	0.988889	2.19849	2.2921e+07	1.58567e+07	2.24804e+07	4.74591e+07	3.51065e+07	3.64904e+07	4.05941e+07	4.26553e+07	5.80523e+07	3.44646e+07	0.630613	-0.665173	0.0153793	0.8	0.802944	1.51758	0.601777
Com_14221_pos	2-Thio-acetyl MAGE	C21 H42 O3 S	396.262	10.051	397.269	Invalid mass	No results	No results	4.31278e+06	6.97526e+06	5.04497e+06	7.69822e+06	1.04391e+07	9.64302e+06	8.86631e+06	4.244e+06	3.76334e+06	6.86644e+06	3.53265e+07	3.88045e+07	6.70754e+07	2.43729e+07	5.5449e+06	3.73669e+07	5.22105e+07	1.74462e+07	1.08655e+07	0.211299	-2.24264	0.00057681	0.933333	2.04639	1.47042e+07	4.04962e+07	1.48642e+07	2.61511e+07	7.90152e+06	1.36124e+07	1.83242e+07	1.5553e+07	8.09983e+07	6.57932e+07	1.07617	0.105899	0.754277	0.555556	0.113018	0.227392	-2.13674
Com_14293_neg	LPC 17:0	C25 H52 N O7 P	569.37	15.128	568.362	No results	Invalid mass	No results	742665	3.56698e+06	4.77815e+06	1.52263e+07	3.22817e+06	6.02776e+06	1.49524e+07	2.70425e+06	4.06118e+06	2.57329e+06	1.99047e+06	4.29796e+06	842315	1.55383e+06	8.24858e+06	2.38549e+06	995416	4.18304e+06	9.75279e+06	1.52044	0.604491	0.314591	0.633333	0.834777	801259	1.34136e+06	1.14573e+06	1.00963e+06	1.31709e+06	1.81341e+06	1.01233e+06	2.34541e+06	3.56546e+06	1.35133e+06	2.42345	1.27706	0.0645475	0.733333	0.706836	3.68472	1.88155
Com_14293_pos	Estriol	C18 H24 O3	288.172	10.665	289.179	Full match	No results	Full match	4.16548e+07	4.31202e+07	4.1407e+07	4.56171e+07	4.92375e+07	4.21411e+07	4.75121e+07	3.7852e+07	3.94986e+07	4.37818e+07	5.53794e+07	6.03273e+07	5.59312e+07	7.40738e+07	7.27671e+07	5.54823e+07	6.45809e+07	4.77684e+07	5.65858e+07	0.715864	-0.482242	4.41e-05	0.988889	2.13645	3.69219e+07	4.7432e+07	3.71605e+07	4.05418e+07	3.71817e+07	3.8028e+07	5.11874e+07	5.01562e+07	5.69662e+07	5.30971e+07	1.34445	0.427016	0.000626056	0.911111	1.33957	0.962444	-0.0552258
Com_1430_neg	5-Aminovaleric acid	C5 H11 N O2	117.079	1.357	116.072	Full match	No results	Full match	521044637	2.58712e+08	3.04521e+08	1.47574e+08	1.80998e+08	269748886	9.71652e+07	3.01729e+08	349237103	1.68677e+08	1.3491e+08	1.05657e+08	1.60181e+08	8.76867e+07	2.75044e+07	1.4956e+08	1.98038e+08	1.29684e+08	6.38703e+07	2.21312	1.14608	0.00520244	0.877778	1.65075	1.59266e+08	1.62097e+08	1.54808e+08	3.22657e+08	2.78369e+08	3.84312e+08	2.52494e+08	2.10329e+08	1.18885e+08	6.82195e+07	0.556278	-0.846123	0.0322425	0.811111	0.872705	1.23111	0.299958
Com_14355_neg	3-Phosphoglyceric acid	C3 H8 Na O6 P	193.996	1.274	192.989	No results	No results	Full match	637939	795751	405272	1.13692e+06	1.20355e+06	415119	5.49475e+06	4.04226e+06	427401	760793	1.35736e+06	4.62178e+06	4.63137e+06	1.38472e+06	573753	759901	771550	6.12312e+06	9.94001e+06	0.4571	-1.12942	0.113248	0.733333	0.90012	1.29735e+07	9.22386e+06	1.08128e+07	6.03293e+06	1.55157e+07	1.70684e+07	5.26437e+06	6.70261e+06	766622	2.97916e+06	0.383731	-1.38183	0.0234072	0.811111	0.838076	0.175404	-2.51125
Com_1438_neg	11-Hydroxy-δ(9)-THC	C21 H30 O3	330.223	14.127	329.216	Invalid mass	No results	No results	9.15476e+07	8.05243e+07	1.03958e+08	7.96174e+07	9.38171e+07	8.03892e+07	1.11118e+08	7.80743e+07	8.61363e+07	7.72681e+07	8.0661e+07	4.83889e+07	1.27342e+08	9.25679e+07	5.59099e+07	1.39369e+08	1.08274e+08	6.62713e+07	4.21353e+07	1.04374	0.0617669	0.458826	0.544444	0.686723	4.83336e+07	4.84296e+07	4.37029e+07	6.38798e+07	1.0398e+08	1.0911e+08	6.74003e+07	4.34904e+07	6.22224e+07	5.95203e+07	1.30058	0.379154	0.201433	0.655556	0.689208	1.35747	0.44092
Com_14402_pos	Deflazacort	C25 H31 N O6	419.236	11.078	442.225	Invalid mass	No results	No results	7.63144e+06	1.57788e+07	1.56411e+07	2.45843e+07	1.3458e+07	1.62271e+07	2.39741e+07	7.9512e+06	1.37263e+07	1.56922e+07	2.18415e+07	2.12675e+07	23890641	2.0921e+07	6.61468e+07	7.21196e+06	2.78566e+07	2.09697e+07	6.69188e+07	0.502475	-0.992875	0.0478325	0.777778	1.22207	1.00078e+07	2.12639e+07	8.81076e+06	1.85269e+07	5.27812e+06	1.17538e+07	1.91737e+07	2.35504e+07	2.46607e+07	2.18081e+07	1.86736	0.901003	0.072366	0.744444	0.92356	0.938305	-0.0918716
Com_14554_pos	LPE 22:6	C27 H44 N O7 P	525.285	14.581	526.292	No results	Full match	No results	2.73553e+06	8.20146e+06	6.63399e+06	4.16841e+07	1.24792e+07	7.11151e+06	7.21671e+06	8.5524e+06	8.25539e+06	7.52816e+06	8.48338e+06	4.66467e+07	9.2702e+06	4.58607e+06	2.82936e+07	4.06925e+06	3.56525e+06	6.18191e+06	6.60108e+07	0.561008	-0.833906	0.533968	0.533333	0.876133	2.76244e+06	3.11066e+06	4.10367e+06	4.07013e+06	4.80816e+06	3.56724e+06	3.18616e+06	1.10759e+06	4.08101e+06	2.64496e+06	5.88439	2.55689	0.00831761	0.888889	1.18908	3.30119	1.72299
Com_1460_pos	N6-Acetyl-L-lysine	C8 H16 N2 O3	188.116	1.493	189.123	Full match	Full match	Full match	2.36653e+08	2.4622e+08	2.48426e+08	284447763	2.74284e+08	2.45475e+08	2.5744e+08	3.60232e+08	1.02232e+08	2.37138e+08	2.67505e+08	3.12722e+08	4.38336e+08	4.18573e+08	2.9285e+08	2.74786e+08	2.57365e+08	2.86666e+08	414960394	0.756907	-0.401813	0.0301071	0.866667	0.837262	9.36237e+08	6.54852e+08	7.23666e+08	4.50546e+08	6.07203e+08	7.45842e+08	3.39542e+08	6.88345e+08	5.30909e+08	5.25637e+08	0.530903	-0.913481	5.84e-05	0.966667	1.11178	0.401844	-1.31529
Com_14607_pos	Phenylethanolamine	C8 H11 N O	137.084	6.8	138.091	Full match	No results	Full match	2.75011e+07	2.88923e+07	1.93749e+07	2.61691e+07	5.98745e+07	2.33348e+07	2.10786e+07	2.65142e+07	1.86224e+07	3.30563e+07	2.44192e+07	2.16781e+07	2.92994e+07	2.25605e+07	2.81317e+07	1.49116e+07	3.19572e+07	1.99245e+07	2.71785e+07	1.16321	0.218111	0.391082	0.544444	0.469819	6.74636e+06	7.08684e+06	6.63633e+06	9.01148e+06	8.13599e+06	8.88188e+06	7.63875e+06	8.41436e+06	7.61563e+06	7.0711e+06	3.16566	1.66251	3.57e-08	1	1.56795	3.68233	1.88062
Com_14617_pos	LPC 18:3	C26 H48 N O7 P	517.317	14.417	518.324	No results	Full match	Full match	3.40313e+06	4.22592e+06	3.99871e+06	6.84583e+07	4.85387e+06	8.44532e+06	7.86761e+06	6.12689e+06	3.37498e+06	5.57165e+06	5.36127e+06	1.36168e+07	6.57315e+06	6.1821e+06	5.21924e+06	5.17318e+06	5.53093e+06	4.44618e+06	5.23529e+07	1.00228	0.00328181	0.662424	0.622222	0.898317	7.79411e+06	1.09619e+07	8.88059e+06	9.47164e+06	8.86925e+06	1.06952e+07	7.92682e+06	8.69994e+06	1.00707e+07	1.07624e+07	1.23296	0.302131	0.503171	0.777778	0.381304	1.23577	0.305413
Com_14637_neg	LPC 14:0	C22 H46 N O7 P	527.323	14.366	526.317	No results	Invalid mass	No results	2.23519e+06	4.72072e+06	7.36595e+06	1.35601e+07	6.28699e+06	6.23768e+06	8.70632e+06	5.67283e+06	5.82212e+06	4.41991e+06	6.00926e+06	1.29903e+06	2.17346e+06	1.42934e+06	1.14002e+07	2.76312e+06	2.65673e+06	5.80048e+06	9.17242e+06	1.37048	0.454682	0.129687	0.677778	1.02146	1.43473e+06	5.40889e+06	1.59049e+06	2.92122e+06	2.29684e+06	1.91661e+06	1.9384e+06	1.57408e+06	2.80472e+06	3.56326e+06	1.86445	0.898752	0.162587	0.633333	0.569273	2.5552	1.35343
Com_1464_neg	2-Hydroxy-2-methylbutyric acid	C5 H10 O3	118.063	2.153	117.056	Full match	Full match	Full match	2.30381e+07	4.79329e+07	3.44689e+07	7.08559e+07	5.16735e+07	4.12896e+07	3.88863e+07	1.48905e+08	3.79876e+07	4.32668e+07	5.59097e+07	7.88836e+07	1.03545e+08	4.89389e+07	6.69604e+07	4.68287e+07	4.75835e+07	1.4161e+08	5.32459e+07	0.752867	-0.409532	0.111516	0.777778	0.538809	4.83092e+08	3.57514e+08	3.01744e+08	2.73188e+08	5.01099e+08	4.99447e+08	176635792	267652068	4.55837e+07	1.57122e+08	0.233427	-2.09895	0.000163242	0.9	1.26679	0.17574	-2.50849
Com_14677_pos	9-HpOTrE	C18 H30 O4	310.214	10.725	311.221	No results	No results	Full match	4.35019e+07	4.36115e+07	4.36057e+07	3.65345e+07	4.91849e+07	4.50199e+07	4.1077e+07	3.51329e+07	3.50633e+07	3.95498e+07	5.51618e+07	4.95187e+07	5.57379e+07	4.89807e+07	2.27005e+07	6.24094e+07	69733473	4.42482e+07	2.51543e+07	0.855662	-0.224888	0.465954	0.744444	0.925524	3.26277e+07	5.11012e+07	3.11593e+07	4.2276e+07	3.57815e+07	3.11086e+07	4.55687e+07	4.01184e+07	6.94383e+07	6.44521e+07	1.0861	0.119154	0.700654	0.6	0.213891	0.929332	-0.105734
Com_14679_neg	Lysopc 16:1	C24 H48 N O7 P	493.316	14.988	492.309	No results	No results	Full match	239993	1.28205e+06	2.44889e+06	2.63623e+06	1.12094e+06	1.80459e+06	1.45689e+06	1.63452e+06	1.89947e+06	944499	1.63292e+06	1.5402e+06	688167	544326	2.10591e+06	697332	200440	933731	3.87655e+06	1.13926	0.188096	0.444114	0.644444	0.65996	6.49994e+06	5.93166e+06	3.12487e+06	1.70173e+06	1.49221e+06	1.28874e+06	806012	507957	2.13321e+07	7.80838e+06	0.268892	-1.8949	0.0442594	0.733333	0.95122	0.306337	-1.70681
Com_1479_neg	N-Acetylaspartic acid	C6 H9 N O5	175.048	1.232	174.041	Full match	Full match	Full match	3.86874e+07	2.70941e+07	2.68408e+07	3.94836e+07	2.69319e+07	2.77599e+07	6.59503e+07	1.63501e+08	2.07029e+07	2.25121e+07	9.93928e+07	1.70895e+08	1.01844e+08	9.73534e+07	1.00206e+08	4.21217e+07	5.00707e+07	2.74653e+08	1.04101e+08	0.397369	-1.33145	0.00175001	0.9	1.30455	4.78063e+08	3.3977e+08	3.37586e+08	2.17224e+08	2.74971e+08	3.6709e+08	6.09679e+07	2.21911e+08	5.91848e+07	1.7458e+08	0.456779	-1.13043	0.0228543	0.811111	0.72374	0.18151	-2.46188
Com_14819_neg	LPC 18:0	C26 H54 N O7 P	569.37	15.365	568.362	No results	Invalid mass	No results	769092	2.06133e+06	3.19464e+06	1.21933e+07	1.05737e+06	4.22385e+06	1.3315e+07	746019	1.98019e+06	1.4269e+06	1.45269e+06	8.40107e+06	341886	809994	1.12082e+07	1.15686e+06	2.00831e+06	5.28957e+06	8.50335e+06	0.941261	-0.0873331	0.962478	0.488889	0.127962	1.99223e+06	2.03479e+06	1.33221e+06	879478	1.58262e+06	2.05971e+06	897240	1.00971e+06	1.31971e+06	654304	3.16265	1.66113	0.148352	0.655556	0.604157	2.97688	1.5738
Com_1483_neg	Xylitol	C5 H12 O5	152.069	1.434	151.061	Full match	Full match	Full match	1.68119e+07	2.04721e+07	1.48524e+07	2.3038e+07	2.36095e+07	1.62502e+07	1.69523e+07	7.12699e+07	1.69299e+07	2.22039e+07	2.27356e+07	1.90307e+07	1.94968e+07	2.51683e+07	1.64851e+07	2.08547e+07	1.75321e+07	4.90348e+07	2.56633e+07	1.00995	0.0142873	0.751681	0.633333	0.261042	4.26767e+08	3.54977e+08	1.19009e+08	6.48006e+07	2.64079e+08	343426811	4.55936e+07	4.68596e+07	30072388	5.30735e+07	0.137249	-2.86513	0.000592724	0.966667	1.37368	0.138615	-2.85085
Com_14830_pos	N'-[(2,4-dihydroxyphenyl)methylene]-4-methylbenzenesulfonohydrazide	C14 H14 N2 O4 S	295.126	1.502	296.133	Invalid mass	No results	No results	4.71609e+07	3.13367e+07	4.16093e+07	3.18709e+07	2.4241e+07	4.40341e+07	45823197	1.82111e+07	3.18508e+07	4.32802e+07	2.79104e+07	5.46564e+07	2.95617e+07	7.34242e+07	3.61103e+07	5.79878e+07	3.66654e+07	3.01114e+07	3.13624e+07	0.856234	-0.223923	0.3823	0.455556	1.00033	3.41002e+07	3.26454e+07	3.29298e+07	2.93825e+07	2.96025e+07	3.36462e+07	3.04654e+07	3.67728e+07	7.31127e+07	3.76777e+07	1.13348	0.180756	0.474826	0.533333	0.369841	0.970522	-0.0431677
Com_14862_neg	17-AAG	C31 H43 N3 O8	621.282	11.395	620.275	Invalid mass	No results	No results	1.51152e+06	4.59515e+06	1.62819e+06	4.22775e+06	1.0252e+06	866248	1.34678e+06	1.28126e+06	5.18741e+06	9.34477e+06	3.77206e+06	918635	1.67627e+06	1.11886e+06	610183	1.75864e+06	1.14851e+06	1.24155e+06	845313	2.13238	1.09246	0.0816353	0.722222	0.745796	1.98536e+07	1.43178e+07	1.16687e+07	5.082e+06	1.11942e+07	4.94174e+06	5.69003e+06	2.3388e+06	1.5237e+06	1.57757e+06	0.186019	-2.42648	0.000575937	0.922222	1.33662	0.396662	-1.33402
Com_14882_pos	C-8 Ceramide-1-phosphate	C26 H52 N O6 P	505.353	15.334	506.361	Full match	No results	No results	878091	5.50826e+06	3.58786e+06	4.11158e+07	9.11221e+06	8.59531e+06	4.85458e+06	2.22984e+06	3.69727e+06	3.3712e+06	6.88205e+06	2.72273e+07	9.73938e+06	9.30592e+06	5.71084e+07	2.94721e+06	1.9742e+06	8.63185e+06	6.3912e+07	0.397678	-1.33033	0.119175	0.722222	1.18298	8.95888e+06	9.31015e+06	1.52197e+07	2.35251e+06	3.15132e+06	2.40747e+06	3.60172e+06	1.63619e+06	4.40427e+06	4.63678e+06	3.74624	1.90544	0.0606992	0.722222	0.783913	1.4898	0.575115
Com_1493_neg	α-D-Glucopyranosyl 3-O-(2-methylbutanoyl)-α-D-glucopyranoside	C17 H30 O12	426.175	10.839	425.168	Full match	No results	No results	8.54118e+07	9.6165e+07	1.91572e+07	1.37213e+08	3.2747e+08	7.19329e+07	8.90833e+07	7.447e+07	9.52447e+07	1.23464e+08	1.42574e+08	8.35467e+07	2.17668e+08	1.43181e+08	5.60495e+07	2.60107e+08	3.63745e+08	2.345e+08	2.26549e+08	0.583158	-0.778041	0.0560319	0.755556	0.98	8.17679e+07	1.61206e+08	8.07966e+07	5.69141e+07	2.92372e+07	3.14007e+07	3.43515e+07	2.86929e+07	4.99487e+07	3.15102e+07	3.27727	1.7125	0.00030285	0.922222	1.45991	1.91117	0.934456
Com_15_neg	Docosahexaenoic acid	C22 H32 O2	328.24	14.762	327.233	Full match	Full match	No results	1285923056	4592533295	3514015939	28206388147	7477336024	17846542525	10091525813	5481936344	3142302160	3717001879	8805742844	23051838571	8312269870	12214998265	30217880492	3073363506	4503543359	4203306079	56280622861	0.509877	-0.971778	0.179664	0.666667	1.11133	8256472224	5992468340	7610995169	3654784898	5319464616	5433251378	3355047628	3242472761	1798599856	2743846212	3.53118	1.82015	0.0259577	0.8	0.912961	1.80047	0.848372
Com_15005_neg	5-nitro-2-{[5-(trifluoromethyl)-4H-1,2,4-triazol-3-yl]thio}pyridine	C8 H4 F3 N5 O2 S	292.004	9.598	290.997	Invalid mass	No results	No results	9.55904e+06	7.10131e+06	9.65158e+06	8.37479e+06	8.31105e+06	9.05018e+06	1.33194e+07	1.14253e+07	8.04343e+06	7.39252e+06	7.11993e+06	7.05553e+06	7.03155e+06	6.88178e+06	5.64484e+06	7.07564e+06	6.85497e+06	1.18672e+07	6.19707e+06	1.26286	0.336692	0.0198476	0.888889	0.845632	1.24347e+07	1.45886e+07	1.31615e+07	1.83889e+07	1.52592e+07	1.61509e+07	1.56681e+07	1.34403e+07	1.43562e+07	1.7705e+07	0.483162	-1.04942	3.78e-07	1	1.78913	0.610165	-0.712728
Com_1503_pos	2-Aminoadipic acid	C6 H11 N O4	161.068	1.467	162.076	Full match	Full match	Full match	8.78546e+07	1.06592e+08	1.39844e+08	1.72458e+08	160491850	1.07414e+08	1.85794e+08	3.44028e+08	1.97207e+08	1.55414e+08	1.63488e+08	3.6376e+08	2.67179e+08	2.93904e+08	2.0524e+08	2.14764e+08	1.7559e+08	1.25695e+08	2.49676e+08	0.724222	-0.465497	0.0482383	0.788889	0.750937	9.06787e+08	6.88844e+08	7.33138e+08	287654100	5.12815e+08	5.6271e+08	2.2511e+08	5.07603e+08	1.59117e+08	2.31352e+08	0.475191	-1.07342	0.00946775	0.8	0.925436	0.344144	-1.53892
Com_15053_pos	N-[2-chloro-6-(trifluoromethoxy)phenyl]-2,2-dimethylpropanamide	C12 H13 Cl F3 N O2	295.058	1.341	296.065	Full match	No results	No results	912638	5.5261e+06	669870	1.26554e+07	3.11141e+06	1.64357e+06	421926	3.94505e+06	260958	2.97684e+06	6.908e+06	2.79345e+07	3.21343e+06	1.29873e+07	8.04167e+06	2.55306e+06	1.34797e+07	3.5395e+06	6.28733e+07	0.204277	-2.2914	0.00561275	0.855556	1.80864	3.35776e+06	3.8236e+06	1.02374e+07	8.11994e+06	9.37681e+06	7.98879e+06	2.72098e+06	3.80584e+06	5.0934e+06	7.78169e+06	2.52392	1.33567	0.224999	0.611111	0.395843	0.515579	-0.955736
Com_15060_neg	N1-(6-methyl-4-oxo-3,4-dihydroquinazolin-2-yl)-4-nitrobenzamide	C16 H12 N4 O4	324.088	6.932	323.081	Invalid mass	No results	No results	4.16721e+06	4.93666e+06	4.65389e+06	4.67273e+06	8.02734e+06	6.98628e+06	4.65807e+06	4.19188e+06	3.32517e+06	5.40122e+06	4.67588e+06	4.74603e+06	1.45817e+07	1.03682e+07	3.42623e+06	1.07904e+07	1.09856e+07	7.80945e+06	5.90058e+06	0.626581	-0.674426	0.0511753	0.777778	1.1121	9.42798e+06	1.27267e+07	7.37283e+06	1.30773e+07	7.96769e+06	7.6925e+06	1.25691e+07	9.14829e+06	1.07271e+07	1.86835e+07	0.74435	-0.425946	0.0808389	0.688889	0.658763	0.466396	-1.10037
Com_15079_neg	lipoamide	C8 H15 N O S2	205.059	1.221	204.052	No results	No results	Full match	6.87513e+06	4.28206e+06	4.46838e+06	3.82624e+06	6.17291e+06	5.5075e+06	5.15001e+06	8.28529e+06	4.84662e+06	5.53362e+06	4.10443e+06	4.62934e+06	5.52356e+06	5.55607e+06	4.33444e+06	3.25689e+06	5.2463e+06	8.37421e+06	3.82479e+06	1.10263	0.140949	0.369543	0.622222	0.386728	1.33771e+07	1.4487e+07	1.21695e+07	1.26736e+07	1.30941e+07	1.55518e+07	8.53303e+06	1.36555e+07	5.55357e+06	9.31807e+06	0.420843	-1.24865	6.71e-06	0.977778	1.57346	0.464034	-1.1077
Com_15099_neg	myricetin 3-O-beta-D-galactopyranoside	C21 H20 O13	480.088	2.478	479.081	Invalid mass	No results	No results	1.13324e+07	6.53513e+06	5.25213e+06	8.40772e+06	9.47722e+06	1.02409e+07	8.54755e+06	7.06995e+06	2.91651e+06	7.48727e+06	7.63548e+06	6.73242e+06	1.45384e+07	6.70228e+06	7.18367e+06	7.29684e+06	9.21568e+06	7.65939e+06	1.86814e+06	1.01028	0.0147596	0.801166	0.544444	0.19153	6.73495e+06	1.01655e+07	1.03352e+07	2.20004e+07	9.19343e+06	7.83771e+06	1.36614e+07	4.72129e+06	1.21992e+07	1.49592e+07	0.68403	-0.547867	0.0978274	0.755556	0.723624	0.691064	-0.533108
Com_15148_pos	Minocycline	C23 H27 N3 O7	457.185	9.277	458.191	Full match	No results	No results	3.142e+06	2.90865e+06	3.53622e+06	2.70223e+06	3.35784e+06	2.88052e+06	3.41869e+06	2.42941e+06	2.79244e+06	3.23633e+06	2.43812e+06	2.11521e+06	2.14019e+06	2.73433e+06	2.35481e+06	3.17999e+06	2.92935e+06	2.67889e+06	1.90992e+06	1.21721	0.28358	0.00904952	0.833333	0.589211	1.9825e+06	2.67772e+06	2.22495e+06	2.3737e+06	1.95125e+06	2.12562e+06	2.5968e+06	507373	582162	2.88432e+06	1.25481	0.327466	0.121055	0.688889	0.860313	1.52737	0.611046
Com_15151_pos	1-(2,4-diphenyl-2,3-dihydro-1H-1,5-benzodiazepin-1-yl)propan-1-one	C24 H22 N2 O	394.159	11.71	395.167	Invalid mass	No results	No results	4.08821e+07	4.24598e+07	3.79083e+07	5.40442e+07	3.85005e+07	4.92388e+07	5.00569e+07	7.59827e+07	5.25858e+07	4.9791e+07	5.55871e+07	7.60965e+07	4.53835e+07	6.15655e+07	6.47399e+07	2.64486e+07	3.78331e+07	3.966e+07	5.28909e+07	0.961105	-0.0572347	0.902751	0.566667	0.658462	2.78926e+07	2.10344e+07	2.03477e+07	3.31955e+07	3.66754e+07	4.39701e+07	3.53697e+07	3.70478e+07	2.71228e+07	3.09936e+07	1.63029	0.705126	0.00307946	0.888889	1.20496	1.56688	0.647892
Com_15158_pos	RMK	C17 H35 N7 O4 S	433.249	11.677	434.257	Full match	No results	No results	2.35255e+07	3.2857e+07	2.1629e+07	2.6584e+07	2.32651e+07	2.60245e+07	1.15388e+07	1.08326e+07	1.54515e+07	3.4542e+07	3.89236e+07	5.11953e+07	6.4127e+07	3.82798e+07	3.73187e+07	2.47755e+07	4.89079e+07	2.29872e+07	2.04103e+07	0.586942	-0.76871	0.00945363	0.811111	1.64187	2.8627e+07	4.55879e+07	3.11837e+07	3.70376e+07	2.76746e+07	3.03093e+07	2.65103e+07	3.43409e+07	6.1488e+07	3.96221e+07	1.06372	0.0891196	0.85406	0.544444	0.153936	0.624342	-0.679591
Com_1518_neg	Stachyose	C24 H42 O21	666.223	1.505	665.216	No results	Full match	No results	1.04095e+08	6.49602e+07	1.04069e+08	114568866	5.67732e+07	4.15218e+07	9.01999e+07	7.61358e+07	1.1321e+08	5.9613e+07	8.49063e+07	3.06431e+07	159495155	1.15728e+08	3.18752e+07	1.01961e+08	7.33941e+07	8.62367e+07	5.54628e+07	1.00396	0.0057025	0.718039	0.455556	0.401115	4.71828e+07	4.34652e+07	5.34942e+07	8.45144e+07	5.87649e+07	1.06873e+08	8.36805e+07	3.7081e+07	4.38421e+07	7.25535e+07	1.30159	0.380276	0.388698	0.655556	0.621169	1.30675	0.385978
Com_15233_pos	HET0016	C12 H18 N2 O	228.122	1.44	229.129	Invalid mass	No results	No results	1.34415e+07	1.49008e+07	1.402e+07	1.79563e+07	1.35011e+07	2.05172e+07	1.43168e+07	3.31084e+07	2.0375e+07	1.43378e+07	10549542	1.09875e+07	2.35345e+07	2.57199e+07	1.30896e+07	1.52808e+07	6.89008e+06	1.08109e+07	1.58901e+07	1.19641	0.258718	0.215023	0.666667	0.852086	5.64716e+07	4.22029e+07	3.39471e+07	2.45956e+07	3.39531e+07	4.22056e+07	2.44336e+07	2.07482e+07	2.41795e+07	2.34882e+07	0.452151	-1.14512	0.000250208	0.922222	1.45512	0.54096	-0.886406
Com_15235_pos	5-[4-(phenylsulfonyl)phenyl]-1H-pyrazole	C15 H12 N2 O2 S	306.04	7.171	307.047	Invalid mass	No results	No results	2.00158e+07	3.00553e+07	2.89778e+07	2.19544e+07	3.22711e+07	2.01942e+07	2.57043e+07	3.79711e+07	2.66701e+07	2.90127e+07	2.16245e+07	3.95338e+07	3.22727e+07	4.06731e+07	1.78864e+07	4.91711e+07	4.36924e+07	3.52166e+07	3.48304e+07	0.77975	-0.358916	0.103765	0.766667	0.908572	4.96923e+07	4.49299e+07	3.66062e+07	7.0768e+07	4.71846e+07	3.35685e+07	3.39236e+07	3.54169e+07	3.90493e+07	3.55616e+07	0.819989	-0.286324	0.126351	0.666667	0.62772	0.639386	-0.64524
Com_15245_pos	N-Acetylanthranilic acid	C9 H9 N O3	179.058	10.215	180.065	Full match	No results	Full match	6.01686e+06	1.13645e+07	5.97062e+06	9.70996e+06	1.68102e+07	6.84532e+06	6.78828e+06	3.04126e+07	5.6624e+06	9.2554e+06	1.28995e+07	7.58743e+06	1.07285e+07	1.29861e+07	1.49628e+07	6.49721e+06	6.91428e+06	1.27179e+07	2.12701e+07	0.919192	-0.121562	0.436723	0.677778	1.00722	2.63646e+07	1.56892e+07	1.65772e+07	1.28232e+07	1.49814e+07	4.03019e+07	1.10962e+07	1.85713e+07	7.75507e+06	1.03959e+07	0.678316	-0.559971	0.0992425	0.722222	0.597467	0.623502	-0.681533
Com_15263_pos	RQH	C17 H29 N9 O5	461.211	1.487	462.218	Invalid mass	No results	No results	3.22336e+07	1.62963e+07	1.89793e+07	1.16871e+07	2.25488e+07	2.06135e+07	1.31439e+07	1.75728e+07	1.71531e+07	1.87657e+07	2.64507e+07	3.92245e+07	8.28266e+06	3.54666e+07	2.33071e+07	6.39766e+07	1.31393e+07	1.68896e+07	2.08589e+07	0.686985	-0.541649	0.284605	0.666667	0.932833	3.53468e+07	2.05479e+07	3.29602e+07	3.33541e+07	3.24942e+07	3.61393e+07	2.25776e+07	5.9509e+07	1.84907e+07	2.88279e+07	0.859042	-0.219199	0.277903	0.611111	0.486647	0.590149	-0.760848
Com_15270_pos	15-Deoxy-Δ12,14-prostaglandin J2-2-glycerol ester	C23 H34 O5	390.24	10.99	391.247	Full match	No results	No results	4.0019e+07	4.64923e+07	5.57979e+07	3.86797e+07	3.42815e+07	3.07227e+07	4.03027e+07	3.79486e+07	5.18983e+07	4.5207e+07	3.35889e+07	2.88593e+07	2.17004e+07	3.69666e+07	2.75169e+07	4.79044e+07	3.88865e+07	5.72075e+07	3.98149e+07	1.14068	0.189898	0.196989	0.677778	0.848688	2.50469e+07	5.26389e+07	4.60991e+07	3.92721e+07	3.1239e+07	4.82015e+07	5.56304e+07	3.04297e+07	4.63595e+07	3.42094e+07	0.90286	-0.147426	0.409704	0.611111	0.376868	1.02988	0.0424716
Com_1529_pos	2-Hydroxyphenylalanine	C9 H11 N O3	181.074	9.491	182.081	Full match	Full match	Full match	5.20257e+08	5.57225e+08	5.4822e+08	6.6794e+08	7.80603e+08	5.20967e+08	985813267	2.28183e+08	4.11496e+08	4.55389e+08	4.67423e+08	4.06835e+08	518394455	4.43952e+08	7.87133e+08	3.19553e+08	8.16605e+08	4.02413e+08	9.73651e+08	0.99465	-0.00773935	0.985517	0.577778	0.0414743	6.41863e+07	9.70394e+07	6.66965e+07	9.71799e+07	5.62679e+07	5.9554e+07	1.15475e+08	5.54963e+07	1.35972e+08	7.97582e+07	6.89518	2.78559	3.29e-09	1	1.66508	6.85829	2.77785
Com_15291_pos	RPH	C17 H28 N8 O4	204.111	1.369	205.118	Invalid mass	No results	No match	8.70838e+06	1.01084e+07	8.4659e+06	1.01321e+07	7.48221e+06	1.02742e+07	1.05688e+07	2.67576e+07	1.52091e+07	1.05697e+07	1.22468e+07	1.22675e+07	1.25852e+07	1.21524e+07	1.84488e+07	1.07447e+07	7.85495e+06	2.26609e+07	5.38792e+06	0.930909	-0.103287	0.717819	0.655556	0.159944	1.09176e+07	1.16995e+07	1.22338e+07	1.25226e+07	3.65275e+07	3.06249e+07	2.00901e+07	7.42465e+07	1.75443e+07	2.64079e+07	0.50256	-0.992632	0.0316321	0.744444	0.90831	0.467838	-1.09592
Com_15303_pos	2,5-Furandicarboxylic acid	C6 H4 O5	156.006	2.298	157.013	No results	No results	Full match	2.27302e+06	1.37378e+06	1.21309e+06	912011	986057	562891	903399	3.6969e+06	1.17138e+06	758286	1.31836e+06	1.18958e+06	2.39627e+06	1.43907e+06	896808	1.58889e+06	1.0083e+06	1.46584e+06	963905	1.0162	0.0231826	0.650822	0.633333	0.137662	19790174	7.60787e+06	1.05895e+07	1.94758e+06	6.10136e+06	1.03384e+07	1.76488e+06	2.24119e+06	1.21988e+06	1.8039e+06	0.214968	-2.2178	0.00419722	0.9	1.20554	0.218451	-2.19462
Com_1531_pos	4-Methoxycinnamaldehyde	C10 H10 O2	162.068	11.717	163.075	Full match	No results	No results	6.84486e+08	571335827	5.13239e+08	6.13285e+08	7.26107e+08	5.40498e+08	6.49648e+08	2.09768e+08	4.26058e+08	5.43794e+08	4.63754e+08	626632836	6.7363e+08	6.91402e+08	7.58362e+08	3.49181e+08	7.53377e+08	5.06871e+08	6.03583e+08	0.908528	-0.138397	0.42492	0.611111	0.393178	2.54379e+08	3.24586e+08	352663894	3.08592e+08	2.91783e+08	2.69523e+08	388617416	3.22907e+08	3.09372e+08	3.10776e+08	1.92448	0.944467	2.85e-05	0.977778	1.44107	1.74844	0.80607
Com_15318_neg	4,6-dimethyl-2-(methylamino)-5-nitronicotinonitrile	C9 H10 N4 O2	206.079	3.386	205.072	Invalid mass	No results	No results	3.39361e+06	4.62829e+06	2.62818e+06	2.32519e+06	3.27478e+06	4.20221e+06	2.24198e+06	1.33773e+07	4.03242e+06	2.55422e+06	3.96307e+06	3.22553e+06	4.64477e+06	4.17469e+06	2.11854e+06	3.25981e+06	3.5252e+06	3.42504e+06	2.57916e+06	1.24184	0.312474	0.661095	0.5	0.274777	1.47251e+07	1.41218e+07	9.63299e+06	9.36195e+06	2.80336e+07	2.33126e+07	1.17958e+07	6.47732e+06	5.20409e+06	8.85698e+06	0.261179	-1.93689	1.53e-05	1	1.46563	0.324342	-1.62441
Com_15334_pos	3-(3-pyridinyl)propanoic acid	C8 H9 N O2	168.09	1.416	169.097	Invalid mass	No results	No match	1.24238e+07	1.41874e+07	1.83616e+07	1.56276e+07	1.14451e+07	1.16777e+07	1.95811e+07	2.07746e+07	2.35276e+07	1.61156e+07	1.70265e+07	2.03342e+07	2.05329e+07	7.00866e+07	1.63064e+07	2.43628e+07	1.6128e+07	2.81667e+07	3.5835e+07	0.592292	-0.755619	0.0312411	0.822222	1.10311	4.90242e+07	3.3221e+07	4.11358e+07	3.30967e+07	5.3585e+07	5.37069e+07	2.72495e+07	2.91918e+07	3.26639e+07	4.16582e+07	0.700629	-0.513277	0.0268687	0.822222	0.785598	0.414977	-1.2689
Com_15370_neg	trans-Petroselinic Acid	C18 H34 O2	328.262	13.215	327.254	Invalid mass	No results	No results	1.05404e+06	2.03006e+06	1.96262e+06	5.21877e+06	2.91628e+06	3.48172e+06	3.9679e+06	3.58742e+06	2.04237e+06	1.62102e+06	1.91336e+06	1.65167e+07	3.3077e+06	2.87384e+06	5.72534e+06	3.32486e+06	2.09952e+06	2.94427e+06	7.00723e+06	0.548948	-0.86526	0.117781	0.666667	1.25866	3.61817e+06	2.06089e+06	2.40974e+06	2.40145e+06	2.90232e+06	3.87618e+06	2.86478e+06	3.14079e+06	2.38721e+06	2.54856e+06	1.80049	0.848393	0.157636	0.666667	0.627275	0.988377	-0.0168667
Com_15372_pos	(+)-Evodiamine	C19 H17 N3 O	303.131	1.507	304.139	Invalid mass	No results	No results	2.47105e+07	1.81615e+07	2.12897e+07	2.39124e+07	2.21525e+07	2.03281e+07	2.51735e+07	2.90952e+07	1.72869e+07	2.59994e+07	2.83032e+07	7.98449e+07	4.10574e+07	2.48309e+07	1.4157e+07	2.88206e+07	1.69586e+07	2.16081e+07	2.08668e+07	0.742631	-0.429282	0.355371	0.577778	0.608083	2.29507e+07	3.27625e+07	4.02261e+07	3.84153e+07	3.04488e+07	3.9419e+07	2.16015e+07	2.32106e+07	4.9307e+07	4.56233e+07	0.89301	-0.163252	0.303411	0.688889	0.484156	0.663177	-0.592534
Com_1540_pos	Ecgonine	C9 H15 N O3	185.105	10.016	186.112	Full match	Full match	No results	1.88214e+07	8.32289e+07	2.39972e+07	1.69e+07	7.64259e+07	2.29966e+07	8.38663e+06	2.4857e+08	1.25581e+07	6.59347e+07	7.37589e+07	9.97447e+06	8.0558e+07	3.9635e+07	1.0194e+08	3.2689e+07	2.74033e+07	8.94393e+08	3.34039e+07	0.401959	-1.31488	0.338563	0.655556	0.52347	4.13007e+08	4.85505e+08	8.35257e+08	2.7679e+08	2.92421e+08	4.35258e+08	1.23127e+08	2.24008e+08	72128559	3.32488e+08	0.411894	-1.27965	0.00473035	0.855556	1.05921	0.165565	-2.59453
Com_15445_neg	Milbemectin A4	C32 H46 O7	542.326	13.686	541.319	Full match	No results	No results	4.80131e+06	1.29176e+07	9.22505e+06	4.53082e+06	4.20512e+06	5.73449e+06	2.7559e+06	7.41712e+06	3.56546e+06	2.32847e+06	3.05951e+06	4.68582e+06	6.69754e+06	2.51919e+06	4.29431e+06	4.53002e+06	7.36774e+06	1.02519e+07	4.18052e+06	1.08714	0.120538	0.864019	0.533333	0.100519	3.2212e+06	2.91793e+06	2.46774e+06	4.83118e+06	1.21706e+06	6.76467e+06	5.83159e+06	3.91359e+06	4.8816e+06	4.6468e+06	1.29932	0.377762	0.223563	0.611111	0.477151	1.41255	0.4983
Com_15474_pos	2-(piperidinomethylidene)malononitrile	C9 H11 N3	161.095	6.723	162.102	Full match	No results	No results	1.79882e+07	1.89e+07	1.75501e+07	1.40085e+07	2.16415e+07	1.36726e+07	1.39739e+07	2.42334e+07	1.84895e+07	1.86218e+07	2.43381e+07	1.41875e+07	2.25271e+07	2.74875e+07	1.73605e+07	3.48115e+07	2.44716e+07	3.10826e+07	1.6626e+07	0.757057	-0.401526	0.0466719	0.755556	1.08744	4.6757e+07	53725238	3.41753e+07	2.73017e+07	2.51605e+07	2.87012e+07	2.0322e+07	2.44615e+07	2.33565e+07	2.68048e+07	0.761176	-0.393699	0.0752989	0.7	0.8469	0.576253	-0.795225
Com_15483_pos	NPK	C15 H27 N5 O5	339.189	6.832	340.196	Invalid mass	No results	No results	3.13965e+07	2.88591e+07	3.38096e+07	1.56385e+07	1.83119e+07	2.6563e+07	3.3798e+07	1.86612e+07	2.10741e+07	2.68603e+07	1.83579e+07	1.37951e+07	1.4236e+07	2.13196e+07	2.02646e+07	3.99695e+07	2.76177e+07	2.93521e+07	1.66745e+07	1.13834	0.186935	0.310392	0.633333	0.881208	3.81175e+07	5.36677e+07	3.22553e+07	2.90249e+07	1.97155e+07	2.25199e+07	4.47176e+07	2.65707e+07	6.13551e+07	3.376e+07	0.61925	-0.691406	0.0102574	0.822222	1.09801	0.704919	-0.504471
Com_1550_pos	Uracil	C4 H4 N2 O2	112.027	1.912	113.034	Full match	Full match	Full match	4.39352e+08	1.91301e+08	1.59323e+08	1.80145e+08	2.53124e+08	2.69958e+08	2.03759e+08	2.20737e+08	2.05664e+08	3.07094e+08	3.28028e+08	9.40788e+08	343392002	2.70706e+08	3.23617e+08	3.85021e+08	4.50636e+08	318455735	3.36435e+08	0.591659	-0.757161	0.00559259	0.911111	1.4104	2.45623e+08	2.24792e+08	2.71306e+08	2.67534e+08	3.6252e+08	5.79342e+08	3.24768e+08	1147221339	1.77927e+08	1.70078e+08	1.0893	0.123399	0.390592	0.7	0.360234	0.644494	-0.633762
Com_15545_pos	o-Toluic Acid	C8 H8 O2	136.052	12.395	137.059	No results	No results	Full match	5.9064e+07	5.27729e+07	5.31917e+07	4.54801e+07	4.86607e+07	4.51256e+07	4.60583e+07	6.01591e+07	6.30934e+07	5.63956e+07	4.91952e+07	3.94802e+07	4.49191e+07	6.29667e+07	3.66011e+07	6.24212e+07	5.39625e+07	4.95495e+07	5.85797e+07	1.04223	0.0596693	0.512696	0.566667	0.472632	4.80188e+07	4.78404e+07	3.96036e+07	4.65835e+07	4.86822e+07	6.01047e+07	4.21419e+07	4.6947e+07	4.14709e+07	4.77584e+07	1.08393	0.116274	0.357842	0.655556	0.570026	1.1297	0.175943
Com_1555_pos	Thymine	C5 H6 N2 O2	109.016	5.839	110.024	Invalid mass	Invalid mass	No results	1.661e+08	4.31093e+08	1.93677e+08	1.24017e+08	2.27558e+08	1.00491e+08	7.55029e+07	282024878	1.00018e+08	2.79447e+08	1.1038e+08	1.6451e+08	2.40739e+08	2.76303e+08	1.76616e+08	1.59525e+08	1.52019e+08	1.7486e+08	1.3767e+08	1.11887	0.162042	0.962542	0.522222	0.430283	8.64592e+08	5.52387e+08	4.96427e+08	3.26789e+08	4.271e+08	4.85183e+08	2.0677e+08	4.93665e+08	1.77234e+08	3.41081e+08	0.404824	-1.30463	0.000231924	0.955556	1.22785	0.452946	-1.14259
Com_15550_neg	2'-Deoxycytidine	C9 H13 N3 O4	227.091	2.359	226.084	Full match	No results	Full match	2.16833e+06	3.98088e+06	1.30626e+06	3.19368e+06	3.8045e+06	2.50393e+06	1.89212e+06	2.00707e+07	2.74651e+06	8.04535e+06	2.87818e+06	4.17196e+06	1.07955e+07	1.01518e+07	1.07719e+06	1.81372e+06	5.35128e+06	3.61002e+06	1.87025e+06	1.07241	0.100861	0.969364	0.522222	0.576553	1.50501e+07	9.55897e+06	1.6059e+07	2.12458e+07	2.60355e+07	1.84365e+07	9.22498e+06	5.80472e+06	5.03773e+06	1.75623e+07	0.321878	-1.63541	0.0011211	0.9	1.19499	0.345187	-1.53455
Com_1557_pos	1-Methylnicotinamide	C7 H8 N2 O	136.063	1.359	137.071	Full match	Full match	No results	3.28222e+07	1.00565e+08	3.81169e+07	82802934	131890639	3.75196e+07	1.31091e+07	3.68736e+07	1.92307e+07	1.16037e+08	234514518	8.611e+07	205574318	2.28765e+08	3.54727e+08	1.33902e+08	1.15169e+08	8.76724e+08	1.77883e+08	0.227098	-2.13861	0.000352891	0.944444	1.55617	8.0231e+08	6.72879e+08	8.46696e+08	4.32885e+08	4.34141e+08	8.32307e+08	3.00924e+08	5.98149e+08	2.20677e+08	6.5209e+08	0.462885	-1.11127	0.00399476	0.844444	0.67573	0.10512	-3.24989
Com_15583_pos	Tyr-Tyr	C18 H20 N2 O5	344.137	6.544	345.144	No results	Full match	No results	7.42479e+06	7.46532e+06	6.69565e+06	7.83945e+06	7.16895e+06	8.63894e+06	2.66824e+06	3.93565e+07	7.5028e+06	1.3406e+07	8.89278e+06	4.69123e+06	3.61549e+07	1.10274e+07	3.74956e+06	3.95679e+06	4.97791e+06	2.79734e+07	2.60924e+07	0.763431	-0.38943	0.682342	0.522222	0.748537	3.03926e+07	1.36229e+07	5.75291e+07	1.47415e+07	2.71137e+07	2.55293e+07	7.10993e+06	1.64025e+07	8.21973e+06	1.29881e+07	0.663166	-0.592558	0.128992	0.688889	0.767264	0.506282	-0.981988
Com_156_pos	Indole-3-acrylic acid	C11 H9 N O2	187.063	6.998	188.07	Full match	No results	Full match	1162088813	2224307092	3610241844	5409015522	2795220911	2423177591	2750608728	6404163020	3916639993	3623850043	2881140105	4404537647	10145723105	4577953682	1563958816	5113308183	3634535528	4769695728	4402119988	0.7444	-0.425849	0.222258	0.7	0.697917	5565063914	3267434183	6330668811	2986525794	6823667234	5204156830	2041093562	4909601306	861056868	1701399066	1.16157	0.21607	0.443555	0.5	0.83104	0.86467	-0.209779
Com_15610_pos	Biotin	C10 H16 N2 O3 S	244.088	8.378	245.095	Full match	Full match	Full match	1.15902e+07	1.29527e+07	1.42847e+07	1.97492e+07	1.53079e+07	1.72622e+07	4.71354e+07	7.55385e+06	1.36393e+07	1.8251e+07	2.11229e+07	3.69902e+07	1.82679e+07	2.28615e+07	6.4451e+07	1.55498e+07	2.75655e+07	1.70183e+07	2.14211e+07	0.652213	-0.616586	0.0515766	0.833333	0.741161	4.43316e+06	4.58415e+06	3.75728e+06	3.67118e+06	4.35744e+06	5.32421e+06	4.81235e+06	6.88438e+06	9.95132e+06	6.16983e+06	5.05137	2.33668	4.42e-07	1	1.72851	3.29457	1.72009
Com_15694_pos	5α-Pregnan-3,20-dione	C21 H32 O2	316.24	13.888	317.247	Full match	No results	Full match	3.92526e+07	3.00706e+07	2.61309e+07	3.81243e+07	1.85324e+07	2.4874e+07	2.92057e+07	3.91055e+07	2.4346e+07	1.68952e+07	5.45855e+07	1.73428e+07	2.19074e+07	2.3057e+07	3.3799e+07	2.42752e+07	2.14067e+07	1.07611e+07	5.94761e+07	0.967266	-0.0480151	0.772031	0.6	0.19969	1.10846e+07	8.01252e+06	1.30361e+07	8.33778e+06	1.27641e+07	1.3278e+07	1.34711e+07	6.85599e+06	1.42e+07	1.19393e+07	2.62202	1.39068	0.00109961	0.922222	1.31246	2.53619	1.34266
Com_1570_pos	L-Pyroglutamic acid	C5 H7 N O3	129.042	2.394	130.05	Full match	Full match	Full match	2.98394e+08	3.91531e+08	244810677	2.72478e+08	2.67558e+08	2.30566e+08	4.10616e+08	5.51273e+08	1.53539e+08	2.1286e+08	2.13606e+08	4.25092e+08	3.99275e+08	2.0191e+08	3.18521e+08	2.43785e+08	3.12528e+08	5.12861e+08	1.88266e+08	0.969607	-0.0445275	0.834184	0.522222	0.285712	7.01089e+08	8.25047e+08	8.12335e+08	5.79155e+08	4.99272e+08	9.47173e+08	6.02161e+08	4.46754e+08	3.77972e+08	7.04378e+08	0.481687	-1.05383	0.00015188	0.944444	1.30549	0.467047	-1.09836
Com_1573_pos	4-Hydroxybenzaldehyde	C7 H6 O2	122.037	2.529	123.044	Full match	Full match	Full match	1.62815e+08	2.12654e+08	344929281	1.34045e+08	2.14435e+08	2.00906e+08	1.33792e+08	4.07739e+08	1.61904e+08	1.0754e+08	1.21995e+08	3.10167e+08	285262281	4.68631e+08	1.48368e+08	3.91965e+08	158013614	8.59905e+08	3.04585e+08	0.614218	-0.703177	0.128735	0.666667	1.00456	4.98074e+08	3.21473e+08	3.68263e+08	2.84715e+08	3.36087e+08	3.73636e+08	2.36579e+08	4.15612e+08	212692358	338189956	1.00069	0.000994638	0.524334	0.6	0.57807	0.614642	-0.702183
Com_15734_neg	Glyceraldehyde 3-phosphate	C3 H7 O6 P	169.999	1.354	168.991	No results	No results	Full match	1.48272e+06	3.15869e+06	1.57257e+06	2.58024e+06	4.27107e+06	1.51843e+06	1.70308e+06	8.34862e+06	2.34309e+06	2.14438e+06	3.167e+06	999320	9.07648e+06	5.49569e+06	2.28797e+06	1.88766e+06	5.18308e+06	1.31378e+07	4.69325e+06	0.570686	-0.80923	0.172715	0.711111	0.889245	2.18588e+06	1.16098e+06	2.02315e+06	4.26557e+06	6.48323e+06	1.03612e+07	3.29358e+06	2.1552e+06	1.10723e+06	2.22043e+06	1.44743	0.533495	0.33	0.633333	0.644937	0.826029	-0.275735
Com_15741_pos	4-[2-(1H-indol-3-yl)ethyl]morpholine-3,5-dione	C14 H14 N2 O3	258.1	6.888	259.108	Full match	No results	No results	5.02176e+06	8.57834e+06	1.08569e+07	9.58873e+06	1.12631e+07	1.09527e+07	1.02577e+07	2.28186e+07	1.55114e+07	1.89958e+07	1.19739e+07	1.34591e+07	2.75461e+07	2.18283e+07	1.10046e+07	1.02086e+07	7.04039e+06	1.98235e+07	4.13408e+07	0.678704	-0.559145	0.174924	0.688889	0.829407	4.75516e+07	2.34429e+07	5.67969e+07	2.8169e+07	3.13695e+07	3.12795e+07	1.17491e+07	4.51745e+07	2.18256e+07	3.75682e+07	0.544814	-0.876164	0.0123762	0.833333	0.9118	0.369767	-1.43531
Com_15795_neg	Vanillyl alcohol	C8 H10 O3	154.063	7.68	153.056	Full match	No results	No results	1.9767e+06	2.42297e+06	1.70669e+06	1.48138e+06	2.24266e+06	2.05095e+06	1.46328e+06	5.48003e+06	1.91118e+06	1.88649e+06	2.11086e+06	1.90205e+06	1.97022e+06	1.64369e+06	1.07331e+06	1.64391e+06	2.29727e+06	1.6853e+06	1.14319e+06	1.31612	0.396291	0.144846	0.666667	0.413093	1.29581e+07	1.35174e+07	1.08006e+07	6.26293e+06	1.03603e+07	1.11337e+07	7.02074e+06	3.53221e+06	2.44178e+06	5.13373e+06	0.20669	-2.27446	7.22e-06	1	1.62431	0.272029	-1.87817
Com_15820_neg	N-Acetyl-D-galactosamine	C8 H15 N O6	267.096	1.395	266.088	Invalid mass	No results	No match	1.75293e+06	3.21212e+06	3.36344e+06	2.66139e+06	4.31123e+06	3.94583e+06	4.04194e+06	8.42401e+06	6.08248e+06	3.53488e+06	4.75439e+06	1.18625e+07	1.3575e+07	6.81522e+06	5.6401e+06	3.62173e+06	4.99817e+06	9707490	4.36288e+06	0.569309	-0.812716	0.017464	0.844444	1.10308	1.44569e+07	7.93222e+06	1.43734e+07	1.00798e+07	2.22287e+07	1.95374e+07	7.12455e+06	1.10966e+07	7.38803e+06	6.62957e+06	0.600735	-0.735198	0.0222869	0.811111	0.749946	0.342004	-1.54791
Com_15824_pos	PC (14:1e/6:0)	C28 H56 N O7 P	549.379	15.343	550.386	No results	Full match	No results	723607	3.87645e+06	1.81062e+06	3.22887e+07	6.5971e+06	6.67958e+06	2.6021e+06	2.88915e+06	2.05844e+06	2.11356e+06	3.79914e+06	1.18681e+07	4.4304e+06	3.25395e+06	3.88336e+07	1.25499e+06	1.16206e+06	2.13595e+06	2.19865e+07	0.625253	-0.677487	0.502594	0.588889	0.862612	1.0665e+06	1.04458e+06	1.70065e+06	627696	1.08949e+06	1.37193e+06	806856	438066	1.07934e+06	792855	9.84061	3.29875	0.0035144	0.955556	1.23286	6.15288	2.62126
Com_15854_neg	LPC 20:2	C28 H54 N O7 P	607.387	15.159	606.38	No results	Invalid mass	No results	908510	3.30718e+06	3.48645e+06	7.00458e+06	3.41515e+06	4.52853e+06	7.72264e+06	6.72002e+06	4.16193e+06	2.39026e+06	4.08088e+06	5.12307e+06	1.79413e+06	2.8905e+06	8.40661e+06	2.5016e+06	775861	4.13655e+06	4.42601e+06	1.15074	0.202561	0.573904	0.422222	0.945035	2.3894e+06	4.4731e+06	3.49917e+06	3.10514e+06	3.39357e+06	4.95653e+06	2.60747e+06	2.70603e+06	3.24131e+06	2.52306e+06	1.15301	0.205405	0.970092	0.544444	0.129574	1.32681	0.407966
Com_1587_neg	(±)9-HpODE	C18 H32 O4	266.225	12.803	311.223	Invalid mass	No results	No results	7.12654e+07	6.69854e+07	6.91227e+07	1.11404e+08	1.06046e+08	7.6042e+07	8.71343e+07	8.79611e+07	1.04305e+08	5.30771e+07	1.31606e+08	1.37472e+08	3.14384e+08	303225438	5.28196e+07	1.98028e+08	1.55262e+08	1.57548e+08	7.29639e+07	0.492356	-1.02223	0.0172996	0.822222	1.56888	1.39235e+08	1.23456e+08	8.48731e+07	8.58592e+07	2.75944e+08	2.30091e+08	1.77317e+08	1.36669e+08	7.495e+07	8.16894e+07	1.20033	0.263431	0.575757	0.588889	0.585115	0.590989	-0.758796
Com_159_pos	DL-Tryptophan	C11 H12 N2 O2	204.09	7	205.097	Full match	Full match	Full match	1143840669	2189640671	3555840279	5329126204	2752792851	2385593247	2708649970	6313411855	3862262985	3573659943	2841027054	4343518539	10002319505	4511127534	1540655282	5037801419	3575915342	4703818985	4337772707	0.744201	-0.426235	0.221986	0.7	0.698524	5491725916	3227503802	6239306545	2942923742	6727022477	5130831320	2008831055	4834835619	8.49723e+08	1675475170	1.16125	0.215683	0.444305	0.5	0.831012	0.864206	-0.210552
Com_15940_pos	1,6-dihydroxy-3-methoxy-8-methyl-9H-xanthen-9-one	C15 H12 O5	272.068	12.958	273.075	Full match	No results	No results	3.21035e+07	2.68578e+07	1.06091e+07	1.19328e+07	5.82773e+07	2.41682e+07	2.30443e+07	1.54603e+07	1.63163e+06	4.07519e+07	1.23902e+06	1.11655e+06	1.06043e+06	1.01873e+06	1.01271e+06	1.49639e+06	1.09008e+06	1.01977e+06	679969	22.6383	4.50069	5.62e-06	1	2.48186	844428	813508	1.33336e+06	989890	1.20054e+06	955378	1.04608e+06	865786	972807	733738	1.10862	0.148766	0.285715	0.711111	0.0662184	25.0973	4.64946
Com_15946_neg	N1-(2-methyl-3-nitrophenyl)cyclohexane-1-carboxamide	C14 H18 N2 O3	262.135	7.493	261.128	Invalid mass	No results	No results	376905	382896	359543	606685	332637	572707	483741	2.64177e+06	1.29367e+06	1.06485e+06	957346	2.24156e+06	3.69291e+06	1.17353e+06	591563	400281	342158	3.34475e+06	1.84234e+06	0.500729	-0.997897	0.106302	0.711111	0.668513	1.52877e+07	2.66844e+06	15505402	6.8394e+06	1.2237e+07	9.64968e+06	2.29409e+06	7.0607e+06	5.67687e+06	9.62188e+06	0.18663	-2.42175	0.000150206	0.955556	1.21625	0.093451	-3.41965
Com_15978_neg	L-Asparagine	C4 H8 N2 O3	132.053	1.327	309.104	No results	No results	Full match	2.49734e+06	1.96705e+06	1.85231e+06	3.24712e+06	2.62334e+06	2.53799e+06	3.50218e+06	7.17641e+06	4.31143e+06	2.24637e+06	3.47923e+06	1.01412e+07	1.32354e+07	1.23704e+07	2.35733e+06	3.52779e+06	7.37735e+06	4.86816e+06	3.43912e+06	0.473146	-1.07964	0.0200119	0.822222	1.5355	7.2255e+06	2.99573e+06	6.55802e+06	5.28723e+06	3.79598e+06	6.91962e+06	4.42668e+06	6.49099e+06	3.54613e+06	3.85837e+06	1.32183	0.402535	0.544982	0.533333	0.428361	0.625418	-0.677107
Com_15986_neg	2-Amino-3-(4-hydroxy-3-methoxyphenyl)propanoic acid	C10 H13 N O4	211.085	8.77	210.078	Full match	No results	Full match	608505	1.74907e+06	708271	604342	874239	653703	473317	3.81489e+06	494108	933727	654086	333402	657094	612005	273804	530957	588098	2.83422e+06	408611	1.42518	0.511148	0.231472	0.7	0.470928	1.43361e+07	1.25969e+07	1.5452e+07	6.60005e+06	7.14734e+06	1.04241e+07	3.13625e+06	3.56066e+06	1.03091e+06	4.19319e+06	0.0975832	-3.35722	4.15e-06	0.988889	1.61247	0.139074	-2.84608
Com_160_pos	Choline	C5 H13 N O	103.1	1.33	104.107	Full match	Full match	No results	1738975297	1733416474	2096446267	4356844852	1317911272	1471790057	2430304315	1034095622	1617618246	1752018617	2238339537	5583219402	4903462036	4312563908	1160655091	2511633461	1968501729	1488247311	3467820801	0.636687	-0.651345	0.087398	0.733333	1.08965	1537287354	1384462853	1497379160	1188792216	2561657235	2189676177	1560767726	1443387022	1207257529	1182680924	1.94911	0.962812	0.0147065	0.788889	1.11472	1.24097	0.311467
Com_16001_neg	FAHFA (2:0/21:1)	C23 H42 O4	382.308	14.415	381.301	No results	Full match	No results	2.1384e+06	4.31326e+06	4.70873e+06	5.08875e+06	6.65287e+06	2.72483e+06	1.66211e+06	8.68517e+06	2.15316e+06	3.3048e+06	5.5236e+06	6.4761e+06	8.39794e+06	1.23467e+07	5.08383e+06	4.69913e+06	2.49681e+06	8.18169e+06	8.32385e+06	0.606031	-0.722537	0.0294125	0.766667	1.38248	5.45112e+06	5.3834e+06	4.25956e+06	2.02799e+06	4.73138e+06	8.57924e+06	2.22232e+06	2.48644e+06	2.55381e+06	3.13661e+06	1.67434	0.74359	0.0234926	0.788889	1.01481	1.0147	0.0210531
Com_1601_neg	Orotic acid	C5 H4 N2 O4	156.017	1.453	155.01	Full match	Full match	Full match	6.55975e+06	2.05491e+07	6.36516e+06	6.61018e+06	1.00849e+07	6.43059e+06	1.0397e+07	7.30072e+07	3.7488e+06	1.59977e+07	5.18724e+06	1.9085e+07	6.76302e+06	3.93283e+06	3.94248e+06	3.61402e+06	4.58759e+06	9.78601e+06	9.86687e+06	2.15345	1.10665	0.139113	0.7	0.608819	3.91983e+08	3.23124e+08	2.10501e+08	1.58372e+08	6.40886e+08	6.96837e+08	2.30255e+08	8.58066e+07	1.04466e+07	8.28543e+07	0.0262033	-5.25411	3.68e-06	0.988889	1.64153	0.0564277	-4.14745
Com_16045_pos	RPK	C17 H33 N7 O4	399.259	1.355	200.636	Full match	No results	No results	1.50005e+07	1.33983e+07	16382517	1.11118e+07	1.06566e+07	1.48101e+07	1.52744e+07	1.42376e+07	1.63622e+07	2.30083e+07	1.1363e+07	1.55866e+07	4.71647e+07	1.76274e+07	6.16216e+06	1.83642e+07	1.1274e+07	8.3617e+06	9.46815e+06	0.930153	-0.10446	0.689403	0.566667	0.292489	1.07591e+07	8.13402e+06	1.32201e+07	1.14829e+07	1.17241e+07	1.20836e+07	1.40991e+07	1.58599e+07	1.83101e+07	1.36909e+07	1.24861	0.320318	0.764365	0.522222	0.171377	1.16139	0.215858
Com_16081_pos	L-(+)-Arginine	C6 H14 N4 O2	174.112	1.512	175.119	Full match	Full match	Full match	3.84096e+07	2.08415e+07	4.28851e+07	4.83115e+07	2.99474e+07	3.99348e+07	4.30428e+07	34348470	6.01789e+07	4.50008e+07	4.08957e+07	5.58472e+07	4.55321e+07	4.7492e+07	3.32391e+07	4.28165e+07	2.70058e+07	2.31309e+07	5.25644e+07	0.983955	-0.0233357	0.921165	0.533333	0.0791679	4.01394e+07	2.61199e+07	3.91292e+07	4.57129e+07	3.51316e+07	3.59956e+07	3.07033e+07	4.84376e+07	6.84762e+07	4.09054e+07	0.996883	-0.00450402	0.950649	0.544444	0.419594	0.980888	-0.0278397
Com_16096_pos	Betulin	C30 H50 O2	460.391	15.669	461.398	Invalid mass	No results	No results	1.67397e+06	5.64664e+06	3.49776e+06	2.0527e+07	1.14616e+07	8.53615e+06	4.42935e+06	8.70895e+06	5.01836e+06	4.02986e+06	6.88285e+06	2.55011e+07	1.38234e+07	1.46489e+07	3.48983e+07	3.64971e+06	4.17062e+06	1.06967e+07	5.749e+07	0.385282	-1.37601	0.0544563	0.744444	1.4636	7.28294e+06	5.6759e+06	5.65384e+06	4.84328e+06	4.24628e+06	6.39224e+06	3.31493e+06	5.85155e+06	2.02918e+06	3.40882e+06	3.9189	1.97045	0.0100092	0.833333	1.12136	1.50988	0.594436
Com_16120_pos	Clomipramine-d3	C19 H20 [2]H3 Cl N2	317.173	7.581	318.18	Full match	No results	No results	3.01699e+07	1.93522e+07	1.92121e+07	1.90983e+07	2.71575e+07	1.62206e+07	1.75658e+07	2.30046e+07	1.38863e+07	1.87958e+07	14506024	1.21833e+07	3.84163e+07	1.70701e+07	3.76861e+07	1.56698e+07	1.54584e+07	3.20341e+07	2.38695e+07	0.889427	-0.169052	0.749728	0.522222	0.391221	5.23876e+07	4.94643e+07	4.47596e+07	2.98488e+07	2.79343e+07	4.36426e+07	2.73735e+07	2.25831e+07	1.33756e+07	1.59942e+07	0.702222	-0.510001	0.114073	0.711111	0.793923	0.624575	-0.679053
Com_16134_pos	J147	C18 H17 F3 N2 O2	350.126	8.11	351.134	No results	No results	Full match	8.80926e+06	1.03385e+07	1.08704e+07	1.11143e+07	1.0265e+07	9.30324e+06	7.89986e+06	1.94168e+07	1.10041e+07	1.11507e+07	9.47732e+06	7.40482e+06	5.91009e+07	1.08023e+07	9.62889e+06	3.37324e+06	1.02141e+07	2.01719e+07	2.2867e+07	0.6479	-0.626157	0.613998	0.511111	0.819306	2.96791e+07	1.34278e+07	4.15177e+07	1.7686e+07	2.06114e+07	1.24526e+07	1.0593e+07	1.73076e+07	1.12815e+07	1.57172e+07	0.893685	-0.162162	0.287571	0.711111	0.585235	0.579018	-0.788319
Com_1614_neg	(+/-)9(10)-EpOME	C18 H32 O3	592.471	14.637	591.464	Invalid mass	No results	No results	2.77772e+07	8.18842e+07	4.68309e+07	1.03522e+08	1.48276e+08	8.07212e+07	5.18625e+07	1.08981e+08	4.64075e+07	8.45542e+07	1.3642e+08	2.56114e+08	2.67654e+08	185781816	114731393	6.00604e+07	6.32617e+07	1.44104e+08	2.05101e+08	0.490316	-1.02822	0.0105269	0.833333	1.43957	2.84745e+08	2.52278e+08	1.50299e+08	1.79222e+08	2.91793e+08	3.78395e+08	1.70969e+08	2.31489e+08	9.46486e+07	2.04384e+08	0.711492	-0.491081	0.0954548	0.711111	0.524805	0.348856	-1.5193
Com_16146_pos	allantoate	C4 H8 N4 O4	176.054	1.584	177.061	No results	No results	Full match	303160	642197	416992	2.14612e+06	873978	311674	345355	853948	486856	592648	797217	2.14598e+06	3.23221e+06	8.28106e+06	1.69131e+06	528357	1.21999e+06	581761	534925	0.330074	-1.59914	0.0355502	0.766667	0.742111	5.22375e+07	6.8953e+06	8.49356e+06	5.88882e+06	1.60078e+07	2.81796e+07	8.67518e+06	1.26599e+07	618917	3.31874e+06	0.147755	-2.75872	0.00185002	0.9	1.06834	0.0487701	-4.35786
Com_1617_pos	7-(4-methylpiperazino)pyrimido[4,5-d]pyrimidine-2,4(1H,3H)-dithione	C11 H14 N6 S2	294.07	10.076	295.078	Invalid mass	No results	No results	2.76007e+07	1.15092e+08	58175612	199345785	1.70435e+08	2.94339e+07	9.68312e+07	2.08846e+08	1.03358e+08	117424984	2.75315e+08	2.01967e+08	3.4138e+08	2.21598e+08	3.37766e+08	1.91912e+08	7.22095e+07	833962598	1.37463e+08	0.387932	-1.36613	0.00964266	0.855556	1.29941	1.22954e+08	1.13804e+08	1.22999e+08	4.24735e+07	9.6766e+07	9.80387e+07	4.34663e+07	3.26185e+07	1.41469e+07	3.2895e+07	4.03239	2.01163	0.000487566	0.944444	1.53525	1.56429	0.645508
Com_16180_neg	4-hydroxy-1-phenyl-1,2-dihydroquinolin-2-one	C15 H11 N O2	237.081	7.103	236.073	Invalid mass	No results	No results	680087	1.98655e+06	665672	877848	1.86806e+06	895080	777240	4.63227e+06	658349	1.19062e+06	2.14121e+06	350767	2.04955e+06	2.04179e+06	2.82163e+06	885203	1.02953e+06	5.97933e+06	1.11462e+06	0.695604	-0.523662	0.369332	0.7	0.410427	1.75249e+07	1.27239e+07	1.35441e+07	1.43418e+07	9.86207e+06	1.30761e+07	3.77167e+06	4.25117e+06	1.28321e+06	4.5375e+06	0.215554	-2.21388	0.000696194	0.911111	1.22522	0.14994	-2.73754
Com_16220_neg	7-amino-9-(4-chlorophenyl)-6-oxo-6H-benzo[c]chromene-8-carbonitrile	C20 H11 Cl N2 O2	346.047	3.768	345.04	Invalid mass	No results	No results	222389	623519	195263	311385	953337	193547	169137	2.44356e+06	254840	154730	671652	280093	1.96994e+06	754287	2.09155e+06	172441	212684	5.19397e+06	595896	0.416122	-1.26492	0.132997	0.7	0.711797	1.7462e+07	1.1487e+07	1.17343e+07	4.75191e+06	6.58046e+06	8.52208e+06	2.32778e+06	1.76797e+06	448945	3.16794e+06	0.194423	-2.36273	0.0027896	0.866667	1.06578	0.0809038	-3.62765
Com_16237_pos	ethyl 4-[2-(3,4,5-trimethoxybenzylidene)hydrazino]benzoate	C19 H22 N2 O5	358.15	10.015	359.157	Invalid mass	No results	No results	4.66642e+07	3.37748e+07	3.07575e+07	5.62654e+07	5.67496e+07	4.14777e+07	4.82103e+07	2.64809e+07	3.44515e+07	2.55292e+06	3.56865e+07	3.61413e+07	2.03378e+07	2.3917e+07	5.53104e+07	3.00317e+06	18998369	2.68671e+07	4.21301e+07	1.29442	0.37231	0.525488	0.666667	0.534833	2.53528e+06	2.83263e+06	2.94165e+06	1.16952e+07	1.00893e+07	6.95214e+06	1.43899e+07	6.63829e+06	1.44326e+07	7.82262e+06	3.62938	1.85972	0.00282508	0.922222	1.06263	4.69795	2.23203
Com_1624_pos	Sphingosine (d18:1)	C18 H37 N O2	299.282	13.074	300.289	Full match	No results	Full match	3.61486e+07	2.00462e+08	1.32971e+08	7.38912e+08	1.37791e+08	342053235	1.93123e+08	5.14067e+07	1.67456e+08	155290332	8.78897e+07	9.97129e+07	2.08227e+08	6.73861e+07	1.5183e+08	8.20902e+07	4.76016e+07	1.34278e+08	8.93162e+08	1.09473	0.130572	0.607836	0.622222	0.697122	5.18183e+07	5.05978e+07	5.36384e+07	4.16668e+07	4.42935e+07	3.35324e+07	6.4401e+07	3.87078e+07	3.59768e+07	3.02277e+07	4.4263	2.1461	0.0051602	0.955556	1.04062	4.84559	2.27667
Com_16265_pos	N4-Acetylcytidine	C11 H15 N3 O6	285.096	6.004	286.103	Full match	Full match	Full match	2.17273e+06	1.01126e+07	2.43724e+06	2.32998e+06	7.76414e+06	2.70817e+06	1.55252e+06	2.41506e+07	1.41576e+06	6.293e+06	6.89639e+06	1.25562e+06	9.421e+06	6.91572e+06	1.35335e+07	4.99669e+06	5.53158e+06	4.29502e+07	3.42491e+06	0.577748	-0.791488	0.225337	0.655556	0.638337	5.16922e+07	4.94576e+07	4.31763e+07	1.67214e+07	1.67902e+07	3.13965e+07	9.51807e+06	9.58684e+06	5.61675e+06	2.48832e+07	0.407485	-1.29518	0.0154579	0.855556	0.917772	0.235423	-2.08667
Com_16270_pos	1-(3,4-dimethoxyphenyl)ethan-1-one oxime	C10 H13 N O3	195.089	9.484	196.097	Full match	No results	Full match	2.11262e+07	2.25319e+07	1.72057e+07	2.93824e+07	4.20787e+07	2.32889e+07	3.03209e+07	4.69065e+07	1.59168e+07	3.01585e+07	1.906e+07	3.20233e+07	5.68238e+07	2.77413e+07	3.42929e+07	1.15778e+07	2.64359e+07	3.75473e+07	3.86162e+07	0.883521	-0.178663	0.614768	0.6	0.962154	2.26673e+07	2.11849e+07	5.42303e+07	1.43195e+07	2.40979e+07	4.33098e+07	1.26332e+07	1.93308e+07	8.94356e+06	1.09587e+07	1.36262	0.446387	0.125929	0.711111	0.849	1.20391	0.267724
Com_16273_pos	3-(4-hydroxy-3-methoxyphenyl)propanoic acid	C10 H12 O4	178.063	9.807	179.07	Invalid mass	No results	No match	2.62253e+07	2.93598e+07	3.08032e+07	2.89562e+07	3.15293e+07	2.3965e+07	3.39812e+07	2.66134e+07	3.24663e+07	2.94495e+07	4.5037e+07	3.18858e+07	3.15975e+07	4.44389e+07	4.91199e+07	4.96864e+07	5.89692e+07	4.40311e+07	4.258e+07	0.664445	-0.589779	0.000207136	0.955556	1.74603	3.3737e+07	4.02749e+07	2.80344e+07	1.9646e+07	2.56223e+07	2.98949e+07	2.19812e+07	2.04289e+07	1.5747e+07	1.80284e+07	1.74232	0.80101	0.000131718	0.955556	1.66839	1.15768	0.211231
Com_16319_neg	2-Hydroxy-6-Aminopurine	C5 H5 N5 O	151.05	4.001	150.042	No results	No results	Full match	683318	1.98891e+06	677962	1.08071e+06	4.66733e+06	707345	895455	1.12368e+07	1.20615e+06	2.30707e+06	1.19574e+06	4.29397e+06	6.37616e+06	6.85453e+06	1.4784e+06	956323	2.12363e+06	2.74522e+06	4.30825e+06	0.75517	-0.405127	0.170511	0.711111	1.01409	1.73221e+07	1.77775e+06	447075	361186	488165	726603	558301	4.13631e+06	1.14508e+06	1.43447e+06	1.18683	0.247116	0.0921597	0.777778	0.762042	0.89626	-0.158011
Com_16339_pos	2-(2,6-dimethoxyphenyl)-5,6-dimethoxy-4H-chromen-4-one	C19 H18 O6	342.11	12.219	343.117	Full match	No results	No results	5.66133e+06	4.76281e+06	4.68183e+06	4.52959e+06	4.84107e+06	4.67808e+06	4.73237e+06	5.46874e+06	4.64208e+06	4.92691e+06	5.21197e+06	4.92698e+06	4.05754e+06	9.72987e+06	5.17426e+06	4.9006e+06	4.90775e+06	4.39222e+06	5.11244e+06	0.909503	-0.13685	0.464473	0.622222	0.338987	3.12674e+06	2.84072e+06	3.29756e+06	3.03943e+06	3.22656e+06	3.56239e+06	3.93903e+06	3.89283e+06	3.78258e+06	4.06224e+06	1.5471	0.62957	0.000817092	0.988889	1.46673	1.4071	0.49272
Com_1634_pos	ACar 18:1	C25 H48 N O4	425.349	13.509	426.357	No results	Invalid mass	No results	3.47843e+06	8.65206e+06	6.30737e+07	5.27935e+08	6.03807e+07	115744443	104848533	4.87729e+07	4.49022e+07	4.12598e+07	3.86543e+07	2.68594e+06	7.28033e+07	2.30488e+06	2.71702e+08	9.14883e+06	1.83078e+06	3.2269e+07	8.85528e+08	0.696427	-0.521956	0.416667	0.644444	0.991938	2.70835e+07	2.82378e+07	2.27372e+07	2.38393e+07	4.12607e+07	1.1822e+07	5.58621e+07	1.27936e+06	2.21362e+07	1.32181e+07	5.91269	2.56381	0.757068	0.555556	0.218193	4.11776	2.04186
Com_1637_neg	Picolinic acid	C6 H5 N O2	123.032	2.08	122.025	Full match	No results	Full match	1.19772e+08	7.81461e+07	8.54414e+07	1.07593e+08	104862159	1.1666e+08	1.18154e+08	8.90445e+07	1.05468e+08	1.11291e+08	1.1413e+08	2.51153e+08	1.24123e+08	1.45501e+08	1.15359e+08	1.13812e+08	1.74818e+08	9.77784e+07	1.79739e+08	0.708584	-0.49699	0.0161629	0.822222	0.774822	4.21864e+08	291040132	2.99154e+08	283600914	2.14757e+08	3.42542e+08	119156264	4.32534e+08	2.42215e+08	2.6942e+08	0.501556	-0.995517	0.000388067	0.922222	1.15461	0.355395	-1.49251
Com_16417_pos	ethyl 2-cyano-3-(5-methoxy-2-thienyl)acrylate	C11 H11 N O3 S	237.046	7.951	238.053	Full match	No results	No results	6.28601e+07	4.26834e+07	4.3458e+07	2.35384e+07	4.0087e+07	3.88753e+07	2.61e+07	2.65961e+07	3.21997e+07	2.8893e+07	1.25048e+07	8.05046e+06	1.00438e+07	1.33359e+07	1.59721e+07	2.2496e+07	1.53152e+07	2.34943e+07	3.83922e+06	2.62901	1.39452	0.000311925	1	1.57533	3.89619e+06	1.55887e+07	1.13933e+07	2.69968e+07	6.30941e+06	5.13007e+06	1.34907e+07	4.00447e+06	1.07864e+07	3.34262e+06	1.37654	0.461049	0.160043	0.666667	0.479664	3.61894	1.85557
Com_1642_neg	2'-Deoxyuridine	C9 H12 N2 O5	228.075	3.147	227.068	Full match	Full match	Full match	7.01768e+06	3.35765e+07	9.77824e+06	1.71109e+07	3.94757e+07	1.1045e+07	1.2583e+07	5.53887e+07	1.00237e+07	3.24357e+07	1.17965e+07	1.75659e+07	4.59978e+07	3.11141e+07	9.16305e+06	1.3373e+07	1.11719e+07	1.66519e+07	1.81378e+07	1.175	0.232658	0.829117	0.511111	0.595269	4.20883e+08	2.06496e+08	2.01025e+08	6.97743e+07	1.08058e+08	1.67544e+08	4.26106e+07	2.28188e+08	1.56763e+07	6.28987e+07	0.127639	-2.96986	0.000125688	0.933333	1.39818	0.149975	-2.7372
Com_16439_pos	Methyl EudesMate	C11 H14 O5	226.083	9.11	227.091	No results	No results	Full match	7.76487e+06	6.81674e+06	9.44405e+06	3.25458e+06	8.07718e+06	9.94311e+06	9.83938e+06	2.69866e+07	8.14586e+06	7.66156e+06	7.75138e+06	2.24359e+07	6.84556e+06	4.45851e+06	1.37555e+07	3.88497e+06	4.68832e+06	4.65047e+07	1.3246e+07	0.71328	-0.48746	0.690322	0.5	0.381501	4.05674e+07	4.04111e+07	5.34117e+07	2.09369e+07	2.79742e+07	3.60253e+07	8.04504e+06	1.44909e+07	8.35041e+06	1.95328e+07	0.509001	-0.97426	0.0287365	0.8	0.958258	0.36306	-1.46172
Com_16477_pos	FLK	C21 H34 N4 O4	406.258	6.549	407.265	Full match	No results	No results	407154	1.46524e+06	1.40141e+06	6.19456e+06	974853	1.14382e+06	727341	2.18696e+07	5.04969e+06	1.54554e+07	4.8234e+06	2.35605e+07	4.58353e+07	1.15746e+07	1.1282e+07	676420	657000	1.76252e+06	5.55635e+07	0.31605	-1.66177	0.167202	0.666667	1.26611	6.94593e+06	5.29498e+06	2.6906e+07	1.83993e+07	1.54336e+07	6.36266e+06	1.3393e+06	1.37587e+07	1.96489e+06	5.49552e+06	1.69811	0.763932	0.929895	0.488889	0.0448228	0.536689	-0.897842
Com_16525_pos	3'-Hydroxystanozolol	C21 H32 N2 O2	344.242	5.11	345.249	Invalid mass	No results	No results	1.85034e+06	6.10517e+06	1.57977e+06	6.35486e+06	1.12733e+07	7.12236e+06	1.01161e+06	2.84519e+07	6.35099e+06	1.45176e+07	5.27332e+06	2.40477e+07	9.84168e+06	2.10352e+07	3.55672e+06	5.45761e+06	6.22035e+06	3.87264e+07	3.17684e+07	0.521877	-0.938219	0.108682	0.644444	1.08775	5.0556e+07	2.77459e+07	2.96975e+07	1.891e+07	1.35514e+07	2.64628e+07	8.01062e+06	3.99435e+07	1.75908e+07	4.24262e+07	0.589831	-0.761626	0.0548757	0.744444	0.626378	0.307819	-1.69984
Com_16558_pos	Physostigmine	C15 H21 N3 O2	275.163	6.204	276.17	Full match	No results	No results	2.40354e+07	2.4078e+07	2.74485e+07	1.94652e+07	3.02807e+07	2.57042e+07	5.0575e+07	2.36784e+07	1.62727e+07	3.54911e+07	1.84233e+07	2.28468e+07	3.52351e+07	2.86682e+07	1.73051e+07	3.77284e+07	3.05567e+07	3.59143e+07	3.13688e+07	0.966205	-0.0495989	0.74208	0.588889	0.139334	1.50022e+07	2.01063e+07	1.27109e+07	1.30454e+07	1.03812e+07	1.72164e+07	1.28182e+07	2.95206e+07	6.05544e+06	1.73222e+07	1.85965	0.895032	0.000978964	0.922222	1.37477	1.7968	0.845433
Com_1656_pos	Sulcatol	C8 H16 O	128.12	12.396	129.127	Full match	No results	No results	7.02892e+08	775016133	6.41309e+08	4.67389e+08	6.48157e+08	5.74746e+08	6.24895e+08	8.37474e+08	7.38822e+08	5.82532e+08	6.94461e+08	6.27519e+08	4.94832e+08	6.46192e+08	3.96078e+08	8.08674e+08	6.48396e+08	8.117e+08	6.99023e+08	1.01837	0.0262604	0.771802	0.511111	0.282705	6.26355e+08	4.85232e+08	5.9438e+08	4.02768e+08	7.44588e+08	7.5274e+08	4.92601e+08	5.15782e+08	4.52717e+08	385324731	1.1874	0.247811	0.119149	0.733333	0.922014	1.20922	0.274071
Com_1658_neg	O-Acetylserine	C5 H9 N O4	147.053	1.369	146.046	Full match	Full match	Full match	1.25711e+08	1.19573e+08	6.54684e+07	6.11001e+07	3.51438e+07	1.0753e+08	1.8943e+07	1.62441e+08	2.62812e+07	3.52492e+07	4.92479e+07	4.66841e+07	4.55586e+07	3.47173e+07	2.79529e+07	3.39049e+07	2.81511e+07	1.05683e+08	2.18722e+07	1.73119	0.791767	0.145347	0.7	0.676073	385248630	3.09326e+08	2.16411e+08	1.58136e+08	1.94378e+08	2.3995e+08	9.44981e+07	8.65615e+07	2.51373e+07	1.20375e+08	0.239082	-2.06442	0.000435236	0.888889	1.36602	0.413897	-1.27266
Com_16642_neg	Methyl 3-indolyacetate	C11 H11 N O2	189.079	8.426	188.072	No results	No results	Full match	2.50835e+06	1.17069e+06	970248	804248	1.1345e+06	985934	3.62622e+06	1.03269e+06	654013	969282	1.24889e+06	1.2977e+06	1.18546e+06	1.19616e+06	1.25702e+06	664503	1.95911e+06	1.53685e+06	3.9062e+06	0.87501	-0.192628	0.478834	0.744444	0.200716	1.68666e+07	9.39831e+06	6.61076e+06	9.24826e+06	1.0183e+07	2.00878e+07	3.71126e+06	1.40484e+07	3.2194e+06	4.80941e+06	0.161285	-2.63232	2.5e-06	0.977778	1.46419	0.141126	-2.82495
Com_16670_neg	5-(3-chloro-4-methylanilino)-1-methyl-1H-pyrazol-3-ol	C11 H12 Cl N3 O	237.067	5.388	236.06	Full match	No results	No results	3.44004e+06	3.40445e+06	4.27711e+06	5.02444e+06	4.96038e+06	3.77001e+06	7.04116e+06	2.65955e+06	3.31458e+06	3.55765e+06	4.84208e+06	4.03184e+06	7.72896e+06	4.81781e+06	9.4607e+06	6.34883e+06	7.35003e+06	6.20814e+06	3.83911e+06	0.682888	-0.55028	0.0131722	0.822222	1.41727	4.66028e+06	2.75484e+06	2.34544e+06	3.74616e+06	2.56678e+06	2.49544e+06	2.74667e+06	5.52324e+06	3.65706e+06	2.99882e+06	1.81214	0.857696	0.000500954	0.933333	1.38214	1.23749	0.307416
Com_16709_pos	PPH	C16 H23 N5 O4	349.175	7.977	350.182	Full match	No results	No results	1.15875e+07	1.13324e+07	1.4451e+07	9.76527e+06	6.53782e+06	1.06231e+07	1.2612e+07	6.1066e+06	1.03045e+07	1.20904e+07	1.04369e+07	7.50536e+06	1.94195e+06	9.93087e+06	4.57026e+06	8.75099e+06	1.03395e+07	2.13883e+07	1.83072e+07	1.01823	0.0260595	0.501645	0.611111	0.373749	4.28845e+07	1.60899e+07	5.22739e+07	6.35008e+06	3.11691e+07	2.45016e+07	1.23895e+07	2.09291e+06	1.68345e+07	1.23217e+07	0.477271	-1.06712	0.130718	0.744444	0.757621	0.48597	-1.04106
Com_1677_pos	Nobiletin	C21 H22 O8	402.131	12.319	403.138	Full match	Full match	No results	2.43981e+06	2.58997e+06	3.48865e+06	3.32141e+06	2.57007e+06	2.7713e+06	1.98824e+06	2.71944e+06	2.34927e+06	3.63518e+06	2.31743e+06	2.4666e+06	1.17002e+07	7.91784e+07	2.24946e+06	2.59318e+06	2.28694e+06	2.14335e+06	1.14137e+07	0.21561	-2.21351	0.199634	0.533333	1.02079	2.70688e+06	2.94227e+06	2.79859e+06	2.65699e+06	3.66752e+06	1.0259e+07	2.72851e+06	5.65738e+06	4.04947e+06	2.90924e+06	3.20184	1.6789	0.504196	0.666667	0.350259	0.690346	-0.534608
Com_16777_pos	11β-Hydroxyandrosterone	C19 H30 O3	306.219	10.944	307.226	Full match	No results	No results	4.23079e+07	3.51627e+07	3.35626e+07	3.55692e+07	32451682	3.3083e+07	4.40495e+07	3.07886e+07	2.96556e+07	2.58463e+07	3.46515e+07	3.29057e+07	2.65007e+07	2.76406e+07	5.84166e+07	3.224e+07	3.66061e+07	2.99388e+07	4.84906e+07	0.941473	-0.0870085	0.698211	0.5	0.105172	1.07458e+07	1.08937e+07	1.25872e+07	8.93666e+06	1.35456e+07	1.28311e+07	2.00772e+07	1.48242e+07	2.10755e+07	1.24054e+07	2.63748	1.39916	3.67e-07	1	1.63558	2.48311	1.31215
Com_16816_pos	19(R)-HETE	C20 H32 O3	320.234	13.337	321.241	Full match	No results	Full match	1.44942e+07	1.9487e+07	1.69719e+07	3.38724e+07	1.89556e+07	2.75709e+07	2.98789e+07	1.6818e+07	1.38373e+07	1.30047e+07	1.99692e+07	6.11843e+07	2.16904e+07	3.06551e+07	4.64699e+07	1.96415e+07	2.02943e+07	1.96594e+07	5.40667e+07	0.628006	-0.671149	0.0493788	0.822222	1.17408	1.58392e+07	1.53935e+07	1.78112e+07	1.49346e+07	1.87044e+07	2.06215e+07	15426258	7.33298e+06	1.42605e+07	1.46433e+07	2.10532	1.07404	0.00296752	0.955556	1.27567	1.32216	0.402893
Com_16831_pos	2-{[methyl(2,3,4,5,6-pentahydroxyhexyl)amino]methylidene}malononitrile	C11 H17 N3 O5	271.116	1.355	272.124	Full match	No results	No results	3.39237e+07	2.12079e+07	3.80505e+07	3.06503e+07	1.28327e+07	3.38748e+07	5.01941e+07	3.12765e+07	4.61524e+07	3.91437e+07	2.43716e+07	1.69529e+07	2.82312e+07	2.98249e+07	1.94468e+07	5.00018e+07	2.59493e+07	1.46891e+07	1.64019e+07	1.34403	0.426568	0.107352	0.766667	1.01331	2.09611e+07	1.89574e+07	2.00104e+07	3.83326e+07	4.26961e+07	4.55077e+07	4.53572e+07	3.7702e+07	6.42261e+07	4.46269e+07	0.663269	-0.592333	0.0402174	0.755556	0.947613	0.891455	-0.165765
Com_16835_pos	Sulfamerazine	C11 H12 N4 O2 S	264.072	5.743	265.079	Invalid mass	No results	No results	1.02088e+07	1.62576e+07	1.18787e+07	1.13616e+07	2.00189e+07	1.19048e+07	7.64594e+06	2.4031e+07	1.12366e+07	2.32239e+07	1.06094e+07	1.59833e+07	1.68452e+07	2.13604e+07	7.54334e+06	1.2966e+07	1.1662e+07	1.03961e+07	1.10643e+07	1.12295	0.167295	0.565734	0.588889	0.615107	4.92929e+07	2.14409e+07	2.48384e+07	2.08551e+07	2.62419e+07	2.9535e+07	1.68172e+07	5.69837e+07	1.46282e+07	2.04661e+07	0.468122	-1.09504	0.000782532	0.922222	1.25309	0.525678	-0.927749
Com_16838_neg	L-Cysteic acid	C3 H7 N O5 S	169.005	1.243	167.998	Full match	Full match	No results	9.59044e+06	4.67947e+06	6.2781e+06	1.16589e+07	5.46328e+06	7.54907e+06	6.47466e+06	1.57416e+07	6.44743e+06	5.12516e+06	5.93348e+06	1.21271e+07	1.23952e+07	5.76033e+06	2.41941e+06	4.80079e+06	4.98636e+06	3.12862e+06	5.96565e+06	1.23629	0.306012	0.236215	0.677778	0.994273	8.382e+06	5.36289e+06	1.04858e+07	9.8274e+06	1.49828e+07	1.21626e+07	1.26517e+07	1.51865e+07	5.76027e+06	1.0083e+07	0.609312	-0.714747	0.0178163	0.788889	1.03845	0.753283	-0.408735
Com_1688_pos	Palmitoylcarnitine	C23 H45 N O4	399.334	13.416	400.341	Full match	Not the top hit	Full match	1.45749e+07	6.20091e+07	5.15304e+07	3.46404e+08	6.83599e+07	1.02874e+08	9.79809e+07	4.34566e+07	5.98102e+07	4.99922e+07	3.11134e+07	1.02263e+07	8.18585e+07	1.13327e+07	1.41409e+08	2.07865e+07	9.79182e+06	3.03754e+07	8.57728e+08	0.675772	-0.565391	0.373886	0.677778	1.07185	2.93656e+07	3.04827e+07	3.30837e+07	2.77591e+07	4.34891e+07	1.27645e+07	4.26525e+07	6.03863e+06	1.35954e+07	1.46675e+07	5.2279	2.38623	0.291349	0.555556	0.481054	3.53287	1.82084
Com_16909_pos	N alpha-Acetyl-L-Arginine	C8 H16 N4 O3	216.122	1.77	217.129	No results	No results	Full match	1.11181e+07	1.34608e+07	1.19709e+07	1.01278e+07	7.93392e+06	1.12439e+07	1.12898e+07	1.08134e+07	6.64823e+06	7.42959e+06	3.70519e+06	3.7904e+06	4.7748e+06	3.89199e+06	5.75186e+06	3.72796e+06	2.82968e+06	8.39323e+06	3.59429e+06	2.26975	1.18254	1.09e-05	0.966667	1.17892	3.91503e+07	4.75738e+07	3.53328e+07	3.49399e+07	6.62207e+07	4.44192e+07	5.00498e+07	2.58796e+07	2.17098e+07	3.08545e+07	0.113485	-3.13942	5.17e-11	1	1.98118	0.257583	-1.95689
Com_1694_pos	Isoquinoline	C9 H7 N	129.058	8.75	130.065	Full match	No results	No results	3.03482e+07	1.67691e+08	3.72862e+07	5.78827e+07	1.20725e+08	4.15288e+07	1.23375e+07	3.99008e+08	1.78698e+07	6.27783e+07	150550364	1.74911e+07	1.87572e+08	1.12885e+08	2.48383e+08	5.01105e+07	4.27227e+07	2.57739e+08	1.25302e+08	0.714908	-0.484171	0.21754	0.677778	0.723702	7.78047e+08	6.97681e+08	6.1686e+08	3.02412e+08	5.81555e+08	7.54053e+08	2.55788e+08	1.80178e+08	4.28004e+07	2.50902e+08	0.29713	-1.75083	0.00876143	0.866667	0.905255	0.212421	-2.235
Com_16949_pos	3-Methyladipic acid	C7 H12 O4	160.073	5.384	161.081	No results	No results	Full match	3.32711e+06	1.12549e+07	3.26093e+06	5.4629e+06	7.35979e+06	4.13278e+06	1.78729e+06	1.86303e+07	2.30798e+06	6.59951e+06	5.83365e+06	2.86519e+06	8.97041e+06	7.92341e+06	7.03003e+06	3.76847e+06	4.6757e+06	3.2861e+07	4.78629e+06	0.733174	-0.447773	0.42103	0.611111	0.556682	4.88342e+07	3.06988e+07	3.5036e+07	1.19174e+07	1.64445e+07	2.18501e+07	8.39221e+06	1.78647e+07	3.92182e+06	1.13843e+07	0.423856	-1.23835	0.0131325	0.833333	1.0131	0.31076	-1.68613
Com_16953_pos	(12Z)-9,10,11-trihydroxyoctadec-12-enoic acid	C18 H34 O5	312.229	17.025	313.237	Invalid mass	No results	No match	2.56395e+07	2.74491e+07	3.36816e+07	3.85455e+07	4.04377e+07	3.38646e+07	50074585	2.69511e+07	1.61841e+07	3.10292e+07	2.78449e+07	3.39822e+07	2.98801e+07	3.92921e+07	1.32215e+07	4.43296e+07	5.73083e+07	1.67775e+07	1.38731e+07	1.05411	0.0760254	0.536371	0.522222	0.389645	1.30872e+07	2.2754e+07	1.6207e+07	1.69406e+07	9.83367e+06	1.42124e+07	1.98663e+07	2.15917e+07	3.33532e+07	3.832e+07	1.49022	0.575525	0.116448	0.7	0.681742	1.57086	0.65155
Com_16999_pos	2,6-Dimethyl-γ-pyrone	C7 H8 O2	124.052	9.328	125.059	Full match	No results	No results	9.07791e+06	1.02418e+07	8.74329e+06	1.02769e+07	1.19034e+07	7.82467e+06	7.60847e+06	3.10806e+07	9.52909e+06	1.33942e+07	4.37101e+07	1.17412e+07	4.89103e+07	2.18742e+07	1.537e+07	1.78045e+07	2.57488e+07	1.52519e+07	2.99658e+07	0.467549	-1.09681	0.00254121	0.9	1.51693	3.78393e+07	3.73075e+07	5.10856e+07	2.08345e+07	3.22495e+07	5.0895e+07	1.87672e+07	3.05993e+07	1.8538e+07	3.59896e+07	0.766148	-0.384305	0.139444	0.722222	0.473779	0.358211	-1.48112
Com_17034_neg	L-Leucyl-L-alanine Hydrate	C9 H18 N2 O3	202.132	1.498	201.125	No results	No results	Full match	4.2239e+06	4.09347e+06	5.13957e+06	4.95164e+06	5.46057e+06	4.88397e+06	3.98045e+06	9.2563e+06	5.5202e+06	3.92326e+06	5.05058e+06	3.32542e+06	5.76436e+06	6.31319e+06	1.44476e+06	5.64993e+06	4.35886e+06	8.32061e+06	3.27423e+06	1.06409	0.0896211	0.509538	0.511111	0.326386	1.62807e+07	1.15248e+07	1.17398e+07	8.05982e+06	1.10094e+07	1.22254e+07	5.9124e+06	9.57349e+06	4.49549e+06	1.00066e+07	0.479386	-1.06074	0.00209386	0.911111	1.40574	0.51011	-0.97112
Com_17045_neg	FAHFA (20:1/22:3)	C42 H74 O4	642.557	15.856	641.55	No results	Full match	No results	173957	239944	156921	178186	135355	176932	156056	252912	180005	130705	182322	210795	153430	374491	275975	136332	160123	579754	7.77019e+06	0.162837	-2.6185	0.155129	0.711111	0.918791	2.60656e+06	331136	262982	351767	371914	459403	241269	1.81439e+06	231722	1.16581e+06	1.39558	0.480869	0.401236	0.711111	0.398391	0.227253	-2.13763
Com_17050_pos	NSI-189	C22 H30 N4 O	366.241	8.884	367.248	No results	No results	Full match	5.40011e+06	8.73968e+06	7.59355e+06	1.53111e+07	2.89705e+07	8.06847e+06	2.07209e+07	4.23141e+06	6.32523e+06	7.26472e+06	1.03711e+07	2.78726e+07	9.68464e+06	1.12019e+07	5.71583e+07	8.32158e+06	2.30602e+07	1.09828e+07	3.6988e+07	0.518107	-0.948677	0.0581145	0.8	1.10457	5.23668e+06	6.67208e+06	5.17125e+06	5.32788e+06	4.93817e+06	4.77154e+06	5.71213e+06	5.13438e+06	6.39867e+06	5.50442e+06	3.96191	1.9862	0.000998372	1	1.43255	2.0527	1.03752
Com_17058_pos	Norfloxacin	C16 H18 F N3 O3	638.275	1.497	320.145	Invalid mass	No results	No results	1.16455e+07	7.29043e+06	9.00773e+06	1.71009e+07	1.04349e+07	1.38409e+07	1.22681e+07	1.97375e+07	1.34705e+07	1.96148e+07	1.75721e+07	3.64415e+07	3.26977e+07	3.12043e+07	1.60676e+07	1.66168e+07	1.08845e+07	1.67124e+07	5.30698e+07	0.523076	-0.934907	0.0123507	0.8	1.54656	2.46103e+07	1.41108e+07	2.96933e+07	2.39439e+07	2.51628e+07	2.6285e+07	1.40285e+07	4.0431e+07	2.97918e+07	2.25806e+07	1.02524	0.0359561	0.812098	0.5	0.15522	0.536277	-0.89895
Com_17097_pos	4-methyl-5-oxo-2-pentyl-2,5-dihydrofuran-3-carboxylic acid	C11 H16 O4	212.104	9.326	213.112	Full match	No results	No results	5.45708e+06	9.98815e+06	8.59916e+06	9.50629e+06	1.33031e+07	7.37717e+06	8.64923e+06	3.39569e+07	6.24765e+06	1.36511e+07	4.79315e+07	1.1384e+07	4.8023e+07	2.20129e+07	1.97499e+07	1.49579e+07	3.01898e+07	1.39912e+07	3.79738e+07	0.426711	-1.22867	0.00239419	0.911111	1.53994	3.89521e+07	3.82112e+07	5.06545e+07	2.71817e+07	4.21967e+07	5.83227e+07	2.20979e+07	2.67715e+07	1.57367e+07	4.13691e+07	0.756779	-0.402056	0.146118	0.711111	0.423746	0.322926	-1.63073
Com_17122_pos	2,4-diaziran-1-yl-6-(1-phenyl-1H-pyrrol-2-yl)-1,3,5-triazine	C17 H16 N6	304.142	5.777	305.149	Invalid mass	No results	No results	1.1532e+07	4.34163e+06	3.60357e+06	2.08712e+06	1.30865e+06	4.04982e+06	7.14685e+06	2.0271e+06	2.49332e+06	5.24849e+06	1.33052e+06	1.18744e+07	2.24959e+06	1.54538e+07	1.6234e+06	4.20141e+07	3.77341e+06	4.89756e+07	1.78308e+06	0.305666	-1.70997	0.327189	0.433333	1.09472	2.19363e+06	2.82842e+06	1.96807e+06	1.53418e+06	1.86029e+06	2.4242e+06	1.61625e+06	2.37823e+06	2.35849e+06	1.57191e+06	6.91725	2.7902	0.0486377	0.688889	1.16904	2.11437	1.08023
Com_17154_neg	N-[4-(aminosulfonyl)phenyl]-2-[3,4-dihydro-1(2H)-quinolinyl]acetamide	C17 H19 N3 O3 S	690.236	10.582	344.111	Invalid mass	No results	No results	1.6003e+06	948120	545906	1.2865e+06	1.31124e+06	1.34724e+06	1.56693e+06	4.52192e+06	521426	982808	1.64738e+06	4.01804e+06	3.02705e+06	6.17998e+06	3.29223e+06	894116	2.18042e+06	2.97398e+06	7.6964e+06	0.412702	-1.27683	0.00696925	0.844444	1.53917	3.38871e+06	2.40773e+06	4.02104e+06	6.10728e+06	6.48821e+06	5.62009e+06	3.93018e+06	5.38954e+06	2.48222e+06	4.94157e+06	0.791823	-0.336751	0.172883	0.677778	0.439073	0.326787	-1.61358
Com_17196_pos	(5S)-5-hydroxy-1,7-diphenylheptan-3-one	C19 H22 O2	282.16	8.325	283.167	Invalid mass	No results	No results	9.05927e+06	1.39255e+07	8.84428e+06	1.36613e+07	2.13765e+07	8.93948e+06	1.44208e+07	1.32703e+07	6.14037e+06	1.29244e+07	1.41403e+07	2.0415e+07	1.68671e+07	1.31785e+07	3.86735e+07	9.39673e+06	1.26765e+07	1.98898e+07	2.3261e+07	0.654641	-0.611225	0.0394043	0.755556	0.992213	9.59133e+06	1.0724e+07	8.52179e+06	6.69577e+06	5.90554e+06	8.54286e+06	6.34327e+06	6.32646e+06	5.66476e+06	2.53976e+06	2.64228	1.40179	9.75e-05	0.977778	1.52989	1.72975	0.790561
Com_17242_neg	4-oxo-4,5,6,7-tetrahydrobenzo[b]furan-3-carboxylic acid	C9 H8 O4	180.043	4.219	179.035	Full match	No results	No results	2.33091e+06	1.50281e+06	1.91044e+06	1.71741e+06	1.75936e+06	1.72804e+06	1.54214e+06	4.27427e+06	2.30768e+06	1.54718e+06	2.48515e+06	3.90857e+06	1.84905e+06	2.15971e+06	1.27514e+06	1.81938e+06	2.01703e+06	2.22176e+06	2.054e+06	0.937767	-0.0926982	0.598523	0.644444	0.128485	1.26521e+07	1.19105e+07	9.58298e+06	8.97182e+06	2.19625e+07	2.5439e+07	6.21006e+06	5.24014e+06	2.8744e+06	7.4772e+06	0.195767	-2.35279	2.1e-05	0.988889	1.48777	0.183584	-2.44549
Com_17253_pos	L-Alanyl-L-Lysine	C9 H19 N3 O3	217.142	1.155	218.15	No results	No results	Full match	1.06791e+07	9.26969e+06	7.66817e+06	1.5104e+07	1.82941e+07	1.4051e+07	8.48764e+06	4.88952e+07	4.55425e+07	2.28642e+07	2.30919e+07	5.87383e+06	5.11287e+07	1.70939e+07	9.28048e+06	1.23835e+07	6.188e+06	1.67017e+07	4.7825e+06	1.23372	0.303015	0.417836	0.588889	0.628643	2.97094e+07	1.68795e+07	4.24755e+07	3.4494e+07	3.25117e+07	2.24382e+07	1.78642e+07	2.27922e+07	3.73318e+07	3.34312e+07	0.561536	-0.832549	0.0133637	0.833333	1.04101	0.692778	-0.529534
Com_17254_neg	N1-(4-morpholinophenyl)-2-methylbut-2-enamide	C15 H20 N2 O2	260.153	7.476	259.146	Full match	No results	No results	519333	931939	270197	731444	2.90815e+06	586875	582301	2.03566e+06	245921	932610	1.06648e+06	1.61944e+06	2.39692e+06	2.51374e+06	2.02483e+06	346904	669193	1.46849e+06	6.74289e+06	0.465279	-1.10383	0.0646814	0.744444	1.51341	523050	412529	496039	1.08099e+06	631755	1.18043e+06	570605	1.63845e+06	414427	376880	2.85908	1.51555	0.0193413	0.8	0.941524	1.33027	0.411717
Com_17274_pos	APK	C14 H26 N4 O4	314.195	1.428	315.202	Full match	No results	No results	6.48398e+06	1.72776e+06	6.14124e+06	5.30584e+06	6.92419e+06	8.34268e+06	1.56946e+06	7.81965e+06	7.5212e+06	1.13086e+07	5.3212e+06	1.2446e+07	3.92636e+07	2.43193e+07	6.75136e+06	7.20683e+06	2.33517e+06	2.33268e+06	4.62763e+07	0.388575	-1.36373	0.194556	0.644444	1.05019	1.02677e+07	1.08748e+07	1.68814e+07	1.00688e+07	7.96423e+06	9.41484e+06	1.02472e+07	1.74448e+07	5.93311e+06	9.28775e+06	1.49932	0.584306	0.875539	0.555556	0.138254	0.582597	-0.779429
Com_17290_pos	Progesterone	C21 H30 O2	314.224	13.413	315.231	Full match	No results	Full match	3.3369e+07	3.27812e+07	3.56396e+07	2.88367e+07	3.24842e+07	3.27866e+07	4.46984e+07	3.34341e+07	2.73866e+07	2.49255e+07	2.79755e+07	2.97072e+07	2.95592e+07	3.73218e+07	4.85705e+07	2.51326e+07	3.48103e+07	2.45935e+07	5.2006e+07	0.948433	-0.0763819	0.771962	0.488889	0.309638	1.49994e+07	2.0784e+07	2.34932e+07	2.13896e+07	2.54765e+07	2.28934e+07	1.91088e+07	1.79605e+07	2.8709e+07	2.45073e+07	1.56886	0.649718	0.00129734	0.944444	1.33402	1.48796	0.573336
Com_173_neg	Docosatrienoic Acid	C22 H38 O2	334.287	15.639	333.28	Full match	No results	No results	9.59288e+07	4.89258e+08	2.56076e+08	2.91528e+08	3.6887e+08	4.18666e+08	1.80892e+08	7.59421e+08	1.80004e+08	2.91352e+08	7.35895e+08	1522378792	7.75945e+08	1736867929	1710540665	1.79512e+08	4.22909e+08	8.33693e+08	4303540171	0.245375	-2.02694	0.00488262	0.866667	1.48235	2.41155e+08	6.80546e+07	1.35791e+08	1.14217e+08	1.78437e+08	3.12804e+08	1.1003e+08	1.38946e+08	6.61115e+07	1.01858e+08	9.25389	3.21006	8.52e-05	0.977778	1.64212	2.27067	1.18312
Com_17332_pos	IKK	C18 H37 N5 O4	387.284	1.441	388.291	Full match	No results	No results	1.04236e+06	2.28086e+06	1.42451e+06	5.35977e+06	1.81985e+06	1.53372e+06	1.29218e+06	1.5857e+07	3.47644e+06	9.38358e+06	3.12041e+06	1.60322e+07	5.34344e+07	1.23613e+07	3.16876e+06	1.6796e+06	1.06864e+06	3.98146e+06	2.42652e+07	0.328458	-1.60622	0.142913	0.7	1.31683	1.37584e+07	6.57644e+06	1.40245e+07	5.58207e+06	9.82195e+06	7.04197e+06	2.12705e+06	1.20775e+07	2.05867e+06	2.64967e+06	1.74788	0.805608	0.917348	0.477778	0.265538	0.574106	-0.800611
Com_1734_pos	Allantoic acid	C4 H8 N4 O4	176.054	1.407	177.061	No results	Full match	Full match	9.09658e+07	1.05118e+08	8.72986e+07	1.86367e+08	1.8365e+08	1.06828e+08	3.77225e+07	1.07324e+08	4.78305e+07	1.57238e+08	2.45565e+08	8.87907e+07	2.48427e+08	4.41868e+08	4.17775e+08	1.89074e+08	1.96394e+08	1.02874e+08	2.05115e+08	0.467866	-1.09583	0.00743979	0.855556	1.3638	2.17615e+08	1.85523e+08	6.65954e+07	2.04547e+08	363183760	8.07591e+08	1.84038e+08	4.18568e+08	1.75088e+08	2.6793e+08	0.820984	-0.284574	0.65114	0.511111	0.233368	0.384111	-1.38041
Com_1737_pos	Glycine anhydride	C4 H6 N2 O2	114.043	1.86	115.05	Full match	Full match	Full match	1.29278e+07	5.4557e+07	1.27632e+07	1.80578e+07	2.31723e+07	1.32905e+07	9.79204e+06	1.01703e+08	1.0148e+07	2.68724e+07	3.28567e+07	2.74152e+07	2.65188e+07	1.9802e+07	2.13564e+07	1.48031e+07	1.2146e+07	1.02803e+08	2.28363e+07	0.908812	-0.137946	0.52132	0.644444	0.339913	7.08521e+08	7.27549e+08	4.98026e+08	4.21293e+08	3.91961e+08	5.74275e+08	2.40558e+08	210660112	4.86042e+07	1.81586e+08	0.0778681	-3.68282	7.89e-07	0.988889	1.48779	0.0707674	-3.82077
Com_17378_pos	Spectinomycin	C14 H24 N2 O7	364.188	14.787	365.195	Invalid mass	No results	No results	2.09433e+07	2.31904e+07	1.73618e+07	9.01799e+06	1.08105e+07	1.24616e+07	1.02946e+07	1.80185e+07	1.04854e+07	1.53701e+07	1.02188e+07	1.45262e+07	1.6265e+07	7.27196e+06	1.24476e+07	6.42012e+06	1.48604e+07	3.44855e+07	2.59938e+06	1.11809	0.161037	0.321831	0.655556	0.461725	3.91338e+07	4.4605e+07	3.18914e+07	3.35105e+07	2.57781e+07	4.03957e+07	4.09031e+07	3.87616e+07	6.14247e+07	5.99535e+07	0.317822	-1.65371	0.000416549	0.966667	1.54553	0.355354	-1.49267
Com_1741_pos	1-Phenyl-3-methyl-5-pyrazolone	C10 H10 N2 O	174.079	8.358	175.086	Full match	Full match	No results	4.30756e+07	1.87291e+08	3.89839e+07	7.82639e+07	1.65216e+08	4.8981e+07	2.55728e+07	4.35917e+08	2.38585e+07	6.85437e+07	126352508	2.97862e+07	1.71153e+08	129823291	1.36183e+08	6.47373e+07	6.53808e+07	9.62459e+07	100379297	1.0914	0.126181	0.487483	0.611111	0.627976	6.68911e+08	7.26582e+08	4.08692e+08	2.41464e+08	4.79809e+08	5.6062e+08	2.31536e+08	9.50458e+07	3.80229e+07	1.5535e+08	0.283488	-1.81864	0.00873064	0.833333	0.94572	0.309399	-1.69246
Com_17515_pos	LPE 14:0	C19 H40 N O7 P	425.254	14.352	426.261	No results	Full match	Full match	3.89267e+06	2.47448e+07	1.12887e+07	1.69893e+07	1.91356e+07	1.20938e+07	1.07909e+07	1.33497e+07	1.40228e+07	1.15067e+07	9.64174e+06	3.14709e+06	6.13048e+06	2.95347e+06	1.04126e+07	5.71238e+06	2.54024e+06	8.95377e+06	5.11041e+07	1.23299	0.302158	0.10958	0.833333	1.40959	1.23745e+07	2.58356e+07	1.36127e+07	1.00126e+07	1.12304e+07	6.61704e+06	1.53361e+07	2.66203e+06	1.95615e+07	1.26721e+07	0.860359	-0.216989	0.207205	0.766667	0.643961	1.06081	0.0851693
Com_17540_pos	4-Hydroxypropranolol	C16 H21 N O3	275.148	1.36	276.155	Invalid mass	No results	No results	2.2443e+07	1.17546e+07	2.08244e+07	3.89102e+07	19737346	1.61169e+07	1.7966e+07	1.47818e+07	1.45265e+07	1.30805e+07	1.68751e+07	5.02362e+07	4.86665e+07	3.07277e+07	1.00108e+07	1.84185e+07	1.86365e+07	6.65609e+06	1.84783e+07	0.782454	-0.353922	0.652172	0.577778	0.375351	2.61372e+07	2.50911e+07	4.88752e+07	1.72476e+07	4.67138e+07	3.98175e+07	1.93738e+07	4.53806e+07	2.28182e+07	1.82811e+07	0.784559	-0.350046	0.191002	0.655556	0.597929	0.613881	-0.703968
Com_17548_neg	Guanosine-3',5'-cyclic monophosphate	C10 H12 N5 O7 P	345.048	3.695	344.04	No results	Full match	Full match	982477	1.06907e+06	830428	408234	1.38175e+06	867504	931189	2.38164e+06	1.39336e+06	571548	523198	168021	1.21887e+06	632147	283681	931375	590318	1.59061e+06	282513	1.565	0.646166	0.0719165	0.711111	0.661651	1.38206e+07	7.62456e+06	1.34851e+07	5.30253e+06	2.72395e+06	2.19493e+06	2.81409e+06	1.29272e+06	1.13406e+06	3.34073e+06	0.128634	-2.95866	7.58e-05	0.966667	1.5683	0.201313	-2.31249
Com_17563_pos	2-Methylbutyl beta-D-glucopyranoside	C11 H22 O6	250.141	9.209	251.149	Full match	No results	No results	1.19404e+07	1.73029e+07	1.38791e+07	1.14398e+07	1.45275e+07	1.05414e+07	1.42992e+07	2.39752e+07	1.28959e+07	1.5307e+07	1.88807e+07	1.59941e+07	1.9309e+07	2.14462e+07	1.642e+07	2.66735e+07	1.9143e+07	2.18872e+07	1.7642e+07	0.741266	-0.431937	0.00330413	0.888889	1.08397	4.64735e+07	4.35226e+07	2.97804e+07	2.25155e+07	3.12572e+07	3.57635e+07	1.93612e+07	1.77285e+07	1.90002e+07	1.98025e+07	0.691104	-0.533025	0.0244995	0.8	0.83998	0.512292	-0.964961
Com_17613_pos	6-cyclohex-3-enyl-5-nitropiperidin-2-one	C11 H16 N2 O3	224.116	9.039	225.123	Full match	No results	No results	5.70173e+07	2.46427e+07	3.64964e+07	2.52657e+07	3.10307e+07	3.10198e+07	3.20554e+07	3.11899e+07	2.70638e+07	2.69348e+07	2.18044e+07	1.51875e+07	2.5575e+07	1.66887e+07	1.1246e+07	2.33957e+07	2.76891e+07	1.84869e+07	9.87028e+06	1.70907	0.77321	0.00151568	0.933333	1.55742	1.06657e+07	1.28524e+07	1.19306e+07	2.29975e+07	1.19456e+07	1.21357e+07	1.705e+07	1.03349e+07	1.67328e+07	1.51796e+07	1.3314	0.412948	0.0888706	0.711111	0.536245	2.27546	1.18616
Com_17687_pos	N'-[6-(tert-butyl)thieno[3,2-d]pyrimidin-4-yl]-4-methylbenzohydrazide	C18 H20 N4 O S	362.114	7.655	363.119	Invalid mass	No results	No results	3.64076e+07	3.20051e+07	4.92623e+07	2.66865e+07	3.8561e+07	3.40647e+07	3.81213e+07	3.47123e+07	3.93006e+07	4.9386e+07	2.58456e+07	1.65896e+07	2.24423e+07	2.99665e+07	2.90231e+07	5.22085e+07	3.66312e+07	3.84405e+07	1.61908e+07	1.27425	0.349652	0.0626484	0.744444	1.3355	2.32724e+07	3.66665e+07	2.78326e+07	3.65179e+07	2.28795e+07	2.36868e+07	2.88618e+07	2.8407e+07	4.66107e+07	4.05069e+07	0.942268	-0.0857913	0.533806	0.444444	0.278288	1.20069	0.263861
Com_17713_pos	3-(4-chloro-1-methyl-1H-pyrazol-3-yl)-2-(2-furylcarbonyl)acrylonitrile	C12 H8 Cl N3 O2	261.03	1.702	262.037	Full match	No results	No results	2.84532e+06	3.63367e+06	2.51598e+06	4.48072e+06	5.45085e+06	2.77949e+06	3.06544e+06	7.84523e+06	2.78015e+06	4.20754e+06	3.89213e+06	3.57357e+06	7.59157e+06	9.65043e+06	2.28658e+06	3.66992e+06	2.8015e+06	3.77342e+06	8.19812e+06	0.784465	-0.350218	0.36635	0.611111	0.547918	4.58895e+07	2.00026e+07	1.70448e+07	7.13493e+06	1.03577e+07	2.60136e+07	6.16675e+06	3.28933e+07	4.71609e+06	5.29039e+06	0.287653	-1.7976	0.00329331	0.866667	1.15537	0.225654	-2.14782
Com_17795_pos	5-Hydroxytryptophol	C10 H11 N O2	177.079	9.351	178.086	No results	No results	Full match	1.02208e+07	1.50041e+07	7.865e+06	9.25717e+06	8.90916e+06	8.93906e+06	6.81603e+06	2.11599e+07	6.36084e+06	9.47576e+06	9.59231e+06	7.65788e+06	9.83073e+06	8.2407e+06	9.36875e+06	5.34478e+06	7.49079e+06	1.95817e+07	8.37469e+06	1.09505	0.130991	0.603108	0.566667	0.432219	4.56171e+07	3.56964e+07	3.42812e+07	1.7764e+07	4.5702e+07	5.16643e+07	1.62294e+07	1.46147e+07	6.69203e+06	1.72678e+07	0.332647	-1.58794	0.00101867	0.866667	1.33985	0.364264	-1.45694
Com_17810_pos	(4-chlorophenyl)[4-(2-phenoxyethyl)piperazino]methanone	C19 H21 Cl N2 O2	344.134	9.507	345.142	Invalid mass	No results	No results	2.89214e+07	2.41683e+07	2.63058e+07	2.56218e+07	2.86109e+07	2.76922e+07	3.32069e+07	1.29598e+07	2.45684e+07	2.10226e+07	3.00158e+07	3.3085e+07	2.27273e+07	1.14987e+07	4.64278e+07	1.44784e+07	3.23467e+07	1.15462e+07	4.99138e+07	0.903707	-0.146072	0.985539	0.555556	0.0234293	2.42506e+06	2.46415e+06	2.73075e+06	4.2789e+06	4.40889e+06	3.98554e+06	5.90021e+06	4.6943e+06	5.91993e+06	4.31921e+06	6.80927	2.7675	1.36e-06	1	1.63283	6.15359	2.62143
Com_17811_pos	Gly-Tyr	C11 H14 N2 O4	238.095	4.47	239.102	No results	Full match	Full match	3.45137e+06	6.84322e+06	2.89502e+06	6.53463e+06	8.89854e+06	4.83315e+06	2.54492e+06	2.94305e+07	4.32127e+06	9.77112e+06	6.8849e+06	6.33771e+06	2.02923e+07	1.11873e+07	4.00011e+06	3.84777e+06	4.62058e+06	2.50772e+07	2.14743e+07	0.690029	-0.535271	0.251618	0.644444	0.907677	3.81582e+07	1.84033e+07	4.78185e+07	9.78815e+06	3.77576e+07	3.25079e+07	8.82595e+06	2.59453e+07	4.70151e+06	1.25552e+07	0.487381	-1.03688	0.0501639	0.777778	0.82356	0.336307	-1.57215
Com_17884_pos	(±)13-HpODE	C18 H32 O4	294.218	12.474	295.226	Invalid mass	No results	No match	2.56654e+07	1.95999e+07	3.17653e+07	2.97151e+07	2.91212e+07	2.44729e+07	3.06508e+07	2.28141e+07	2.36794e+07	1.99462e+07	4.26728e+07	5.49852e+07	5.12047e+07	4.83082e+07	2.70716e+07	4.63959e+07	5.16167e+07	4.10503e+07	2.68626e+07	0.593814	-0.751917	0.000309954	0.911111	2.057	16278847	2.46316e+07	1.94273e+07	2.40333e+07	4.51739e+07	3.23057e+07	2.16303e+07	2.44088e+07	3.0461e+07	3.59304e+07	1.58057	0.660444	0.00229646	0.888889	1.23823	0.938564	-0.0914729
Com_17922_pos	2-(4-fluorophenyl)quinoline	C15 H10 F N	223.082	6.768	224.089	Invalid mass	No results	No results	4.70329e+07	4.37301e+07	4.75159e+07	3.38757e+07	1.40602e+06	3.64247e+07	4.31031e+07	2.98656e+07	4.45691e+07	5.17935e+07	2.413e+07	2.3078e+07	2.12902e+07	2.77533e+07	1.7785e+07	3.81799e+07	3.59138e+07	3.69225e+07	1.35113e+07	1.431	0.517024	0.665078	0.811111	0.720817	7.35986e+06	1.24591e+07	1.32248e+07	2.9774e+07	1.6782e+07	1.55814e+07	3.05813e+07	2.92823e+07	5.57845e+07	4.83385e+07	1.02278	0.0324936	0.538366	0.577778	0.251659	1.4636	0.549517
Com_17934_pos	ACar 15:0	C22 H44 N O4	385.319	13.183	386.326	No results	Invalid mass	No results	3.16797e+06	8.46027e+06	7.20886e+06	3.43462e+07	1.02575e+07	1.2258e+07	1.36553e+07	8.52315e+06	8.98577e+06	9.82358e+06	8.03073e+06	4.91812e+06	1.67867e+07	7.83232e+06	1.02552e+07	1.20714e+06	2.68678e+06	5.21819e+06	4.94511e+07	0.987138	-0.0186764	0.424484	0.655556	1.45971	5.93806e+06	6.81039e+06	9.28163e+06	4.7975e+06	9.21628e+06	6.54857e+06	7.1586e+06	3.39133e+06	4.79395e+06	4.77229e+06	1.88502	0.91458	0.662778	0.6	0.23653	1.86077	0.895904
Com_17943_neg	1-methyl-N-(4-piperidinophenyl)-1H-imidazole-4-sulfonamide	C15 H20 N4 O2 S	320.13	8.461	319.122	Full match	No results	No results	2.33615e+06	1.86592e+06	1.9115e+06	1.43802e+06	2.1163e+06	2.70595e+06	1.92336e+06	1.88856e+06	1.61964e+06	1.9104e+06	2.75787e+06	1.77134e+06	4.03873e+06	2.72854e+06	1.56875e+06	5.15208e+06	4.07454e+06	3.27667e+06	2.086e+06	0.646314	-0.629694	0.0247357	0.777778	0.867343	1.11901e+07	1.12268e+07	7.99424e+06	1.01277e+07	6.90129e+06	8.25377e+06	7.0897e+06	5.36951e+06	6.80123e+06	9.25533e+06	0.362251	-1.46494	1.26e-05	1	1.3297	0.234127	-2.09463
Com_17986_pos	6,6-dimethyl-4-piperidino-5,6-dihydro-2H-thiine-2-thione	C12 H19 N S2	241.095	6.176	242.102	Invalid mass	No results	No results	2.46565e+07	1.89581e+07	1.66169e+07	1.31585e+07	1.77869e+07	1.65739e+07	1.17849e+07	2.45176e+07	1.45307e+07	1.61369e+07	1.44609e+07	1.36354e+07	1.79613e+07	1.91843e+07	1.42756e+07	1.78433e+07	1.85333e+07	2.68196e+07	1.9039e+07	0.972155	-0.0407414	0.739165	0.588889	0.126473	4.49528e+07	4.07919e+07	3.37559e+07	2.68055e+07	3.16801e+07	4.00518e+07	2.39691e+07	2.58188e+07	1.69233e+07	2.47492e+07	0.580698	-0.78414	0.000383317	0.888889	1.3008	0.564529	-0.824881
Com_18050_pos	UR-144 N-(2-hydroxypentyl) metabolite	C21 H29 N O2	327.215	9.078	328.222	Invalid mass	No results	No results	1.34992e+07	1.07543e+07	1.28041e+07	9.4948e+06	1.39607e+07	1.32278e+07	1.09696e+07	1.39665e+07	1.20384e+07	1.21056e+07	8.19838e+06	6.73624e+06	1.54781e+07	1.0477e+07	9.20474e+06	1.35741e+07	7.42858e+06	8.68535e+06	1.50216e+07	1.16597	0.221534	0.115858	0.677778	1.06416	9.45235e+06	9.46947e+06	9.10929e+06	9.66523e+06	9.48307e+06	9.26349e+06	1.67934e+07	1.83298e+07	1.63286e+07	11580618	0.881672	-0.181687	0.353991	0.688889	0.668613	1.028	0.039847
Com_18113_neg	4-Pregnen-17alpha,20alpha-Diol-3-One	C21 H32 O3	332.235	14.647	377.233	No results	No results	Full match	2.04719e+06	1.98558e+06	2.31667e+06	2.73811e+06	2.56514e+06	2.64589e+06	1.09091e+06	1.68173e+06	2.39662e+06	2.22651e+06	2.7419e+06	3.16382e+06	1.28064e+06	3.26966e+06	3.6593e+06	3.06727e+06	2.79146e+06	3.26605e+06	7.09722e+06	0.643593	-0.635778	0.0397915	0.9	1.27302	2.43328e+06	1.64934e+06	2.31328e+06	3.64282e+06	5.10098e+06	3.85897e+06	3.47093e+06	3.16371e+06	2.70528e+06	4.02056e+06	1.04169	0.0589239	0.98776	0.511111	0.366432	0.670424	-0.576855
Com_18120_pos	cyclohexyl{4-[4-nitro-2-(1H-pyrrol-1-yl)phenyl]piperazino}methanone	C21 H26 N4 O3	404.18	12.713	405.187	Invalid mass	No results	No results	1.71171e+07	1.52977e+07	1.09666e+07	1.98435e+07	1.74794e+07	1.61592e+07	1.1509e+07	3.10891e+07	1.60142e+07	1.616e+07	2.14786e+07	4.32866e+07	2.76269e+07	1.69017e+07	2.29764e+07	8.18359e+06	1.40535e+07	1.23994e+07	2.31051e+07	0.812961	-0.298742	0.45535	0.622222	0.857698	2.506e+07	1.45047e+07	2.58646e+07	3.26411e+07	4.69874e+07	5.32012e+07	1.92428e+07	3.08094e+07	1.3774e+07	2.52563e+07	0.73475	-0.444674	0.152021	0.711111	0.642082	0.597323	-0.743416
Com_18133_pos	1,2-dihydroxyheptadec-16-yn-4-yl acetate	C19 H34 O4	348.228	13.946	349.235	Invalid mass	No results	No results	5.03606e+06	6.4552e+06	4.26681e+06	7.00736e+06	5.2348e+06	4.18448e+06	4.93241e+06	2.30942e+06	4.58445e+06	4.86572e+06	6.307e+06	9.35258e+06	5.79951e+06	1.54139e+07	6.93613e+06	6.36018e+06	6.37043e+06	6075958	7.32615e+06	0.628937	-0.669012	0.00521294	0.877778	1.83084	3.97873e+06	4.67762e+06	4.50634e+06	5.53262e+06	5.65237e+06	6.73706e+06	6.42694e+06	6.03797e+06	5.72302e+06	5.81167e+06	1.4108	0.496516	0.0214433	0.866667	0.834237	0.887307	-0.172495
Com_18137_pos	2-Arachidonyl Glycerol ether	C23 H40 O3	364.295	16.048	365.302	Invalid mass	No results	No results	2.90911e+06	1.37881e+07	8.19143e+06	2.92459e+07	1.12649e+07	1.7267e+07	1.13382e+07	5.13843e+06	1.07579e+07	7.77283e+06	1.30396e+07	6.3685e+07	1.65778e+07	9.17546e+06	3.45895e+07	6.24472e+06	5.34105e+06	1.05806e+07	4.05389e+07	0.530135	-0.915568	0.202875	0.633333	0.722297	7.37571e+06	2.64953e+06	5.53276e+06	2.06334e+06	2.41158e+06	2.88656e+06	2.37348e+06	5.165e+06	1.71572e+06	2.17414e+06	6.4624	2.69207	0.000268646	0.966667	1.48945	3.42595	1.7765
Com_1818_pos	2,3-Dinor-11β-prostaglandin F2α	C18 H30 O5	174.097	11.443	349.201	Invalid mass	No results	No results	689432986	5.77043e+08	7.78011e+08	434896842	6.338e+08	6.05458e+08	6.71216e+08	5.08259e+08	6.39565e+08	707989193	5.66876e+08	372507717	4.52702e+08	5.49742e+08	4.60484e+08	6.89804e+08	6.72931e+08	5.41339e+08	5.88966e+08	1.14825	0.199441	0.112432	0.711111	0.997195	4.51952e+08	5.98424e+08	5.67894e+08	5.4597e+08	3.51158e+08	4.15862e+08	4.64751e+08	7.50788e+08	7.3418e+08	6.17035e+08	0.989317	-0.015495	0.991912	0.522222	0.169765	1.13599	0.183946
Com_18222_pos	L-Adrenaline	C9 H13 N O3	183.089	8.553	201.123	No results	No results	Full match	8.81077e+06	1.19662e+07	1.07657e+07	1.25148e+07	1.6879e+07	1.26074e+07	8.67424e+06	4.10026e+07	1.34016e+07	2.165e+07	1.64056e+07	1.74953e+07	3.36616e+07	3.23088e+07	1.60949e+07	1.33763e+07	1.16093e+07	2.59558e+07	4.27413e+07	0.679445	-0.55757	0.0714802	0.755556	1.18851	4.2467e+07	2.2317e+07	4.64175e+07	4.50411e+07	2.8643e+07	3.40544e+07	1.76516e+07	2.90877e+07	2.52962e+07	2.74056e+07	0.73165	-0.450775	0.0668697	0.744444	0.61282	0.497116	-1.00835
Com_18229_pos	S-Lactoyglutathione	C13 H21 N3 O8 S	379.105	8.068	380.112	No results	No results	Full match	2.22633e+07	3.58171e+07	1.62766e+07	1.24281e+07	1.68624e+07	3.17418e+07	1.45887e+07	1.82449e+07	1.11271e+07	2.77529e+07	2.24424e+07	1.5746e+07	1.76019e+07	2.25607e+07	1.39601e+07	2.37949e+07	2.40462e+07	2.37134e+07	1.39732e+07	1.0481	0.0677738	0.994667	0.522222	0.320277	3.65566e+07	4.29352e+07	2.68558e+07	2.3374e+07	3.61852e+07	3.39614e+07	1.72592e+07	1.42184e+07	1.4061e+07	1.81401e+07	0.749767	-0.415486	0.145361	0.688889	0.800131	0.785829	-0.347712
Com_18260_pos	7-(2-aminophenyl)heptanoic acid	C13 H19 N O2	243.122	1.21	244.129	Invalid mass	No results	No results	6.74844e+06	8.09898e+06	1.79452e+07	1.29717e+07	6.45573e+06	1.41609e+07	1.4194e+07	16141738	2.67076e+07	1.85105e+07	9.42032e+06	1.85713e+07	4.9765e+07	1.26223e+07	5.51946e+06	2.05325e+07	5.62611e+06	7.45042e+06	2.7083e+06	0.966158	-0.0496692	0.511293	0.6	0.457664	3.03465e+07	9.69336e+06	3.0579e+07	1.47892e+07	1.39703e+07	1.09142e+07	1.38212e+07	1.2675e+07	1.29783e+07	2.05204e+07	0.862696	-0.213075	0.212858	0.7	0.668617	0.833501	-0.262745
Com_18304_neg	dopaquinone	C9 H9 N O4	195.053	7.464	194.046	No results	No results	Full match	358114	1.25648e+06	544595	764107	1.76971e+06	636295	582069	4.48816e+06	502407	649094	1.03414e+06	464592	1.00384e+06	980726	566204	475217	482584	1.86326e+06	673643	1.378	0.462578	0.695915	0.466667	0.565052	1.46433e+07	8.03089e+06	5.61124e+06	4.30581e+06	4.00141e+06	6.31468e+06	2.10673e+06	1.84345e+06	752148	3.70232e+06	0.163362	-2.61385	9.56e-05	0.944444	1.4004	0.225114	-2.15128
Com_18372_neg	Hematoxylin	C16 H14 O6	302.079	9.127	301.072	Full match	No results	No results	275908	215195	279105	197621	253413	248123	244341	757147	244711	231873	246308	197874	256582	249540	172224	333796	329784	404199	241201	1.09097	0.125605	0.811715	0.544444	0.0438657	1.45556e+07	1.06674e+07	1.04527e+07	364126	850826	1.67185e+06	345406	385271	331821	382268	0.0675297	-3.88833	0.0114077	0.933333	1.20285	0.0736726	-3.76273
Com_18372_pos	(1α,2α,3β,5ξ,9ξ,18ξ)-1,2,3,19-Tetrahydroxyurs-12-en-28-oic acid	C30 H48 O6	504.344	14.392	505.351	Full match	No results	No results	2.77888e+07	3.28611e+07	2.6992e+07	2.83795e+07	3.34513e+07	2.54559e+07	2.84241e+07	3.59802e+07	2.10334e+07	2.68439e+07	3.45391e+07	2.94653e+07	3.81504e+07	3.9535e+07	2.60363e+07	3.72679e+07	3.34166e+07	3.4136e+07	4.04669e+07	0.825808	-0.276122	0.0116013	0.833333	1.38635	3.52036e+07	3.97605e+07	3.41237e+07	3.56487e+07	4.22231e+07	4.50312e+07	3.53686e+07	3.44799e+07	3.39113e+07	3.80784e+07	0.930353	-0.10415	0.201172	0.633333	0.419815	0.768293	-0.380272
Com_18466_pos	L-Fucose	C6 H12 O5	164.068	7.176	165.076	No results	No results	Full match	1.74145e+07	2.26947e+07	1.8976e+07	1.43538e+07	2.21056e+07	1.75633e+07	1.7526e+07	3.19596e+07	1.64443e+07	2.04545e+07	2.51039e+07	2.37454e+07	2.03265e+07	3.05271e+07	2.08389e+07	3.29791e+07	2.61249e+07	3.83809e+07	1.6903e+07	0.764242	-0.387899	0.030871	0.788889	1.25894	37681343	4.21529e+07	3.15677e+07	2.64998e+07	2.52168e+07	3.15817e+07	2.2714e+07	2.19102e+07	2.66287e+07	2.88795e+07	0.88536	-0.175664	0.245563	0.666667	0.645426	0.676629	-0.563564
Com_18523_pos	Taurocholic acid	C26 H45 N O7 S	515.292	13.735	516.299	Full match	Full match	Full match	9.11993e+06	1.20912e+07	700323	8.393e+06	6.5962e+06	7.10391e+06	1.16493e+07	9.25609e+06	1.54684e+07	4.9503e+07	1.05051e+07	6.46811e+06	7.15039e+06	6.94848e+06	9.34007e+06	5.85811e+06	5.20378e+06	8.66148e+06	4.80986e+06	1.79987	0.847893	0.539286	0.722222	0.4302	6.19049e+06	704197	7.00469e+06	8.73817e+06	7.63935e+06	7.76549e+06	7.53311e+06	4.67109e+06	1.18549e+06	5.17039e+06	1.27488	0.350365	0.156089	0.622222	0.492457	2.29462	1.19826
Com_1854_neg	MAG (18:3)	C21 H36 O4	352.262	13.565	351.255	No results	No results	Full match	8.46967e+06	1.14971e+07	9.20185e+06	4.35652e+07	1.19572e+07	4.33655e+07	3.50558e+07	1.10226e+07	9.10927e+06	9.42445e+06	1.43953e+07	6.96096e+07	1.11594e+07	2.60159e+07	3.99119e+07	9.60028e+06	1.27338e+07	1.20521e+07	1.69179e+08	0.475521	-1.07242	0.257156	0.722222	0.754995	4.86621e+06	3.83852e+06	4.02347e+06	1.23249e+07	5.31041e+06	1.18702e+07	5.42356e+06	1.13351e+07	3.8118e+06	3.7076e+06	6.09177	2.60686	0.00234438	0.922222	1.31023	2.89676	1.53444
Com_18561_neg	Taurocholic acid sodium salt hydrate	C26 H45 N Na O7 S	538.281	12.235	537.273	No results	No results	Full match	5.24816e+06	5.30628e+06	2.97189e+06	4.1611e+06	2.75492e+06	3.8965e+06	2.96333e+06	2.83256e+06	5.49417e+06	1.74903e+06	3.73082e+06	4.64414e+06	5.36204e+06	3.16692e+06	2.53891e+06	4.11157e+06	5.47346e+06	4.85674e+06	2.86151e+06	0.915475	-0.127408	0.458853	0.577778	0.47512	8.92002e+06	7.33928e+06	7.12558e+06	1.01149e+07	7.85115e+06	1.05643e+07	1.19699e+07	8.33759e+06	1.51844e+07	9.71276e+06	0.420398	-1.25017	1.79e-06	1	1.41905	0.384864	-1.37758
Com_1858_pos	1-(4-Methoxyphenyl)-2-propanone	C10 H12 O2	164.083	14.158	165.091	No results	No results	Full match	4.43599e+08	4.70087e+08	3.88597e+08	4.9092e+08	492272283	4.76671e+08	5.13017e+08	6.29034e+08	5.97683e+08	4.84965e+08	4.81235e+08	536558766	5.91662e+08	5.29973e+08	5.01701e+08	540532636	4.77794e+08	385589662	3.9155e+08	1.01162	0.016671	0.854713	0.533333	0.252774	3.44187e+08	4.22585e+08	439207404	4.7109e+08	5.79993e+08	5.49024e+08	472007597	490942365	6.6314e+08	5.61345e+08	0.987189	-0.0186011	0.931929	0.5	0.434958	0.998663	-0.00193008
Com_18584_pos	6β-Oxycodol N-oxide	C18 H23 N O5	333.16	9.9	334.168	Invalid mass	No results	No results	1.16823e+07	11264080	8.88168e+06	1.04185e+07	1.56875e+07	1.20806e+07	1.4037e+07	7.14383e+06	6.32181e+06	1.06481e+07	1.15288e+07	1.21673e+07	3.3532e+06	2.09765e+07	1.04631e+07	2.27345e+07	1.28368e+07	8.06251e+06	1.04272e+07	0.86494	-0.209327	0.780187	0.577778	0.371576	1.09763e+07	3.65309e+07	1.06499e+07	1.0167e+07	8.84917e+06	1.01483e+07	1.41492e+07	1.19975e+07	1.98708e+07	6.34992e+07	0.635321	-0.654443	0.237432	0.433333	0.627734	0.549514	-0.863771
Com_18586_pos	Dehydroepiandrosterone (DHEA)	C19 H28 O2	270.198	8.736	271.205	Invalid mass	No results	No results	1.53945e+07	1.71249e+07	1.69508e+07	2.03417e+07	1.64736e+07	1.70254e+07	3.18392e+07	4.74919e+06	1.18487e+07	1.40521e+07	2.35832e+07	2.14891e+07	2.60422e+07	1.7106e+07	5.07122e+07	1.36652e+07	4.00532e+07	1.18431e+07	3.11212e+07	0.63332	-0.658992	0.0606703	0.733333	0.664561	3.61163e+06	4.0678e+06	3.3195e+06	3.1403e+06	3.22851e+06	3.49659e+06	3.66588e+06	3.1487e+06	4.12357e+06	3.50894e+06	7.41389	2.89023	1.41e-06	1	1.80154	4.69537	2.23124
Com_1861_neg	Glutaric acid	C5 H8 O4	132.043	1.235	131.035	Full match	Full match	Full match	3.12207e+07	2.61368e+07	2.54164e+07	3.2634e+07	3.14782e+07	3.1202e+07	2.74006e+07	7.80292e+07	3.04811e+07	2.59109e+07	4.21562e+07	7.03322e+07	5.53669e+07	6.16244e+07	3.01528e+07	3.53693e+07	3.10981e+07	4.24901e+07	4.07539e+07	0.747339	-0.420164	0.043691	0.8	0.507457	2.40467e+08	2.63566e+08	152081051	1.57621e+08	1.69699e+08	3.54186e+08	6.63255e+07	1.95069e+08	4.07606e+07	7.36571e+07	0.265448	-1.9135	0.00027988	0.933333	1.27276	0.198379	-2.33367
Com_18611_pos	1,4-dihydroxy-1,4-dimethyl-7-(propan-2-ylidene)-decahydroazulen-6-one	C15 H24 O3	234.162	12.2	235.169	Invalid mass	No results	No results	3.30329e+07	3.89971e+07	3.60012e+07	2.98695e+07	3.43064e+07	3.71091e+07	3.60763e+07	3.44081e+07	3.70511e+07	3.22928e+07	3.49374e+07	3.57112e+07	4.01587e+07	3.56028e+07	3.76748e+07	4.87694e+07	3.85161e+07	3.36676e+07	4.46178e+07	0.898684	-0.154114	0.0497267	0.733333	1.2108	2.74218e+07	3.38252e+07	3.00134e+07	3.48921e+07	3.57284e+07	3.41887e+07	3.43884e+07	2.91381e+07	4.06729e+07	4.0871e+07	1.13885	0.187575	0.0377045	0.755556	0.957761	1.02346	0.0334609
Com_18653_pos	DL-2-(acetylamino)-3-phenylpropanoic acid	C11 H13 N O3	207.089	9.471	208.096	Full match	Full match	Full match	1.32032e+07	1.11569e+07	1.1792e+07	1.93314e+07	2.03691e+07	9.0192e+06	1.17674e+07	2.01137e+07	9.60661e+06	1.31107e+07	2.51149e+07	4.3279e+07	3.35495e+07	1.62451e+07	3.15663e+07	1.53207e+07	1.45434e+07	25958137	2.65637e+07	0.54072	-0.887046	0.00189074	0.9	1.40956	3.71346e+07	3.46329e+07	3.37052e+07	2.42318e+07	4.73464e+07	3.91688e+07	1.93486e+07	5.65963e+07	9.38513e+06	1.32958e+07	0.81924	-0.287642	0.552529	0.622222	0.322751	0.44298	-1.17469
Com_18716_pos	2,4,5-Trimethoxybenzaldehyde	C10 H12 O4	196.073	14.427	197.08	Full match	No results	Full match	1.91794e+07	2.0246e+07	1.97493e+07	4.27538e+07	2.21239e+07	1.85023e+07	2.58757e+07	2.17076e+07	1.65797e+07	1.52517e+07	3.77337e+07	2.73438e+07	4.03936e+07	2.2021e+07	5.02921e+07	3.01364e+07	3.30819e+07	1.60543e+07	3.8473e+07	0.675981	-0.564945	0.0189239	0.8	0.631234	4.28352e+06	4.39519e+06	5.68534e+06	6.71013e+06	8.85583e+06	7.54051e+06	8.75508e+06	4.49164e+06	6.55814e+06	6.39287e+06	5.15746	2.36666	8.86e-09	1	1.83319	3.48634	1.80172
Com_18745_pos	D-δ-Tocopherol	C27 H46 O2	402.349	16.033	403.356	Full match	No results	Full match	1.28494e+06	2.85748e+06	1.6089e+06	4.70478e+06	4.71401e+06	2.07327e+06	1.0427e+06	7.05694e+06	1.8989e+06	2.52745e+06	4.86246e+06	1.0576e+07	1.0625e+07	6.64547e+06	3.64805e+06	2.26382e+06	1.82385e+06	3.94152e+06	1.39655e+07	0.459154	-1.12295	0.0281124	0.777778	1.18367	4.25868e+07	1.2535e+07	1.37497e+07	9.18773e+06	1.41565e+07	1.66178e+07	6.97042e+06	1.32068e+07	2.75571e+06	8.14087e+06	0.463415	-1.10962	0.0310148	0.788889	0.735302	0.212779	-2.23257
Com_18751_neg	1-[2,6-di(tert-butylamino)-4-methyl-3-pyridyl]ethan-1-one	C16 H27 N3 O	277.212	14.393	276.205	Invalid mass	No results	No results	1.67539e+06	2.47193e+06	1.91214e+06	2.32919e+06	2.69646e+06	1.7645e+06	1.66916e+06	2.58496e+06	1.80088e+06	1.653e+06	5.89715e+06	7.18698e+06	5.31905e+06	5.23405e+06	7.96566e+06	5.36182e+06	2.8318e+06	3.92222e+06	6.52888e+06	0.368213	-1.44139	2.09e-06	1	2.43546	1.93986e+06	1.5241e+06	2.13023e+06	2.43009e+06	3.30892e+06	5.36319e+06	2.90756e+06	3.84631e+06	1.99621e+06	2.61128e+06	1.98985	0.992658	0.000300133	0.911111	1.21203	0.732689	-0.448727
Com_18755_pos	α-Lapachone	C15 H14 O3	264.074	4.099	265.081	Invalid mass	No results	No results	1.50441e+07	1.60037e+07	1.40214e+07	1.49072e+07	1.33173e+07	1.31253e+07	1.70198e+07	1.28909e+07	1.07306e+07	1.57365e+07	1.39136e+07	1.14098e+07	2.16634e+07	1.80838e+07	1.90309e+07	2.06223e+07	2.96434e+07	2.31592e+07	1.88787e+07	0.728534	-0.456933	0.0153736	0.833333	1.15991	4.25604e+07	3.62335e+07	3.70183e+07	1.75044e+07	1.67265e+07	2.41953e+07	1.71587e+07	2.22776e+07	1.44954e+07	1.56515e+07	0.80389	-0.314929	0.276422	0.577778	0.63246	0.585661	-0.771862
Com_1878_neg	Taurochenodeoxycholic acid	C26 H45 N O6 S	499.297	11.663	498.29	Full match	No results	No results	2.67748e+07	2.24322e+07	1.92511e+07	1.69353e+07	2.06705e+07	1.99124e+07	2.30163e+07	2.94165e+07	6.62513e+07	2.62535e+08	3.11467e+07	1.55372e+07	1.52461e+07	1.30205e+07	1.89602e+07	1.54391e+07	1.58754e+07	2.16245e+07	2.4279e+07	2.66744	1.41546	0.0802054	0.788889	1.18615	2.86744e+07	4.22657e+07	5.35953e+07	3.12836e+07	3.46077e+07	1.92601e+07	2.59242e+07	1.79094e+07	2.38563e+07	1.77733e+07	0.644225	-0.634364	0.0133243	0.833333	0.605257	1.71843	0.781093
Com_18785_neg	2-Deoxyuridine	C9 H12 N2 O5	228.074	1.399	227.067	No results	No results	Full match	8.12722e+06	5.12635e+06	9.04443e+06	1.05412e+07	4.82919e+06	7.79537e+06	4.99451e+06	7.74026e+06	9.91028e+06	6.14455e+06	5.6773e+06	2.91914e+06	7.17867e+06	4.80451e+06	1.82599e+06	9.41397e+06	6.94023e+06	4.22766e+06	1.96274e+06	1.48671	0.572125	0.039822	0.788889	1.41019	5.91075e+06	4.1287e+06	4.71064e+06	9.42444e+06	8.23392e+06	6.6995e+06	9.66021e+06	5.23201e+06	8.71293e+06	7.93727e+06	0.706928	-0.500366	0.0624915	0.733333	0.850166	1.051	0.0717595
Com_18791_neg	N'-(4-chlorophenyl)-4-ethylbenzohydrazide	C15 H15 Cl N2 O	274.088	8.941	273.081	Full match	No results	No results	897548	1.14448e+06	914371	539758	947274	874091	598939	1.9024e+06	552118	977203	1.44447e+06	1.02043e+06	1.57182e+06	1.93584e+06	544932	1.73085e+06	1.83931e+06	2.06735e+06	867439	0.646067	-0.630245	0.0394668	0.755556	0.628926	1.15676e+07	1.05174e+07	7.50336e+06	4.79567e+06	4.74947e+06	6.3243e+06	4.15275e+06	3.39534e+06	2.72363e+06	3.28097e+06	0.2452	-2.02797	7.15e-06	1	1.32574	0.158416	-2.65821
Com_18839_pos	LPE 17:0	C22 H46 N O7 P	467.3	15.084	468.308	No results	Full match	Full match	2.53999e+06	1.04585e+07	5.99084e+06	1.1937e+07	9.47852e+06	9.05699e+06	1.24931e+06	7.61213e+06	6.41675e+06	6.02079e+06	4.82661e+06	4.16833e+06	4.0809e+06	2.67696e+06	8.93966e+06	2.39964e+06	1.85901e+06	7.91865e+06	4.62699e+07	0.765998	-0.384587	0.751428	0.644444	0.997929	5.67904e+06	4.5272e+06	2.60552e+06	3.17076e+06	2.26701e+06	1.61299e+06	2.69512e+06	2.53718e+06	4.68847e+06	3.65848e+06	2.76233	1.46589	0.158725	0.666667	0.613452	2.11594	1.0813
Com_18843_pos	2-Phenylpropionic acid	C9 H10 O2	150.068	8.547	151.075	No results	No results	Full match	1.62283e+07	2.05218e+07	1.56804e+07	1.94289e+07	2.05419e+07	2.01311e+07	1.75469e+07	2.63092e+07	1.56268e+07	1.72865e+07	2.55224e+07	2.32434e+07	3.34085e+07	3.15474e+07	2.21255e+07	2.66299e+07	2.98003e+07	2.6405e+07	2.48841e+07	0.699487	-0.515631	6.42e-05	0.955556	1.50296	3.60148e+07	4.10141e+07	3.16228e+07	3.03352e+07	3.38351e+07	4.04717e+07	3.81174e+07	2.90421e+07	3.91119e+07	3.57221e+07	0.76172	-0.392667	0.000303649	0.933333	0.782547	0.532813	-0.908298
Com_1894_pos	N-(2-Methoxyphenyl)acetamide	C9 H11 N O2	165.079	6.624	166.086	Full match	No results	Full match	1.97922e+07	7.81069e+07	3.29321e+07	4.65684e+07	8.13923e+07	3.54549e+07	1.13163e+07	2.33174e+08	2.0531e+07	1.12125e+08	8.50214e+07	2.81764e+07	9.31623e+07	112773711	124704161	5.49508e+07	4.71297e+07	5.35489e+08	6.88366e+07	0.525327	-0.928714	0.12439	0.722222	0.746252	6.02543e+08	6.58379e+08	6.17381e+08	2.9173e+08	3.94818e+08	5.1794e+08	1.61923e+08	3.23778e+08	6.35733e+07	1.78906e+08	0.335361	-1.57622	0.00283698	0.866667	0.995988	0.176174	-2.50493
Com_18986_pos	L-Kynurenine	C10 H12 N2 O3	208.085	5.289	209.092	Full match	Full match	Full match	5.46609e+06	6.67014e+06	6.4173e+06	8.30653e+06	8.58103e+06	6.3167e+06	7.07586e+06	1.00137e+07	6.00325e+06	6.3138e+06	8.30352e+06	5.9822e+07	1.52436e+07	1.02833e+07	1.03545e+07	8.69836e+06	7.8553e+06	1.16195e+07	1.05251e+07	0.448813	-1.15581	0.0266687	0.922222	1.61219	8.76347e+06	1.03745e+07	9.5853e+06	1.02226e+07	9.38091e+06	8.11713e+06	6.83645e+06	5.64736e+06	5.71458e+06	7.45795e+06	1.93131	0.949582	0.0785797	0.8	0.885547	0.866799	-0.20623
Com_1902_neg	indole-5,6-quinone	C8 H5 N O2	147.032	8.255	146.025	No results	No results	Full match	3.43761e+07	3.56843e+07	3.14954e+07	3.02876e+07	4.26426e+07	3.2757e+07	28437317	7.8999e+07	3.51403e+07	3.59307e+07	4.4999e+07	4.54965e+07	4.58047e+07	5.05467e+07	3.65067e+07	3.54107e+07	3.75229e+07	8.24785e+07	3.78424e+07	0.833338	-0.263027	0.144055	0.844444	0.32431	3.40089e+08	1.20873e+08	1.46336e+08	114739661	2.31874e+08	4.12974e+08	9.20728e+07	2.86746e+08	5.1719e+07	8.51398e+07	0.245887	-2.02393	0.000175123	0.988889	1.36117	0.204907	-2.28696
Com_19034_pos	3,5,7-trihydroxy-2-phenyl-4H-chromen-4-one	C15 H10 O5	270.052	11.435	271.06	Full match	No results	No results	1.08725e+07	4.12975e+06	2.36343e+06	3.68061e+06	6.23817e+06	8.97669e+06	2.07101e+06	2.56101e+07	2.51511e+06	1.38767e+06	5.56604e+06	8.38839e+06	2.92757e+06	2.20316e+06	3.60847e+06	1.52644e+06	4.72562e+06	1.18742e+06	5.3801e+06	1.71937	0.781884	0.381849	0.6	0.90026	6.28215e+06	2.35007e+06	4.51786e+06	1.81596e+06	3.35491e+06	4.04868e+06	1.42038e+06	1.44215e+06	1.81221e+06	1.72532e+06	1.37155	0.45581	0.325569	0.633333	0.331941	2.35821	1.23769
Com_19038_neg	Saccharin	C7 H5 N O3 S	182.999	6.11	181.992	Full match	No results	No results	402960	1.0375e+06	376130	322727	1.16358e+06	328455	814493	4.07261e+06	402935	593367	571754	244309	1.76963e+06	697678	307155	562836	338339	1.08521e+06	829956	1.33658	0.418544	0.753819	0.466667	0.492345	1.13489e+07	1.03038e+07	6.69298e+06	3.67119e+06	5.7062e+06	6.36949e+06	2.6184e+06	2.19468e+06	915598	1.67032e+06	0.138251	-2.85464	3.09e-05	0.966667	1.42966	0.184783	-2.4361
Com_19046_neg	17(S)-HpDHA	C22 H32 O4	360.228	15.167	359.222	Full match	No results	No results	765690	1.36342e+06	1.25531e+06	2.46833e+06	1.39054e+06	2.31057e+06	1.21945e+06	2.3646e+06	1.26156e+06	1.32217e+06	4.07899e+06	1.87689e+06	2.14144e+06	2.7334e+06	1.88134e+06	1.62655e+06	2.52055e+06	3.80233e+06	5.52127e+06	0.540412	-0.887868	0.0045073	0.866667	0.92392	3.35898e+06	1.14124e+06	3.17957e+06	5.57942e+06	1.22215e+07	1.24748e+07	1.56216e+07	4.12291e+06	9.87541e+06	7.95225e+06	0.385183	-1.37639	0.0171979	0.822222	0.93389	0.208157	-2.26425
Com_19060_pos	PC (18:3e/2:0)	C28 H52 N O7 P	1090.69	14.855	546.355	No results	Invalid mass	No results	1.08215e+06	1.08024e+07	1.1873e+07	3.74208e+07	1.47835e+07	1.13307e+07	1.50075e+07	3.33133e+06	1.05883e+07	1.66639e+07	1.48617e+07	1.62431e+07	2.95028e+06	1.99774e+06	4.89813e+07	3.15588e+06	2.36834e+06	1.57217e+07	2.8404e+07	0.887968	-0.17142	0.791427	0.511111	0.520755	3.21416e+06	3.14292e+06	2.51706e+06	1.89082e+06	2.75441e+06	2.37677e+06	3.23891e+06	2.47886e+06	1.05399e+07	1.92326e+06	4.39149	2.13471	0.0323795	0.744444	0.893345	3.89951	1.96329
Com_19083_neg	Phloretin	C15 H14 O5	274.085	8.068	273.078	Full match	No results	No results	9.8811e+06	6.62488e+06	8.11427e+06	5.46858e+06	7.44367e+06	8.55766e+06	6.62484e+06	5.89826e+06	9.28374e+06	6.4564e+06	7.2131e+06	3.24979e+06	3.7449e+06	5.19242e+06	3.45608e+06	8.58127e+06	8.40534e+06	7.03545e+06	1.91088e+06	1.37157	0.455833	0.0505951	0.722222	1.56549	5.13586e+06	5.88698e+06	4.96234e+06	8.17441e+06	6.10376e+06	5.94616e+06	7.24102e+06	8.51894e+06	9.23823e+06	8.91218e+06	0.773108	-0.371258	0.095868	0.7	0.791163	1.06038	0.0845754
Com_19112_neg	20-Hydroxy-(5Z,8Z,11Z,14Z)-eicosatetraenoic acid	C20 H32 O3	320.236	14.637	319.228	Full match	No results	Full match	1.69131e+06	2.64398e+06	2.5033e+06	5.20521e+06	5.34713e+06	4.24793e+06	2.9151e+06	4.70625e+06	2.79006e+06	2.73726e+06	2.85849e+06	6.73113e+06	3.07583e+06	2.79902e+06	6.45556e+06	2.28554e+06	2.53651e+06	2.58982e+06	6.56199e+06	0.872259	-0.197171	0.608948	0.566667	1.10824	2.855e+06	2.28565e+06	2.42553e+06	2.31088e+06	2.9718e+06	3.86576e+06	2.0121e+06	2.41513e+06	2.11539e+06	2.9554e+06	1.52148	0.605478	0.0644126	0.733333	0.800328	1.32713	0.408307
Com_19117_pos	Histamine	C5 H9 N3	111.08	1.221	112.087	No results	No results	Full match	5.10452e+07	2.42178e+07	3.49295e+07	2.08199e+07	1.18529e+07	3.0317e+07	884113	2.76742e+07	3.23294e+07	1.2477e+07	1.26467e+07	1.05145e+07	2.10636e+07	1.75444e+07	2.20708e+07	2.1605e+07	1.46147e+07	9.9395e+06	7.74974e+06	1.61085	0.687818	0.59048	0.733333	0.400128	1.38334e+07	1.59453e+07	1.22266e+07	3.07484e+07	2.06882e+07	2.02117e+07	2.6466e+07	1.67435e+07	1.94996e+07	1.98917e+07	0.779877	-0.358681	0.0961696	0.655556	0.370314	1.25626	0.329138
Com_19153_neg	FAHFA (2:0/21:0)	C23 H44 O4	402.335	14.526	401.328	No results	Invalid mass	No results	1.94958e+06	3.06866e+06	3.21299e+06	3.71975e+06	3.78236e+06	3.09603e+06	2.61114e+06	3.97972e+06	2.37474e+06	2.73635e+06	4.9147e+06	4.26894e+06	5.27853e+06	4.40013e+06	4.27201e+06	2.8478e+06	2.87599e+06	3.68361e+06	6.5444e+06	0.703017	-0.508368	0.00909884	0.833333	1.39847	5.79848e+06	4.13772e+06	4.05596e+06	3.63015e+06	4.86904e+06	7.34413e+06	3.71496e+06	6.1164e+06	5.16138e+06	6.3128e+06	0.849201	-0.235822	0.174367	0.633333	0.477961	0.597003	-0.74419
Com_19227_pos	N-(6-methoxypyridin-3-yl)thiophene-2-carboxamide	C11 H10 N2 O2 S	234.049	1.316	235.056	Invalid mass	No results	No results	3.47216e+06	3.78611e+06	1.82172e+06	5.03361e+06	7.22252e+06	2.20271e+06	892749	2.71756e+07	3.06041e+06	1.16424e+07	1.4848e+07	4.43407e+07	2.79901e+07	2.60407e+07	9.28773e+06	3.35944e+06	6.69839e+06	1.08151e+07	4.49252e+07	0.316927	-1.65778	0.00719471	0.833333	1.69382	1.96864e+07	4.24184e+06	2.57609e+07	1.22659e+07	1.69098e+07	1.44434e+07	3.81601e+06	2.55863e+07	4.35963e+06	1.47279e+07	1.47554	0.561238	0.451013	0.611111	0.283792	0.467636	-1.09654
Com_19232_pos	Alternariol	C14 H10 O5	258.052	11.553	259.06	Full match	No results	No results	3.68187e+07	2.4755e+07	1.03203e+07	1.50587e+07	4.49047e+07	2.52829e+07	3.15633e+07	2.02558e+07	1.25855e+06	3.66379e+07	1.32824e+06	1.57048e+06	1.32525e+06	1.71679e+06	1.80576e+06	1.40684e+06	1.8337e+06	2.1684e+06	2.03965e+06	14.6212	3.86999	3.72e-05	0.9	2.44047	2.04813e+06	1.63471e+06	2.02607e+06	1.42148e+06	1.03356e+06	1.55877e+06	1.2405e+06	1.31882e+06	1.54719e+06	1.48348e+06	1.10258	0.14088	0.267376	0.655556	0.0779702	16.121	4.01087
Com_19264_neg	LysoPC 12:1	C20 H36 N O7 P	433.222	11.569	432.214	No results	No results	Full match	2.19937e+06	1.58686e+06	1.55183e+06	1.52324e+06	1.80196e+06	1.62602e+06	2.07271e+06	1.2352e+06	1.53198e+06	2.28531e+06	1.48133e+06	9.6184e+06	1.65816e+06	1.35274e+06	7.64552e+06	1.44346e+06	1.48249e+06	4.84789e+06	2.36527e+06	0.491391	-1.02506	0.143767	0.555556	1.07557	2.36929e+06	2.65696e+06	2.18152e+06	2.53559e+06	1.75739e+06	1.92467e+06	2.97181e+06	2.37273e+06	4.58467e+06	2.77204e+06	1.35644	0.439822	0.886403	0.633333	0.370358	0.666541	-0.585235
Com_1932_neg	Ursolic acid	C30 H48 O3	456.361	15.124	455.354	Full match	No results	No results	6.69495e+07	5.25356e+07	4.88151e+07	8.31121e+07	1.12473e+08	1.05766e+08	3.06018e+07	1.06444e+08	3.99641e+07	6.29996e+07	1.31892e+08	9.30439e+07	9.19983e+07	1.45433e+08	1.11546e+08	4.71134e+07	1.14837e+08	6.58297e+07	9.03168e+07	0.716018	-0.481932	0.0597939	0.744444	1.06786	5.09801e+07	4.20299e+07	2.83473e+07	4.65831e+07	4.27411e+07	7.93041e+07	4.79279e+07	4.67896e+07	4.66156e+07	5.57345e+07	2.03494	1.02498	0.000225789	0.944444	1.32994	1.45705	0.543052
Com_19325_pos	6-Pentyl-2H-pyran-2-one	C10 H14 O2	166.099	8.292	167.106	Full match	No results	Full match	1.19178e+07	1.69745e+07	1.5173e+07	1.3455e+07	1.85527e+07	1.38493e+07	1.68005e+07	2.27171e+07	1.46517e+07	1.50182e+07	22630939	1.96508e+07	1.75957e+07	3.07036e+07	1.57082e+07	3.15666e+07	2.26632e+07	2.61815e+07	1.92387e+07	0.695345	-0.524199	0.00286458	0.888889	1.43501	3.60193e+07	3.95588e+07	2.55166e+07	1.93852e+07	2.56585e+07	3.20845e+07	2.5267e+07	2.3299e+07	3.15352e+07	2.90235e+07	0.796322	-0.328576	0.0411266	0.766667	0.650923	0.553719	-0.852775
Com_1937_neg	β-Estradiol-17β-glucuronide	C24 H32 O8	448.208	11.228	447.2	Full match	No results	No results	2.97307e+08	2.00222e+08	2.31077e+08	1.69435e+08	2.19811e+08	2.43616e+08	1.67385e+08	296258095	2.9531e+08	206125105	2.0306e+08	1.42451e+08	1.26144e+08	1.67458e+08	1.25071e+08	1.62253e+08	2.1063e+08	162624077	1.04574e+08	1.49109	0.57637	0.00120121	0.911111	1.43876	2.85004e+08	2.46013e+08	2.56189e+08	3.23623e+08	3.13875e+08	3.33955e+08	3.50434e+08	3.4702e+08	3.22353e+08	3.50879e+08	0.498601	-1.00404	2.57e-06	1	1.78183	0.743461	-0.427671
Com_19414_neg	Pyrithioxin	C16 H20 N2 O4 S2	368.088	1.503	367.082	No results	No results	Full match	1.81387e+06	2.92996e+06	1.84619e+06	2.92702e+06	2.13908e+06	1.15646e+06	1.97697e+06	4.90699e+06	2.18461e+06	2.6084e+06	3.66804e+06	1.43756e+06	9.29503e+06	7.46288e+06	3.05136e+06	3.4832e+06	2.91097e+06	8.95643e+06	2.61918e+06	0.51395	-0.960299	0.0379809	0.8	1.31181	3.11834e+06	3.50476e+06	2.52174e+06	3.48944e+06	4.50508e+06	5.20812e+06	2.45222e+06	1.48493e+06	1.36907e+06	1.68062e+06	1.62436	0.699876	0.13628	0.666667	0.999929	0.834843	-0.260423
Com_19438_pos	α-Aspartylphenylalanine	C13 H16 N2 O5	280.105	7.623	281.112	Full match	Full match	Full match	2.8826e+06	4.67393e+06	2.2577e+06	4.24721e+06	4.30692e+06	2.2461e+06	1.32086e+06	2.08516e+07	1.21481e+06	2.76131e+06	3.6535e+06	3.82669e+06	7.08994e+06	4.68925e+06	7.53863e+06	2.64412e+06	2.31279e+06	15446792	7.21695e+06	0.773387	-0.370737	0.168159	0.722222	0.833861	4.0412e+07	2.50994e+07	3.16653e+07	7.78742e+06	1.47966e+07	17111291	4.58461e+06	6.6509e+06	2.36672e+06	7.85161e+06	0.381904	-1.38872	0.0363555	0.777778	0.832923	0.295359	-1.75946
Com_1946_neg	5-(tert-butyl)-2-methyl-N-(5-methyl-3-isoxazolyl)-3-furamide	C14 H18 N2 O3	262.132	8.634	261.125	Full match	No results	Full match	1.46959e+07	1.79696e+07	2.98145e+07	1.20879e+07	2.13222e+07	9.03801e+06	1.46925e+07	4.71737e+07	2.10248e+07	1.32871e+07	1.02982e+07	1.83308e+07	4.55265e+07	1.32639e+07	8.16819e+06	1.77846e+07	8.44823e+06	8.26524e+07	1.26934e+07	0.833443	-0.262845	0.914637	0.611111	0.188566	3.28776e+08	2.40486e+08	1.40645e+08	1.12177e+08	1.5172e+08	2.32529e+08	6.78705e+07	4.18261e+07	2.41058e+07	5.06207e+07	0.1735	-2.52699	0.000179783	0.933333	1.43854	0.144602	-2.78984
Com_19479_pos	Thromoboxane B1	C20 H36 O6	394.235	10.115	395.242	Invalid mass	No results	No results	4.97619e+06	2.18752e+07	1.97548e+07	1.92871e+07	2.26664e+07	1.41517e+07	1.86824e+07	1.51737e+07	2.03218e+07	1.4328e+07	3.05904e+07	2.25683e+07	1.98091e+07	2.04911e+07	4.75416e+07	1.14642e+07	2.14798e+07	2.76304e+07	4.27327e+07	0.630744	-0.664874	0.039552	0.811111	0.860927	3.40579e+06	4.99369e+06	9.0147e+06	8.3038e+06	6.57162e+06	6.86091e+06	8.94202e+06	6.95871e+06	1.04961e+07	8.40468e+06	3.67066	1.87604	3.58e-06	1	1.65298	2.31525	1.21117
Com_19480_pos	gamma-Glutamyltyrosine	C14 H18 N2 O6	310.116	5.994	311.123	No results	Full match	No results	4.23059e+06	6.3952e+06	4.30828e+06	8.50686e+06	6.00018e+06	5.30507e+06	3.12764e+06	1.53572e+07	3.73568e+06	4.21236e+06	7.90897e+06	5.77542e+07	1.99619e+07	9.24931e+06	9.76195e+06	6.67371e+06	5.11311e+06	1.26797e+07	1.61294e+07	0.379125	-1.39925	0.0138443	0.866667	1.45992	1.42246e+07	9.42384e+06	1.48924e+07	1.78431e+07	2.86297e+07	2.66631e+07	10344387	1.77066e+07	3.85262e+06	5.5709e+06	1.08192	0.113589	0.893924	0.577778	0.210538	0.410182	-1.28567
Com_19504_pos	Arachidonoyl amide	C20 H33 N O	303.255	14.817	304.263	Full match	No results	No results	522627	782681	564242	3.66544e+06	2.36367e+06	2.07682e+06	1.34703e+06	875282	882017	717739	6.95423e+06	5.76656e+07	2.58912e+06	4.5572e+06	1.06416e+07	763623	1.79028e+06	5.67893e+06	2.82373e+07	0.104458	-3.259	0.00539152	0.877778	1.7488	1.04849e+06	635711	630236	5.01497e+06	1.08436e+06	2.14169e+06	1.25137e+06	3.58221e+06	423206	659876	8.0188	3.00339	0.00776396	0.866667	1.15026	0.837631	-0.255614
Com_19534_pos	Phosphoethanolamine	C2 H8 N O4 P	141.019	14.3	142.026	No results	No results	Full match	8.19568e+06	1.09418e+07	8.98571e+06	2.60899e+07	1.40229e+07	1.47551e+07	9.546e+06	1.36704e+07	8.87718e+06	1.05938e+07	6.81278e+06	5.7538e+07	1.32788e+07	3.17368e+06	1.48972e+07	1.31016e+06	3.4977e+06	1.64149e+06	2.25119e+07	0.907341	-0.140283	0.2624	0.622222	1.45122	1.37193e+07	7.26171e+06	1.28737e+07	2.52595e+07	1.75165e+07	1.28333e+07	1.24029e+07	2.49764e+06	1.41765e+07	1.75127e+07	1.01808	0.0258446	0.283337	0.622222	0.752313	0.923742	-0.114439
Com_19560_neg	Pentacosanoic acid	C25 H50 O2	382.382	16.488	381.374	Full match	No results	No results	5.63999e+06	2.34143e+06	3.87027e+06	3.16967e+06	1.19643e+06	1.36536e+06	1.54183e+06	5.68777e+06	2.29901e+06	1.25485e+06	3.29508e+06	1.14456e+06	1.01491e+06	1.62343e+06	1.11577e+06	1.19013e+06	1.69838e+06	1.04071e+06	1.2668e+06	1.90668	0.93106	0.0259646	0.811111	1.33969	1.59834e+06	817282	1.29181e+06	1.67327e+06	1.95721e+06	1.92662e+06	1.79989e+06	1.19658e+06	4.70804e+06	2.24025e+06	0.774496	-0.36867	0.255123	0.722222	0.509343	1.47671	0.562389
Com_19578_pos	Meperidine-d5	C15 H16 [2]H5 N O2	252.187	10.926	253.194	Invalid mass	No results	No results	3.05488e+07	2.54701e+07	2.50693e+07	3.10879e+07	3.55496e+07	2.44187e+07	2.80041e+07	1.81849e+07	2.06929e+07	2.16329e+07	2.56954e+07	2.27707e+07	2.25488e+07	1.96045e+07	4.71919e+07	1.98161e+07	2.89978e+07	1.84917e+07	3.84089e+07	0.96332	-0.0539131	0.958251	0.533333	0.111156	6.11117e+06	7.19353e+06	7.7768e+06	1.08986e+07	9.4833e+06	8.71812e+06	1.09954e+07	9.7409e+06	1.57269e+07	1.60645e+07	2.63447	1.39751	4.83e-06	1	1.55228	2.53784	1.3436
Com_19583_neg	Nicotinate ribonucleoside	C11 H13 N O6	255.075	1.497	254.067	No results	No results	Full match	2.74519e+06	2.4431e+06	2.94053e+06	2.98521e+06	3.04746e+06	2.77087e+06	2.84614e+06	6.07214e+06	3.33579e+06	1.41694e+06	3.1285e+06	1.53031e+06	5.09789e+06	4.1771e+06	1.3765e+06	2.6397e+06	3.39101e+06	2.9635e+06	1.66095e+06	1.06076	0.0850933	0.636719	0.5	0.242562	6.66804e+06	5.43339e+06	7.47662e+06	4.93211e+06	8.03957e+06	6.48411e+06	5.22518e+06	5.09707e+06	4.87449e+06	6.01645e+06	0.47887	-1.06229	0.000531059	0.966667	1.40812	0.507965	-0.9772
Com_19587_neg	2,3-Dinor-8-epi-prostaglandin F2α	C18 H30 O5	652.42	13.049	651.413	Invalid mass	No results	No results	800656	2.32478e+06	1.39502e+06	3.23396e+06	1.01303e+06	1.39439e+06	1.37778e+06	1.20269e+06	1.23491e+06	705890	2.31867e+06	2.29659e+06	9.9215e+06	2.59681e+06	1.20247e+06	2.36428e+06	2.74665e+06	2.05948e+06	3.64432e+06	0.453326	-1.14138	0.00862588	0.822222	1.6691	814675	1.49821e+06	1.33261e+06	1.6617e+06	1.23958e+06	1.59844e+06	1.45211e+06	1.18126e+06	1.1796e+06	2.12692e+06	2.29957	1.20137	0.00682855	0.911111	1.13487	1.04246	0.0599863
Com_1959_neg	L-lysine	C6 H14 N2 O2	146.106	1.324	145.099	No results	No results	Full match	1.0812e+08	8.1042e+07	1.24672e+08	1.62913e+08	9.20948e+07	1.22216e+08	6.75655e+06	2.44267e+08	1.27938e+08	1.37505e+08	1.22737e+08	2.84289e+08	2.44235e+08	1.81921e+08	5.02151e+07	1.20208e+08	1.38268e+07	9.9313e+07	130157770	0.871577	-0.1983	0.80096	0.455556	0.483745	2.45765e+08	7.07783e+07	2.60052e+08	1.20305e+08	3.86025e+08	303762779	1.54331e+08	4.06812e+08	9.82578e+06	122202442	0.666126	-0.586133	0.487276	0.655556	0.451378	0.58058	-0.784433
Com_1962_pos	(2E,4E)-N-(2-methylpropyl)dodeca-2,4-dienamide	C16 H29 N O	251.225	14.41	252.232	Full match	No results	No results	2.31099e+08	2.3281e+08	1.58358e+08	5.92061e+08	6.85411e+08	4.74104e+08	2.08891e+08	4.01029e+08	4.74444e+08	2.38956e+08	8.15158e+08	4.03724e+08	5.34921e+08	2.84907e+08	1.98958e+08	139655487	2.13248e+08	3.08515e+08	7.10386e+08	0.921865	-0.117373	0.889692	0.477778	0.67451	2.35701e+08	178415571	1.97481e+08	7.74465e+08	3.06278e+08	486267994	6.25957e+08	731858933	1.02125e+08	1.99473e+08	1.04495	0.0634279	0.760947	0.555556	0.137048	0.963299	-0.0539446
Com_19670_pos	LPE 18:2	C23 H44 N O7 P	477.285	14.665	478.292	No results	Full match	Full match	1.88823e+06	1.75237e+07	1.50355e+07	3.58818e+07	2.96276e+07	1.30075e+07	9.67694e+06	1.70012e+07	2.63039e+07	1.89638e+07	1.82548e+07	3.71719e+06	1.53138e+07	1.93991e+06	4.07741e+07	9.31525e+06	2.54033e+06	1.14841e+07	4.36281e+07	1.13235	0.179323	0.390622	0.6	0.881453	4.20451e+06	1.36853e+07	6.63963e+06	1.64694e+07	2.04538e+07	3.12564e+06	2.40604e+07	2.41636e+06	4.20077e+07	9.99221e+06	1.1415	0.190931	0.998339	0.511111	0.439129	1.29258	0.370254
Com_19702_neg	N-(4-chlorophenethyl)-1-adamantanecarboxamide	C19 H24 Cl N O	317.159	1.503	316.152	Invalid mass	No results	No results	2.31749e+06	2.33474e+06	2.29613e+06	4.1954e+06	2.51037e+06	1.53145e+06	2.09352e+06	4.6578e+06	3.90541e+06	3.12478e+06	3.67937e+06	6.81651e+06	8.38475e+06	5.27199e+06	1.9897e+06	2.56464e+06	3.4268e+06	4.63263e+06	6.26319e+06	0.605871	-0.722917	0.0297918	0.777778	1.1292	1.04226e+07	5.25679e+06	7.63201e+06	1.87027e+06	6.48324e+06	8.85298e+06	3.14997e+06	7.96868e+06	3.82287e+06	5.77419e+06	0.780791	-0.356992	0.326917	0.644444	0.477926	0.473059	-1.07991
Com_19714_pos	DL-3,4-Dihydroxyphenyl glycol	C8 H10 O4	170.058	1.428	171.065	No results	No results	Full match	2.30809e+07	1.90562e+07	2.26348e+07	1.62151e+07	2.7229e+07	2.11549e+07	4.18054e+07	4.38776e+07	1.99503e+07	1.87191e+07	2.01001e+07	2.41906e+07	1.79207e+07	2.00389e+07	3.19521e+07	3.32441e+07	2.13809e+07	1.73709e+07	3.43624e+07	1.03532	0.0500784	0.928496	0.488889	0.161484	1.54888e+07	1.14705e+07	4.54757e+06	8.54627e+06	1.6978e+07	1.29631e+07	1.32702e+07	2.05697e+07	2.90447e+07	1.58415e+07	1.64784	0.720578	0.00768931	0.888889	1.08845	1.70605	0.770656
Com_19738_neg	Thioguanine	C5 H5 N5 S	167.026	15.177	166.019	No results	No results	Full match	1.12499e+06	1.52011e+06	1.2062e+06	2.03689e+06	1.5834e+06	2.30646e+06	1.5153e+06	2.95955e+06	2.87327e+06	1.51729e+06	1.45315e+06	2.39279e+06	1.17266e+06	1.40083e+06	2.21557e+06	1.25017e+06	1.96521e+06	3.02777e+06	6.24573e+06	0.79432	-0.332208	0.514515	0.533333	0.622968	2.96667e+06	1.57633e+06	1.76362e+06	4.32041e+06	2.14661e+06	5.23819e+06	2.27588e+06	3.56542e+06	1.14274e+06	1.801e+06	0.875885	-0.191186	0.469825	0.6	0.331105	0.695733	-0.523394
Com_1976_neg	L-(+)-Arabinose	C5 H10 O5	150.053	1.541	149.046	No results	No results	Full match	4.40289e+07	3.84823e+07	2.54477e+07	3.89284e+07	4.75331e+07	3.68659e+07	5.28676e+07	132478956	6.00793e+07	4.04296e+07	5.02596e+07	5.68239e+07	8.56211e+07	5.87385e+07	3.22166e+07	3.30143e+07	3.75645e+07	8.53135e+07	5.4734e+07	0.941616	-0.0867898	0.584432	0.588889	0.395829	3.22321e+08	1.33392e+08	1.87933e+08	1.72321e+08	1.76801e+08	3.09334e+08	9.45992e+07	1.63965e+08	4.69982e+07	1.47969e+08	0.312826	-1.67657	0.0001045	0.933333	1.34252	0.294562	-1.76336
Com_19766_neg	Cetirizine N-oxide	C21 H25 Cl N2 O4	404.151	8.689	403.144	Full match	No results	No results	6.8391e+06	5.14062e+06	6.19831e+06	5.02545e+06	7.09637e+06	7.88511e+06	9.3078e+06	4.111e+06	5.02298e+06	5.23201e+06	7.35317e+06	4.57711e+06	9.78692e+06	6.74559e+06	2.6063e+06	9.33044e+06	1.17951e+07	6.94192e+06	4.49608e+06	0.87491	-0.192793	0.682182	0.588889	0.870308	6.11228e+06	8.22558e+06	7.47057e+06	7.36565e+06	4.76622e+06	5.00948e+06	7.90846e+06	5.68373e+06	1.13838e+07	1.08656e+07	0.945336	-0.0811008	0.575552	0.577778	0.303071	0.827084	-0.273894
Com_1979_pos	gamma-Glutamylleucine	C11 H20 N2 O5	260.137	7.911	261.144	No results	Full match	Full match	1.95906e+07	5.49265e+07	2.58021e+07	8.81774e+07	9.44367e+07	3.2109e+07	1.75639e+07	1.59657e+08	2.83594e+07	7.86315e+07	1.02285e+08	9.29076e+08	3.85711e+08	1.3556e+08	1.48304e+08	4.29196e+07	4.38399e+07	3.3341e+08	3.88057e+08	0.214944	-2.21797	0.00644082	0.855556	1.55545	4.85052e+08	2.33266e+08	406407811	2.39788e+08	3.67998e+08	4.4706e+08	1.17137e+08	3.8233e+08	2.31624e+07	5.03509e+07	1.01286	0.0184393	0.822635	0.566667	0.335388	0.217709	-2.19953
Com_19807_pos	6-O-Isobutyryl-alpha-D-glucopyranosyl alpha-D-glucopyranoside	C16 H28 O12	434.147	10.243	435.155	Invalid mass	No results	No results	1.22309e+07	5.94599e+06	8.03603e+06	6.66306e+06	7.80869e+06	8.28726e+06	6.97272e+06	9.42985e+06	8.47559e+06	6.17215e+06	8.34752e+06	5.78943e+06	7.23169e+06	4.13999e+06	5.88475e+06	6.33662e+06	5.67095e+06	6.1574e+06	2.97549e+06	1.37093	0.455151	0.0167006	0.844444	1.20511	3.04831e+06	4.74668e+06	4.34415e+06	1.05465e+07	6.76347e+06	6.30665e+06	6.99871e+06	3.00388e+06	6.25711e+06	5.99039e+06	1.00629	0.00905081	0.830512	0.511111	0.0869133	1.37955	0.464202
Com_1987_neg	3-Hydroxy-L-proline	C5 H9 N O3	131.058	1.653	130.051	Full match	Full match	Full match	1.04558e+07	1.95492e+07	9.37287e+06	9.98754e+06	1.48632e+07	9.90351e+06	1.18342e+07	6.18651e+07	8.52531e+06	1.30313e+07	1.15258e+07	1.3828e+07	1.47142e+07	1.09326e+07	8.81638e+06	7.71932e+06	1.34826e+07	7.42772e+07	1.11991e+07	0.915637	-0.127152	0.952855	0.522222	0.285332	2.73246e+08	2.39095e+08	1.6845e+08	1.03461e+08	1.29894e+08	1.65889e+08	5.65021e+07	6.28373e+07	1.72857e+07	7.19232e+07	0.143564	-2.80023	2.22e-05	0.955556	1.47094	0.131453	-2.92738
Com_19876_pos	1-(2-methoxy-4-nitrophenyl)pyrrolidine	C11 H14 N2 O3	222.1	10.615	223.107	Full match	No results	Full match	1.90616e+07	1.5426e+07	1.23187e+07	1.7966e+07	2.29075e+07	1.58546e+07	2.03594e+07	7.21683e+06	1.0263e+07	1.52177e+07	1.59882e+07	1.56467e+07	1.93686e+07	1.81555e+07	4.28805e+07	8.70378e+06	2.69827e+07	1.6e+07	2.50279e+07	0.746646	-0.421505	0.188971	0.7	0.361043	6.91895e+06	3.84356e+06	2.60069e+06	3.95002e+06	2.9891e+06	2.81562e+06	2.86388e+06	2.84682e+06	2.84625e+06	2.51798e+06	6.13363	2.61674	8.65e-08	1	1.7618	4.57965	2.19524
Com_19902_neg	N1-(3-pyridyl)-2,3,4,5,6-pentamethylbenzene-1-sulfonamide	C16 H20 N2 O2 S	304.127	1.393	303.12	Invalid mass	No results	No results	1.3142e+07	5.19257e+06	7.46473e+06	6.82203e+06	6.07163e+06	9.8411e+06	5.1029e+06	9.2755e+06	8.55968e+06	7.91818e+06	6.16034e+06	3.64277e+06	5.74617e+06	6.34235e+06	2.36394e+06	7.48806e+06	8.21521e+06	5.74104e+06	2.40977e+06	1.48518	0.570634	0.0298123	0.766667	1.25157	5.79903e+06	8.59605e+06	7.68634e+06	1.56859e+07	6.96975e+06	6.7222e+06	1.13453e+07	8.35062e+06	1.36757e+07	1.40012e+07	0.540869	-0.88665	0.00416487	0.9	1.24144	0.803285	-0.316016
Com_1993_neg	Aldosterone	C21 H28 O5	360.194	10.904	359.187	Full match	No results	No results	5.92885e+07	3.91341e+07	3.59014e+07	6.24454e+07	6.28034e+07	3.33514e+07	4.02879e+07	1.97693e+07	1.96163e+07	1.60937e+07	8.00654e+07	1.16666e+08	1.07693e+08	5.24518e+07	1.79204e+08	2.53607e+07	1.06332e+08	4.41513e+07	6.35334e+07	0.451118	-1.14842	0.00880363	0.855556	0.944368	1.18042e+07	9.10225e+06	1.05827e+07	8.83024e+06	5.15242e+06	9.80934e+06	1.02837e+07	9.58279e+06	6.29178e+06	7.18388e+06	9.72227	3.28129	8.73e-07	1	1.84731	4.38589	2.13287
Com_19945_pos	Furanyl fentanyl 3-furancarboxamide isomer-d5	C24 H21 [2]H5 N2 O2	379.235	8.054	380.242	Invalid mass	No results	No results	1.68606e+07	2.05364e+07	2.55427e+07	2.64055e+07	1.27865e+07	2.31935e+07	3.24975e+07	1.35424e+07	1.75877e+07	1.85038e+07	2.24212e+07	2.16154e+07	2.47461e+07	1.87223e+07	4.61473e+07	2.18425e+07	3.68718e+07	1.63192e+07	2.78054e+07	0.789506	-0.340979	0.136674	0.677778	0.384137	1.52386e+07	7.70567e+06	22003004	4.14681e+06	4.7005e+06	5.23105e+06	2.8828e+06	2.05763e+06	2.6248e+06	3.67177e+06	3.7398	1.90296	6.15e-05	0.955556	1.62986	2.95259	1.56198
Com_19982_pos	Methoxyacetyl fentanyl-d5	C22 H23 [2]H5 N2 O2	357.251	10.589	358.258	Invalid mass	No results	No results	1.55319e+07	1.42691e+07	1.34673e+07	1.54242e+07	1.50143e+07	1.27133e+07	1.60419e+07	1.02349e+07	1.02703e+07	1.12212e+07	3.34009e+07	2.6092e+07	44061270	2.34643e+07	2.87014e+07	2.10996e+07	2.89948e+07	2.14606e+07	1.8803e+07	0.490778	-1.02686	1.19e-05	1	1.86227	1.1286e+07	7.57181e+06	6.91115e+06	7.35724e+06	6.27331e+06	1.44342e+07	8.10641e+06	1.33548e+07	1.75282e+07	1.57816e+07	2.51757	1.33203	8.98e-06	1	1.68848	1.23557	0.305173
Com_19983_pos	ethyl 4-amino-2-anilino-5-nitrothiophene-3-carboxylate	C13 H13 N3 O4 S	307.062	7.886	308.069	Full match	No results	No results	1.2473e+06	4.26739e+06	1.47217e+06	3.01443e+06	2.14208e+06	1.43067e+06	1.52393e+06	9.61919e+06	1.51354e+06	2.39806e+06	6.64047e+06	9.28857e+06	8.90459e+06	6.75158e+06	6.36933e+06	2.12725e+06	2.61362e+06	1.93949e+06	4.14358e+06	0.528222	-0.920782	0.0231321	0.777778	0.932829	1.79263e+07	1.50685e+07	1.63816e+07	1.92618e+07	2.34312e+07	5.81946e+07	1.24607e+07	6.50591e+06	5.7595e+06	1.67488e+07	0.282667	-1.82282	0.000609326	0.9	1.023	0.149311	-2.74361
Com_200_pos	L-Valine	C5 H11 N O2	117.079	1.574	118.086	Full match	No results	Full match	1773714327	2142246998	2457456039	2991719737	2427983749	1974689000	1745030986	2887391971	2543692674	3377696840	1680219176	3645205088	2465603625	4091361441	4072125458	1691246688	1259074578	2375894301	6079010627	0.800061	-0.321818	0.505571	0.555556	0.821841	5974054505	3147507385	5441194522	2041716950	3131659264	2747719212	1808399691	9908218233	1523590119	2114559628	0.803404	-0.315802	0.539991	0.555556	0.292886	0.642772	-0.63762
Com_20049_neg	ethyl 3-[(1-benzyl-4-piperidyl)amino]-2-cyanoacrylate	C18 H23 N3 O2	313.175	4.128	312.168	Invalid mass	No results	No results	6.38719e+06	4.02141e+06	6.0222e+06	3.57849e+06	4.68327e+06	5.25083e+06	4.54561e+06	5.0819e+06	5.61484e+06	4.77277e+06	4.50881e+06	3.28354e+06	4.71006e+06	4.18109e+06	1.90071e+06	5.75391e+06	6.18182e+06	8.72955e+06	2.39317e+06	1.07973	0.110666	0.368767	0.611111	0.735351	6.99729e+06	9.53277e+06	7.23e+06	1.03134e+07	5.64216e+06	5.27733e+06	7.24478e+06	7.82856e+06	8.75249e+06	8.08393e+06	0.601665	-0.732968	0.00613727	0.877778	1.30669	0.649633	-0.622303
Com_20064_neg	Sucrose	C12 H22 O11	342.114	10.698	341.107	Invalid mass	No results	No results	467288	1.02937e+06	459215	473485	500965	557559	448002	633882	447511	438582	318604	283704	531201	603278	153008	323253	509784	1.24041e+06	463453	1.10924	0.149573	0.316813	0.6	0.319357	1.27856e+07	5.60401e+06	3.36387e+06	1.38183e+06	1.84084e+06	7.41009e+06	527243	1.59505e+06	466317	488280	0.138695	-2.85001	0.00275477	0.877778	1.37516	0.153846	-2.70044
Com_20082_neg	N-(2,5-dichlorobenzyl)-5-ethyl-1H-indole-2-carboxamide	C18 H16 Cl2 N2 O	173.034	16.982	345.061	Invalid mass	No results	No results	9.49094e+06	8.73772e+06	8.09265e+06	6.64339e+06	3.84633e+06	6.23144e+06	5.68062e+06	9.26796e+06	1.45296e+07	6.50613e+06	7.91516e+06	8.41289e+06	6.94544e+06	5.95606e+06	4.72171e+06	3.42372e+06	6.30167e+06	6.65024e+06	3.73215e+06	1.31567	0.395803	0.1142	0.7	0.846796	5.06665e+06	4.9847e+06	7.06043e+06	5.93428e+06	9.80446e+06	1.56337e+07	1.19982e+07	8.27467e+06	1.12007e+07	1.09765e+07	0.660539	-0.598285	0.0283228	0.766667	0.929994	0.869054	-0.202482
Com_201_pos	Oxohongdenafil	C25 H32 N6 O4	480.253	8.883	481.261	Invalid mass	No results	No results	9014172574	7711627502	8379600310	7152077208	7693621397	7449620730	8673925429	7488268659	8396742595	7840050505	6945924762	6520565631	6128817558	6743887590	5940156987	6942974921	7806854489	5926500136	5216956249	1.2346	0.30404	0.000406416	0.944444	1.05938	3179547386	3747234070	4038706355	4970866457	6099688206	6015482518	5579020666	4845625060	6573193755	5994208110	1.2663	0.340615	0.0107579	0.833333	0.877064	1.56336	0.644654
Com_20106_neg	Tetradecanedioic acid	C14 H26 O4	276.194	11.518	275.187	Invalid mass	No results	No results	4.18244e+06	3.96167e+06	4.11099e+06	4.556e+06	3.47476e+06	3.44784e+06	4.64455e+06	4.12123e+06	5.06202e+06	2.82496e+06	5.19603e+06	4.02022e+06	8.8483e+06	4.31691e+06	4.98693e+06	5.17506e+06	7.81521e+06	5.58446e+06	6.08181e+06	0.698661	-0.517335	0.00480471	0.888889	1.53541	7.9774e+06	6.33602e+06	7.60111e+06	6.38148e+06	8.2746e+06	8.32188e+06	5.96131e+06	6.66518e+06	4.4367e+06	4.65853e+06	0.867765	-0.204624	0.193655	0.688889	0.501905	0.606274	-0.721958
Com_20116_pos	Vitamin A	C20 H30 O	286.229	14.978	287.236	No results	No results	Full match	2.30376e+06	8.18107e+06	1.15037e+07	4.42113e+07	3.37316e+07	1.92768e+07	1.7614e+07	6.32886e+06	1.39005e+07	1.01416e+07	3.81144e+06	4.54424e+06	3.4843e+06	2.88177e+06	4.92213e+06	2.94201e+06	2.15803e+06	1.61929e+06	9.68468e+06	4.17428	2.06153	0.00117275	0.9	1.93417	1.63069e+06	1.99485e+06	2.19471e+06	2.04581e+06	2.47872e+06	2.49277e+06	5.35756e+06	2.55689e+06	1.71651e+06	1.87417e+06	1.64539	0.71843	0.0509417	0.766667	0.431313	6.86832	2.77996
Com_2012_neg	1-Methylguanine	C6 H7 N5 O	165.065	4.267	164.058	Full match	No results	Full match	1.64684e+07	3.80744e+07	1.22161e+07	3.17729e+07	4.7261e+07	1.61711e+07	1.46135e+07	1.14329e+08	9.30228e+06	2.54365e+07	8.10956e+07	3.64551e+07	7.25908e+07	5.74002e+07	7.72671e+07	5.29468e+07	7.21544e+07	1.24281e+08	1.13928e+08	0.425916	-1.23136	0.00133132	0.888889	1.40683	3.15838e+08	226096695	2.23487e+08	1.23377e+08	1.64472e+08	2.60971e+08	7.36087e+07	9.28319e+07	2.61706e+07	1.20675e+08	0.469778	-1.08995	0.0355129	0.811111	0.619841	0.200086	-2.32131
Com_2020_neg	FAHFA (16:0/20:2)	C36 H66 O4	562.497	15.09	561.489	No results	Full match	No results	1.16592e+07	1.63134e+07	9.44294e+06	4.95142e+06	4.16952e+06	6.26927e+06	4.03969e+06	8.2258e+06	6.31215e+06	5.81641e+06	2.73675e+07	2.25806e+07	1.07539e+07	2.95204e+07	1.80359e+07	2.74449e+06	4.2482e+06	5.36245e+06	1.49781e+08	0.256957	-1.9604	0.115287	0.7	1.10644	3.99356e+07	2.72217e+07	2.29524e+07	8.8158e+06	1.45898e+07	2.33755e+07	1.83686e+07	3.34378e+07	1.34316e+07	7.84731e+06	1.43082	0.516844	0.613975	0.588889	0.332574	0.36766	-1.44355
Com_20257_pos	TPH	C15 H23 N5 O5	353.169	6.97	354.176	Full match	No results	No results	1.82261e+07	1.51768e+07	2.49304e+07	2.90046e+07	1.67617e+07	1.72547e+07	1.22264e+07	3.64887e+07	3.24288e+07	2.41523e+07	2.85296e+07	2.0305e+07	4.04061e+07	2.6811e+07	8.48372e+06	3.71416e+07	1.82301e+07	2.92803e+07	3.28379e+07	0.842828	-0.246691	0.47047	0.677778	0.410322	2.82774e+07	1.65561e+07	3.60842e+07	4.79284e+07	2.27885e+07	1.49143e+07	2.7556e+07	1.3642e+07	1.0675e+07	1.20726e+07	1.1667	0.222428	0.418608	0.644444	0.703467	0.983323	-0.0242628
Com_20282_pos	LPE 20:3	C25 H46 N O7 P	503.3	14.841	504.307	No results	Full match	No results	2.29114e+06	1.0068e+07	1.00058e+07	1.12636e+07	1.04291e+07	7.11258e+06	2.89947e+06	1.31683e+07	1.14247e+07	8.77094e+06	1.11213e+07	6.10356e+06	7.93055e+06	4.16419e+06	1.25508e+07	6.45496e+06	2.32212e+06	9.69736e+06	1.08598e+07	1.10513	0.144215	0.749838	0.588889	0.651275	5.89437e+06	3.70838e+07	1.38544e+07	1.04862e+07	1.22856e+07	8.07452e+06	1.18319e+07	4.69623e+06	2.21272e+07	1.00576e+07	0.580065	-0.785713	0.0842126	0.711111	0.725434	0.641047	-0.641498
Com_20302_neg	2-(1H-1,2,3-benzotriazol-1-yl)-N-(2,3-dihydro-1H-inden-2-yl)acetamide	C17 H16 N4 O	292.133	11.202	291.127	Full match	No results	No results	2.84387e+06	2.99229e+06	2.51554e+06	3.24977e+06	3.83945e+06	3.49471e+06	2.78893e+06	4.64463e+06	2.54322e+06	2.75031e+06	5.69902e+06	4.0968e+06	8.97363e+06	6.3746e+06	7.06754e+06	3.4432e+06	5.84794e+06	5.44828e+06	2.39333e+06	0.577502	-0.792103	0.00563264	0.844444	1.79439	2.65624e+06	4.25579e+06	2.25129e+06	3.12617e+06	2.6326e+06	3.04966e+06	3.45779e+06	3.28846e+06	3.98883e+06	3.1594e+06	1.72054	0.782859	0.00617028	0.855556	1.21877	0.993614	-0.0092431
Com_20311_pos	GLK	C14 H28 N4 O4	316.211	2.268	317.218	Full match	No results	No results	2.73977e+06	3.56041e+06	2.88585e+06	4.96862e+06	6.25259e+06	3.18087e+06	2.29376e+06	1.96679e+07	3.84027e+06	1.14611e+07	5.46328e+06	2.26511e+07	3.93578e+07	1.25767e+07	8.88192e+06	3.46736e+06	3.24908e+06	1.54188e+07	4.17553e+07	0.358366	-1.48049	0.0346771	0.788889	1.54662	2.20011e+07	1.28684e+07	2.41476e+07	1.15849e+07	1.40021e+07	1.13377e+07	4.71942e+06	1.90844e+07	5.13106e+06	6.84016e+06	1.28914	0.366409	0.969152	0.511111	0.24454	0.461984	-1.11408
Com_20325_neg	Dodecanedioic acid	C12 H22 O4	230.152	7.472	229.145	Full match	No results	No results	1.28465e+07	2.95103e+06	3.69293e+06	1.41744e+06	1.80661e+06	3.06999e+06	3.19587e+06	3.08791e+06	1.1817e+06	1.65947e+06	1.10318e+06	684132	898438	1.09982e+06	574204	579670	1.43869e+06	1.64814e+06	1.12359e+06	3.43377	1.77979	0.000833174	0.955556	2.1039	1.43425e+06	1.04055e+06	1.37762e+06	1.27001e+06	1.64088e+06	1.58984e+06	1.16368e+06	1.42072e+06	995670	1.1069e+06	0.779634	-0.359132	0.0542401	0.722222	0.426249	2.67708	1.42066
Com_2035_neg	N-α-Acetyl-L-asparagine	C6 H10 N2 O4	174.064	1.377	173.057	Full match	Full match	No results	5.40326e+07	4.98066e+07	1.84592e+07	1.92895e+07	2.5522e+07	2.735e+07	10947836	1.02943e+08	1.46688e+07	3.82712e+07	2.27011e+07	8.78568e+06	2.15348e+07	1.9777e+07	2.21081e+07	1.67747e+07	1.86886e+07	5.39783e+07	1.38147e+07	1.64088	0.714468	0.166453	0.666667	0.571594	310421871	1.99272e+08	1.47517e+08	8.93867e+07	1.45856e+08	2.45823e+08	5.7286e+07	7.02653e+07	2.2962e+07	1.1575e+08	0.156764	-2.67333	2.46e-05	0.988889	1.52445	0.25723	-1.95887
Com_20358_neg	LPC 22:1	C30 H60 N O7 P	637.433	16.06	636.425	No results	Invalid mass	No results	900390	1.23778e+06	2.79912e+06	4.50048e+06	912568	3.40753e+06	2.16399e+06	902057	1.50667e+06	935259	903665	4.38803e+06	578668	584615	6.502e+06	920895	1.37514e+06	3.45885e+06	4.72989e+06	0.739674	-0.435038	0.795891	0.533333	0.188719	982518	1.09278e+06	1.29296e+06	604685	543422	511024	288164	214289	471832	551364	3.9747	1.99085	0.00860444	0.844444	1.13209	2.93998	1.55581
Com_20361_pos	YMK	C20 H32 N4 O5 S	462.201	9.977	463.209	Invalid mass	No results	No results	2.56771e+07	2.47098e+07	2.39446e+07	1.81853e+07	1.78329e+07	2.48733e+07	2.85152e+07	1.71153e+07	2.1202e+07	2.48371e+07	1.73411e+07	1.25575e+07	1.6045e+07	1.37262e+07	1.73326e+07	1.32425e+07	3.51987e+07	1.0508e+07	1.00412e+07	1.39872	0.48411	0.0147895	0.866667	1.1964	2.44424e+07	3.29481e+07	2.17066e+07	2.80677e+07	1.87447e+07	2.34908e+07	3.26217e+07	4.16294e+07	4.94705e+07	4.84138e+07	0.504498	-0.98708	0.000546908	0.922222	1.5855	0.705653	-0.502969
Com_20401_pos	ACar 17:0	C24 H48 N O4	413.35	13.552	414.357	No results	Invalid mass	No results	1.04994e+06	4.69024e+06	3.74366e+06	1.99408e+07	4.23533e+06	5.23182e+06	2.81929e+06	1.82835e+06	3.97978e+06	2.57398e+06	2.04859e+06	2.03547e+06	6.63493e+06	1.98248e+06	5.02427e+06	2.57754e+06	1.11929e+06	2.80799e+06	4.14808e+07	0.686089	-0.543532	0.951584	0.555556	0.799736	3.231e+06	3.24563e+06	2.85758e+06	2.26367e+06	3.51246e+06	1.62335e+06	3.58859e+06	836690	1.31419e+06	1.29626e+06	3.07171	1.61904	0.214683	0.588889	0.54116	2.10746	1.07551
Com_20408_neg	LPC 20:4	C28 H50 N O7 P	589.339	14.639	588.332	No results	Invalid mass	No results	286846	417072	408837	9.3005e+06	649068	940580	1.88965e+06	668582	520903	618169	373845	991749	367372	508052	1.81104e+06	275560	327083	444507	4.94932e+06	1.40619	0.491796	0.674643	0.622222	1.0278	460683	313188	318840	413838	499381	523489	334911	350566	280610	348550	2.90449	1.53829	0.118805	0.677778	0.61358	4.08428	2.03008
Com_20452_pos	EMK	C16 H30 N4 O6 S	406.187	1.495	407.195	Full match	No results	No results	9.99923e+06	8.21001e+06	1.0804e+07	8.93692e+06	7.61935e+06	1.04353e+07	7.34831e+06	1.20891e+07	9.37478e+06	1.19065e+07	8.57001e+06	2.39486e+07	1.9779e+07	1.51219e+07	1.02209e+07	1.15236e+07	6.36481e+06	9.85787e+06	4.13275e+07	0.593338	-0.753074	0.0965453	0.688889	1.13803	2.14849e+07	1.20501e+07	2.17778e+07	2.26368e+07	1.85347e+07	1.50946e+07	1.19277e+07	2.5293e+07	1.23443e+07	1.09597e+07	0.947196	-0.0782652	0.444639	0.655556	0.345889	0.562007	-0.831339
Com_20472_neg	Thromboxane B3	C20 H32 O6	368.223	12.551	367.216	Invalid mass	No results	No results	7.28526e+06	6.2763e+06	5.74038e+06	1.19977e+06	1.67962e+06	5.45731e+06	5.01307e+06	8.66165e+06	1.53849e+06	3.70348e+06	2.38619e+06	1.36368e+06	3.4563e+06	3.75161e+06	972133	4.51565e+06	833731	3.98476e+06	2.15618e+06	1.78904	0.839188	0.0927392	0.755556	0.931206	7.0953e+06	7.35186e+06	7.09978e+06	8.12721e+06	9.36599e+06	1.2079e+07	7.38367e+06	6.43216e+06	7.58972e+06	7.1053e+06	0.326793	-1.61355	0.000251391	1	1.45017	0.584646	-0.774364
Com_20473_neg	D-Galactosamine	C6 H14 Cl N O5	215.056	7.106	214.049	No results	No results	Full match	1.14671e+06	3.28119e+06	969158	1.77674e+06	3.30475e+06	1.55353e+06	1.13475e+06	6.33484e+06	724763	2.19133e+06	4.19298e+06	524453	3.1768e+06	2.5614e+06	3.72348e+06	1.62891e+06	1.86811e+06	4.41844e+06	1.62268e+06	0.850689	-0.233297	0.493473	0.633333	0.404808	1.18025e+07	9.23916e+06	8.63208e+06	9.47092e+06	1.61801e+07	1.3643e+07	6.75256e+06	6.45469e+06	1.94365e+06	7.46316e+06	0.287748	-1.79712	0.000417547	0.944444	1.20778	0.244784	-2.03042
Com_20484_pos	N-Acetylsphingosine	C20 H39 N O3	323.282	14.797	324.289	Invalid mass	No results	No results	4.52198e+06	1.67805e+07	1.57101e+07	3.32871e+07	1.92128e+07	1.55085e+07	1.71859e+07	1.62607e+07	1.18317e+07	1.60742e+07	2.05548e+07	1.9697e+07	2.35255e+07	1.65648e+07	3.22421e+07	1.13898e+07	9.73213e+06	1.82336e+07	3.69921e+07	0.792541	-0.335443	0.2658	0.688889	0.817203	6.46306e+06	7.72649e+06	8.0051e+06	1.09786e+07	4.14408e+07	4.22358e+07	2.16335e+07	1.16025e+07	5.72475e+06	1.27651e+07	1.24528	0.316472	0.164185	0.677778	0.595894	0.986936	-0.018971
Com_20495_pos	PC (14:1e/5:0)	C27 H54 N O7 P	535.363	15.276	536.37	No results	Full match	No results	2.16303e+06	6.36406e+06	4.91538e+06	3.02667e+07	5.20721e+06	7.56848e+06	7.17001e+06	721529	4.69571e+06	5.04789e+06	1.53503e+07	1.76295e+07	3.3713e+06	7.1466e+06	4.08782e+07	2.62517e+06	2.62638e+06	7.83979e+06	3.01484e+07	0.522726	-0.935874	0.207496	0.655556	0.905023	4.1746e+06	4.3967e+06	5.43836e+06	5.02941e+06	5.23332e+06	8.3369e+06	3.24318e+06	4.22406e+06	6.07857e+06	5.20211e+06	2.76096	1.46517	0.122955	0.655556	0.663594	1.44322	0.529296
Com_2052_neg	Levulinic acid	C5 H8 O3	116.048	2.849	115.04	Full match	Full match	Full match	4.34185e+07	3.40119e+07	3.59695e+07	3.45113e+07	3.62668e+07	3.59241e+07	3.51061e+07	8.7866e+07	4.8462e+07	3.44514e+07	4.22054e+07	8.09293e+07	5.6284e+07	5.24449e+07	3.1894e+07	3.55171e+07	5.02565e+07	6.4247e+07	5.01597e+07	0.82638	-0.275123	0.150305	0.722222	0.418689	3.06778e+08	1.67558e+08	1.87088e+08	1.06027e+08	1.63245e+08	153486246	7.82118e+07	1.27032e+08	4.74274e+07	79742275	0.363891	-1.45842	0.000291052	0.911111	1.28247	0.300712	-1.73354
Com_2054_pos	acetoacetate	C4 H6 O3	102.032	12.648	103.039	No results	No results	Full match	5.9687e+08	5.95601e+08	5.49283e+08	5.78173e+08	6.28036e+08	6.00902e+08	5.87302e+08	643341697	6.26498e+08	5.51458e+08	552429208	5.93115e+08	5.05184e+08	6.30824e+08	6.08884e+08	5.06792e+08	6.33102e+08	5.12163e+08	5.98601e+08	1.04291	0.0606202	0.230947	0.588889	0.949721	535264896	5.66388e+08	5.99261e+08	5.43474e+08	5.44532e+08	6.23169e+08	642345452	6.45913e+08	6.69902e+08	620958358	0.953451	-0.0687688	0.249014	0.666667	0.999418	0.994368	-0.00814862
Com_2057_pos	3-hydroxy-3-methylpentanedioic acid	C6 H10 O5	157.097	1.484	158.105	Invalid mass	No results	No results	1.27778e+08	6.99893e+07	4.79852e+07	8.95224e+07	8.28282e+07	4.21114e+07	2.29336e+08	4.39088e+07	141525916	1.01816e+08	7.8291e+07	1.64066e+08	2.1291e+08	2.67102e+08	7.34186e+07	8.02341e+07	7.27713e+07	6.70966e+07	2.14929e+08	0.714256	-0.485486	0.215735	0.377778	0.576731	1.90415e+07	2.23154e+07	2.7283e+07	3.71845e+07	4.2759e+07	2.83759e+07	3.57219e+07	6.02802e+07	3.37442e+07	6.05347e+07	3.72393	1.89683	8.18e-05	1	1.47687	2.65984	1.41134
Com_20571_neg	Prostaglandin A2	C20 H30 O4	334.215	10.253	333.207	Full match	No results	Full match	9.64293e+06	5.92029e+06	6.19612e+06	2.2447e+06	5.36581e+06	6.1475e+06	4.92838e+06	9.55988e+06	1.08628e+07	5.51191e+06	4.23063e+06	3.48041e+06	4.29996e+06	3.19259e+06	1.00114e+06	5.1222e+06	8.80566e+06	4.87047e+06	5.8839e+06	1.46116	0.547112	0.103055	0.8	1.11694	5.86198e+06	6.86235e+06	6.58253e+06	4.13634e+06	5.16502e+06	3.66458e+06	6.49327e+06	6.29848e+06	4.34785e+06	2.69409e+06	0.871868	-0.197819	0.331637	0.644444	0.477104	1.27394	0.349293
Com_206_neg	Hexanoylglycine	C8 H15 N O3	127.1	8.44	126.093	Invalid mass	No results	No results	5.17578e+07	1.7208e+08	5.37222e+07	4.58631e+07	1.56264e+08	3.15256e+07	1.37881e+08	6.2261e+08	2.89978e+07	1.69913e+08	1.19268e+08	9.74233e+06	5.16336e+07	4.97849e+07	1.13847e+08	4.60239e+07	4.37606e+07	2320781257	1.16613e+08	0.460934	-1.11737	0.853113	0.6	0.264306	3705104608	3652917855	5935118546	2490146060	1655387593	2800803890	6.85675e+08	1788857450	6.0624e+08	2855927707	0.121886	-3.0364	7.58e-05	0.955556	1.50041	0.0561814	-4.15376
Com_20600_pos	Vitamin B2	C17 H20 N4 O6	376.14	7.372	377.146	No results	No results	Full match	2.22817e+07	2.38719e+07	2.35745e+07	1.56212e+07	2.20966e+07	1.96517e+07	2.38719e+07	1.9023e+07	1.82035e+07	1.91306e+07	2.0711e+07	1.33999e+07	1.85309e+07	2.12105e+07	1.78903e+07	2.46206e+07	23177104	2.33073e+07	1.70504e+07	1.03722	0.0527209	0.58553	0.577778	0.590019	2.25308e+07	3.62797e+07	2.24761e+07	2.14616e+07	1.27163e+07	1.95803e+07	2.15651e+07	2.67506e+07	2.91783e+07	2.72041e+07	0.833755	-0.262305	0.151772	0.711111	0.651624	0.864786	-0.209584
Com_2061_pos	Glycerophospho-N-palmitoyl ethanolamine	C21 H44 N O7 P	453.285	14.851	454.292	Full match	Full match	Full match	1.0073e+07	1.49483e+08	6.73597e+07	1.55391e+08	1.61143e+08	113599282	4.42968e+07	6.18639e+07	8.65343e+07	6.07256e+07	7.42609e+07	3.72582e+07	8.72868e+07	1.07901e+07	1.66703e+08	3.27401e+07	1.15746e+07	7.93879e+07	6.75335e+08	0.697181	-0.520394	0.68764	0.555556	0.907981	3.30906e+07	8.38037e+07	4.07685e+07	4.24407e+07	3.63344e+07	1.32507e+07	6.70878e+07	1.12922e+07	8.2755e+07	5.57303e+07	2.7991	1.48496	0.405978	0.588889	0.44617	1.95148	0.964568
Com_2065_pos	1-[4-hydroxy-3-(3-methylbut-2-en-1-yl)phenyl]ethan-1-one	C13 H16 O2	222.125	12.564	205.122	Invalid mass	No results	No results	5.42889e+08	5.92532e+08	5.03041e+08	5.2678e+08	5.76205e+08	5.06237e+08	5.39622e+08	6.49709e+08	5.97587e+08	494229342	576887296	106429613	5.16307e+08	644780209	4.1316e+08	6.98521e+08	5.58701e+08	6.01716e+08	3.93174e+08	1.10339	0.141948	0.332657	0.488889	0.580515	3.42831e+08	1.03082e+08	3.19764e+08	3.50446e+08	4.50231e+08	4.95076e+08	3.9542e+08	4.16418e+08	353639765	328551377	1.40931	0.494991	0.217648	0.822222	0.609502	1.55503	0.636939
Com_20652_neg	D-Phenylalanine	C9 H11 N O2	165.079	1.277	164.072	No results	No results	Full match	3.73752e+06	1.9492e+06	4.13735e+06	3.52732e+06	2.26267e+06	2.74233e+06	1.41236e+06	3.12521e+06	3.05488e+06	2.13067e+06	2.20016e+06	1.07153e+07	2.56234e+06	1.8943e+06	6.37694e+06	2.38392e+06	2.23041e+06	2.63252e+06	5.1423e+06	0.699303	-0.516009	0.342979	0.455556	0.585868	2.35088e+06	2.93358e+06	2.03016e+06	3.59697e+06	1.03444e+07	7.15842e+06	4.96735e+06	4.11148e+06	2.24725e+06	3.58864e+06	0.926711	-0.109808	0.635398	0.588889	0.439035	0.648052	-0.625818
Com_207_pos	Xanthurenic acid	C10 H7 N O4	205.037	7.618	206.044	Full match	No results	Full match	3.46465e+08	6.42609e+08	3.50423e+08	4.84026e+08	8.41444e+08	3.14917e+08	4.05968e+08	1869112886	3.09715e+08	4.63039e+08	8.39725e+08	7.41747e+08	1147090074	1410905373	1782631512	9.16072e+08	6.48735e+08	2884850190	9.69226e+08	0.478349	-1.06386	0.00346399	0.877778	0.984406	7381221506	5639428103	5450215395	2764428788	5690910198	7213856228	2165202983	2903102518	1017793062	4932176552	0.279042	-1.84144	0.000154158	0.933333	1.05217	0.13348	-2.90531
Com_2070_neg	Phenylacetaldehyde	C8 H8 O	120.058	6.498	119.05	Full match	No results	No results	1.99398e+07	3.08865e+07	21953947	2.84274e+07	2.14934e+07	2.44358e+07	2.24937e+07	6.38065e+07	2.31112e+07	1.90326e+07	3.18671e+07	2.92496e+07	3.88805e+07	2.27295e+07	1.42204e+07	2.62096e+07	1.92739e+07	3.82099e+07	1.42962e+07	1.0557	0.0781989	0.782625	0.533333	0.131369	3.02499e+08	194759513	1.3617e+08	1.48653e+08	4.30048e+08	4.03731e+08	1.70409e+08	2.05557e+08	1.6963e+07	6.55271e+07	0.125844	-2.99029	0.000109177	0.922222	1.48959	0.132854	-2.91209
Com_2073_neg	3-Phenyllactic acid	C9 H10 O3	166.063	6.494	165.056	Full match	Full match	Full match	2.16164e+07	3.4785e+07	2.33264e+07	3.06049e+07	2.55726e+07	2.63594e+07	2.46026e+07	7.9798e+07	2.43504e+07	2.13093e+07	3.44588e+07	3.11582e+07	4.23376e+07	2.51856e+07	1.96101e+07	2.84027e+07	2.07256e+07	6.38338e+07	1.71633e+07	0.993695	-0.00912484	0.944724	0.511111	0.144086	3.01366e+08	189484957	1.92563e+08	1.68159e+08	4.49822e+08	4.00789e+08	176232760	2.04091e+08	1.99962e+07	7.95654e+07	0.144041	-2.79545	8.84e-05	0.922222	1.46649	0.143132	-2.80458
Com_20730_pos	5-chloro-6-(trifluoromethyl)-1,3-dihydro-2H-benzimidazole-2-thione	C8 H4 Cl F3 N2 S	251.972	7.953	252.979	Invalid mass	No results	No results	7.67618e+06	9.58543e+06	6.95358e+06	3.61205e+06	8.7858e+06	6.01332e+06	4.6543e+06	7.23136e+06	1.04208e+07	6.85574e+06	9.70963e+06	1.52579e+07	3.89802e+06	2.07148e+07	1.7413e+07	1.28833e+07	9.17822e+06	1.31972e+07	1.28458e+07	0.561346	-0.833039	0.01478	0.866667	1.17506	1.15294e+07	1.70998e+07	1.42866e+07	3.95165e+07	5.37761e+07	1.7747e+07	1.47232e+07	1.69223e+07	1.4257e+07	6.93606e+06	0.618425	-0.693329	0.123749	0.688889	0.587449	0.34715	-1.52637
Com_20802_neg	Gibberellin A7	C19 H22 O5	330.147	10.539	329.14	Full match	No results	No results	1.14025e+07	1.63321e+06	2.36538e+06	795154	411439	1.11788e+07	3.68036e+06	2.99975e+06	1.78957e+06	532562	996213	421919	387982	1.90034e+06	233569	667021	4.67837e+06	524543	1.46827e+06	2.93573	1.55372	0.0652383	0.744444	1.2469	1.11502e+06	1.60939e+06	1.20176e+06	1.20203e+06	4.64583e+06	1.77489e+06	1.97685e+06	699260	729558	1.3997e+06	0.766243	-0.384126	0.155942	0.711111	0.48307	2.24949	1.16959
Com_2094_pos	Cuminaldehyde	C10 H12 O	148.089	12.67	149.096	Full match	No results	No results	5.28024e+08	6.27483e+08	6.18742e+08	5.40959e+08	5.9118e+08	6.04295e+08	6.27795e+08	6.48867e+08	6.72075e+08	5.73289e+08	6.17083e+08	4.56809e+08	5.24212e+08	5.57664e+08	6.14202e+08	5.97863e+08	4.09964e+08	5.5589e+08	573125079	1.10651	0.146017	0.0637702	0.777778	1.16209	4.77724e+08	5.26881e+08	6.37663e+08	5.11664e+08	5.38035e+08	5.61664e+08	6.05548e+08	4.75841e+08	4.53934e+08	5.68822e+08	1.01759	0.0251552	0.803952	0.566667	0.13085	1.12597	0.171172
Com_20982_pos	3-Acetyl-2,5-dimethylfuran	C8 H10 O2	138.068	7.92	139.075	Full match	No results	No results	1.34816e+07	1.95841e+07	1.15241e+07	1.51763e+07	1.93991e+07	1.7086e+07	1.4663e+07	2.37251e+07	1.24499e+07	1.85625e+07	2.11483e+07	2.10469e+07	2.75003e+07	2.63456e+07	1.58732e+07	2.47792e+07	2.27578e+07	1.72598e+07	1.50547e+07	0.777441	-0.363194	0.0242114	0.8	0.847693	2.89411e+07	3.54044e+07	2.31017e+07	2.43321e+07	4.12141e+07	3.85929e+07	3.18605e+07	2.22546e+07	4.26375e+07	4.50404e+07	0.639131	-0.645816	0.00107008	0.888889	1.01628	0.496887	-1.00901
Com_21038_pos	(2R)-2-[(2R,5S)-5-[(2S)-2-hydroxybutyl]oxolan-2-yl]propanoic acid	C11 H20 O4	198.125	9.342	199.132	Invalid mass	No results	No results	1.67886e+07	2.66153e+07	2.42044e+07	1.83313e+07	3.30895e+07	2.72581e+07	3.00173e+07	1.65678e+07	1.54228e+07	1.66821e+07	3.24323e+07	3.17444e+07	3.16855e+07	2.84638e+07	1.35775e+07	4.12227e+07	3.99458e+07	2.32043e+07	1.45832e+07	0.788289	-0.343204	0.213982	0.666667	1.08357	2.18874e+07	3.35979e+07	1.90455e+07	2.55633e+07	2.18756e+07	2.53206e+07	2.79919e+07	2.35453e+07	4.36103e+07	4.51775e+07	0.992296	-0.0111581	0.849572	0.522222	0.0887199	0.782215	-0.354362
Com_21040_neg	1,3-dimethyl-1H-thieno[2,3-c]pyrazole-5-carbohydrazide	C8 H10 N4 O S	210.057	1.768	209.049	Full match	No results	No results	3.4366e+06	2.77678e+06	4.03339e+06	2.80839e+06	4.05184e+06	3.26097e+06	3.63986e+06	2.01452e+06	2.72903e+06	3.61039e+06	3.2642e+06	2.15324e+06	5.93445e+06	3.85786e+06	1.23851e+06	6.51665e+06	6.23947e+06	3.58542e+06	996386	0.862056	-0.214147	0.95803	0.555556	0.690691	4.14834e+06	8.85126e+06	4.61507e+06	6.78868e+06	3.87632e+06	4.05372e+06	7.34614e+06	2.52159e+06	1.0275e+07	7.63202e+06	0.624545	-0.679123	0.0546822	0.8	0.913	0.538392	-0.89327
Com_21068_pos	Arecoline	C8 H13 N O2	155.094	6.867	156.102	Full match	No results	No results	3.68196e+06	7.21578e+06	3.1543e+06	3.62187e+06	5.2951e+06	3.88956e+06	3.22105e+06	1.62313e+07	3.15867e+06	4.83982e+06	3.04556e+06	3.42603e+06	4.9427e+06	3.23399e+06	3.27715e+06	2.93511e+06	2.76057e+06	1.53426e+07	5.70785e+06	1.09417	0.129842	0.649614	0.633333	0.595626	2.90067e+07	3.52087e+07	2.50789e+07	9.38993e+06	1.53335e+07	1.63501e+07	9.00273e+06	6.10572e+06	3.59351e+06	8.45619e+06	0.315091	-1.66616	0.0016389	0.911111	1.28223	0.344764	-1.53632
Com_21097_pos	ethyl 4-[(5-chloro-3-pyridyl)oxy]-5,8-difluoroquinoline-3-carboxylate	C17 H11 Cl F2 N2 O3	364.045	7.724	365.052	Invalid mass	No results	No results	9.21709e+06	1.01949e+07	1.0401e+07	7.65439e+06	1.57957e+07	8.28556e+06	1.26963e+07	1.00767e+07	8.07945e+06	1.01477e+07	1.7983e+07	2.00148e+07	2.28089e+07	3.06247e+07	1.85593e+07	2.39119e+07	4.24818e+07	2.11035e+07	2.88198e+07	0.407825	-1.29398	1.42e-06	1	2.54168	1.39653e+07	2.28217e+07	1.43059e+07	2.00924e+07	1.58396e+07	1.13689e+07	1.16961e+07	8.53396e+06	1.12775e+07	9.70366e+06	1.80117	0.848937	0.000377473	0.911111	1.1871	0.734564	-0.44504
Com_21106_pos	5'-S-Methyl-5'-thioadenosine	C11 H15 N5 O3 S	297.089	7.084	298.096	Full match	Full match	Full match	2.14804e+06	2.02943e+07	7.4896e+06	1.1104e+07	1.24359e+07	6.13284e+06	1.86248e+06	4.98359e+07	4.96432e+06	1.34381e+07	6.48092e+06	1.45559e+06	8.44965e+06	4.73712e+06	6.72159e+06	2.05004e+06	1.83092e+06	5.47953e+06	4.2697e+06	2.81458	1.49292	0.0641259	0.766667	1.47886	1.64469e+07	1.90782e+07	1.45231e+07	6.8174e+06	3.03594e+07	2.26658e+07	1.94592e+07	1.67828e+06	5.23508e+06	5.68955e+06	0.324639	-1.62309	0.0114644	0.822222	0.929956	0.913722	-0.130172
Com_21219_pos	6α-Naloxol	C19 H23 N O4	312.131	6.155	313.139	Invalid mass	No results	No results	4.79413e+06	4.33058e+06	4.94512e+06	6.72222e+06	6.21743e+06	4.19879e+06	4.51913e+06	1.6187e+07	6.04573e+06	8.75672e+06	1.42766e+07	2.06737e+07	2.18819e+07	4.00474e+07	5.55521e+06	7.15105e+06	4.72727e+06	1.96801e+07	1.22944e+07	0.410459	-1.28469	0.01412	0.822222	1.61977	1.79857e+07	1.20972e+07	1.86189e+07	1.16179e+07	7.58792e+06	1.13354e+07	5.80348e+06	1.63745e+07	8.76353e+06	8.23608e+06	1.37258	0.456892	0.532338	0.611111	0.547278	0.563389	-0.827797
Com_2124_pos	N-Acetyl-L-leucine	C8 H15 N O3	173.105	9.307	174.112	Full match	Full match	Full match	5.0769e+07	1.01261e+08	6.33623e+07	6.35641e+07	8.32312e+07	5.69016e+07	6.29712e+07	2.6248e+08	4.69713e+07	7.57515e+07	5.44573e+07	4.26655e+07	4.99291e+07	3.99138e+07	5.33315e+07	6.50467e+07	69944228	6.11241e+08	5.2094e+07	0.751511	-0.412134	0.795212	0.677778	0.239662	495971907	5.78514e+08	3.00021e+08	1.69146e+08	389593551	3.87263e+08	1.59884e+08	1.3741e+08	9.00737e+07	4.44004e+08	0.366139	-1.44954	0.00130393	0.888889	1.33403	0.275157	-1.86167
Com_21291_pos	PC (14:1e/3:0)	C25 H50 N O7 P	1014.66	14.767	508.34	No results	Invalid mass	No results	1.05312e+06	3.94766e+06	4.52693e+06	4.08766e+07	5.0044e+06	4.83382e+06	8.50354e+06	2.47721e+06	5.38815e+06	5.56571e+06	5.58035e+06	3.95872e+06	2.3801e+06	1.50741e+06	1.39992e+07	2.90068e+06	757186	2.04917e+06	3.17832e+07	1.13931	0.188159	0.545229	0.622222	0.739601	404041	1.26941e+06	1.37599e+06	1.35677e+06	1.3378e+06	1.00023e+06	2.15306e+06	849361	3.76777e+06	1.45708e+06	4.81775	2.26836	0.0266147	0.833333	0.943032	5.4889	2.45652
Com_21293_neg	3-benzyl-1-butyl-4-hydroxy-1,2-dihydroquinolin-2-one	C20 H21 N O2	614.31	12.333	613.304	Invalid mass	No results	No results	6.06004e+06	6.24787e+06	5.39844e+06	4.03732e+06	4.66928e+06	5.70216e+06	4.29316e+06	8.25363e+06	8.43046e+06	4.39024e+06	6.77465e+06	4.84893e+06	4.02586e+06	2.88118e+06	4.20237e+06	2.26054e+06	5.15103e+06	2.35131e+06	4.25243e+06	1.4078	0.493445	0.025359	0.8	1.0641	6.29952e+06	2.65085e+06	7.30739e+06	1.24526e+07	1.08649e+07	1.23445e+07	6.55215e+06	9.4141e+06	9.10132e+06	6.80354e+06	0.487301	-1.03711	0.00182599	0.9	1.41831	0.686024	-0.543669
Com_213_pos	8Z,11Z,14Z-Eicosatrienoic acid	C20 H34 O2	306.255	15.623	307.262	Full match	No results	Full match	2.54124e+07	231975466	7.77523e+07	1457715574	3.04007e+08	8.13669e+08	2.22316e+08	1.98606e+08	4.64647e+07	1.21067e+08	2.97391e+08	3482414564	3.70774e+08	1136660888	3061620652	7.58719e+07	1.32537e+08	4.16143e+08	7989993832	0.18564	-2.42942	0.0560685	0.755556	1.1048	2.89938e+07	1.52851e+07	4.52997e+07	4.21813e+07	5.88427e+07	5.14649e+07	2.86212e+07	1.96578e+07	1.64535e+07	1.52407e+07	58.5275	5.87104	0.000203002	1	1.5814	10.865	3.44162
Com_2130_neg	Trolox	C14 H18 O4	250.121	8.054	249.113	Full match	No results	No results	6.89733e+07	7.28654e+07	8.64668e+07	8.0926e+07	9.99969e+07	7.90395e+07	1.12806e+08	5.31472e+07	7.0451e+07	7.48231e+07	1.185e+08	6.97646e+07	116576442	1.07592e+08	1.46909e+08	131003860	1.97983e+08	1.20829e+08	100838520	0.648241	-0.625398	0.00249463	0.888889	1.39857	4.94514e+07	6.20435e+07	4.78309e+07	4.31462e+07	3.14672e+07	5.0049e+07	4.79474e+07	4.59251e+07	5.34519e+07	5.14284e+07	2.55485	1.35324	1.24e-06	1	1.83734	1.65616	0.727839
Com_21304_pos	(S)-AL 8810	C24 H31 F O4	384.212	10.296	385.219	Invalid mass	No results	No results	2.70577e+07	2.95425e+07	2.73984e+07	2.87767e+07	3.35704e+07	3.06741e+07	3.57258e+07	1.8974e+07	3.19431e+07	2.82478e+07	4.24643e+07	4.26481e+07	4.03535e+07	3.33007e+07	3.23741e+07	3.88399e+07	4.15583e+07	2.7134e+07	2.64287e+07	0.808115	-0.307367	0.0224573	0.766667	1.23923	1.77314e+07	2.39272e+07	1.3604e+07	2.35938e+07	2.40216e+07	2.46191e+07	2.80405e+07	2.53966e+07	3.4309e+07	3.2274e+07	1.45939	0.545365	0.00191782	0.911111	1.29126	1.17936	0.237998
Com_21489_pos	Fenvalerate	C25 H22 Cl N O3	218.078	6.958	219.086	Invalid mass	No results	No results	4.33118e+06	2.05826e+07	6.22131e+06	9.12263e+06	1.78202e+07	5.8704e+06	2.58893e+06	4.53802e+07	5.52466e+06	3.78261e+06	1.3455e+07	3.76243e+06	3.37047e+07	2.31969e+07	1.94717e+07	6.6951e+06	1.93782e+07	3.58938e+07	2.46185e+07	0.605531	-0.723728	0.0787451	0.733333	1.07768	1.75353e+07	2.3677e+07	1.69366e+07	8.77529e+06	3.01037e+07	2.61315e+07	1.09908e+07	5.003e+06	1.52134e+06	8.33038e+06	1.34355	0.426052	0.336652	0.633333	0.659261	0.813562	-0.297676
Com_21506_pos	NNK	C14 H26 N6 O6	374.19	1.426	375.198	Full match	No results	No results	339241	611898	335772	4.94586e+06	1.80824e+06	723503	406574	7.38149e+06	2.10658e+06	3.29266e+06	3.26571e+06	2.10057e+07	1.2999e+07	1.56424e+07	2.45996e+06	1.39355e+06	1.1666e+06	4.47886e+06	3.86514e+07	0.195488	-2.35485	0.0121507	0.8	1.58751	2.82048e+07	6.00459e+06	1.57327e+07	6.0731e+06	6.5355e+06	8.70988e+06	3.26786e+06	2.12661e+07	5.7916e+06	3.22723e+06	1.07136	0.0994375	0.538522	0.611111	0.204141	0.209437	-2.25541
Com_2155_pos	11-α-Hydroxy-17-methyltestosterone	C20 H30 O3	318.218	12.636	319.226	Full match	No results	No results	3.90846e+08	4.46019e+08	427843001	3.11858e+08	3.8344e+08	2.76892e+08	3.69846e+08	3.58839e+08	2.45722e+08	4.31127e+08	4.17298e+08	3.39704e+08	6.6795e+08	374959933	3.2686e+08	3.95844e+08	3.90696e+08	4.22842e+08	3.29964e+08	0.894185	-0.161355	0.28699	0.566667	0.587	2.90557e+08	3.95688e+08	3.06715e+08	3.31317e+08	1.83147e+08	3.12205e+08	2.91274e+08	338518279	4.26874e+08	3.59408e+08	1.25891	0.332178	0.0395575	0.777778	0.905097	1.1257	0.170823
Com_21570_pos	Thromboxane B1	C20 H36 O6	394.234	11.403	395.242	Invalid mass	No results	No results	7.5714e+06	7.87943e+06	8.38614e+06	9.82419e+06	9.65448e+06	7.5064e+06	1.04276e+07	1.01329e+07	7.80475e+06	8.79223e+06	9.28243e+06	1.1739e+07	9.13905e+06	1.10579e+07	1.3522e+07	9.3692e+06	9.80092e+06	7.95603e+06	1.34734e+07	0.830518	-0.267916	0.0292282	0.766667	0.582972	1.1048e+07	1.65869e+07	1.08264e+07	5.02464e+06	9.78233e+06	5.24058e+07	1.17168e+07	7.3824e+06	1.26174e+07	1.46902e+07	0.696559	-0.521683	0.426003	0.6	0.388744	0.578505	-0.789599
Com_21580_pos	17β-Hydroxy-androstano[3,2-c]isoxazole	C20 H29 N O2	315.215	7.525	316.223	Invalid mass	No results	No results	1.78001e+07	1.76667e+07	2.11548e+07	4.01434e+07	2.01359e+07	1.81093e+07	2.55084e+07	1.64026e+07	1.564e+07	2.4739e+07	2.40245e+07	1.49787e+07	3.79719e+07	2.62618e+07	2.21356e+07	2.27781e+07	3.73986e+07	1.55148e+07	2.56143e+07	0.862765	-0.21296	0.328481	0.633333	0.629261	1.4291e+07	1.55304e+07	2.18772e+07	1.78728e+07	1.43835e+07	16428904	2.01921e+07	2.1934e+07	1.94002e+07	1.74002e+07	1.40463	0.490191	0.0260855	0.822222	0.931487	1.21187	0.277231
Com_21766_pos	N'1-(2,2-dimethylpropanoyl)-2,2-dimethylpropanohydrazide	C10 H20 N2 O2	200.152	8.592	201.159	Full match	No results	No results	1.67014e+06	3.8111e+06	3.0024e+06	4.68544e+06	7.48801e+06	4.07686e+06	3.36522e+06	3.13011e+06	1.92524e+06	2.72725e+06	1.4665e+07	2.21569e+07	3.90795e+07	1.41561e+07	1.24712e+06	2.06635e+07	2.39304e+07	9.44472e+06	8.82184e+06	0.209474	-2.25516	0.00310467	0.888889	1.79937	975800	8.80107e+06	5.52798e+06	6.58874e+06	1.39067e+06	8.80246e+06	8.23024e+06	7.17567e+06	2.10542e+07	1.59165e+07	2.02804	1.02008	0.120873	0.8	0.652101	0.424821	-1.23507
Com_21771_pos	Lysopc 18:2	C26 H50 N O7 P	519.335	12.966	520.342	No results	No results	Full match	7.67767e+06	1.25925e+07	1.10116e+07	1.05239e+07	8.96916e+06	7.65802e+06	1.09472e+07	6.1506e+06	9.12646e+06	3.96229e+07	1.76415e+07	1.00659e+07	4.06178e+06	7.34811e+06	6.36216e+06	9.53551e+06	5.16087e+06	6.07563e+06	3.61755e+06	1.60088	0.678866	0.0781704	0.766667	1.04597	1.02798e+07	7.64437e+06	9.23642e+06	6.91442e+06	8.56693e+06	5.2789e+06	7.26935e+06	6.64542e+06	6.32087e+06	2.12364e+06	1.10461	0.143539	0.80519	0.533333	0.230389	1.76835	0.822405
Com_218_neg	trans-10-Heptadecenoic Acid	C17 H32 O2	268.24	14.948	267.233	Full match	No results	No results	237676524	6.52058e+08	5.67735e+08	7.67208e+08	8.83659e+08	795980161	424499216	1169677406	5.37792e+08	7.31241e+08	1393301718	2050238774	1222525070	1537805063	1373953286	9.21768e+08	5.33223e+08	7.80074e+08	3047187175	0.473619	-1.0782	0.00577288	0.866667	1.32916	1070535138	3.3011e+08	3.26487e+08	136191189	1279354263	2236742132	8.55452e+08	1191231188	1148063041	1656140426	1.39673	0.482053	0.159369	0.666667	0.634578	0.661517	-0.596149
Com_2183_neg	8(S)-Hydroxy-(5Z,9E,11Z,14Z)-eicosatetraenoic acid	C20 H32 O3	320.235	13.752	319.228	Full match	No results	Full match	2.89109e+07	3.17097e+07	2.82634e+07	124949368	4.28298e+07	9.32446e+07	9.57413e+07	2.85485e+07	2.67235e+07	2.16995e+07	4.49359e+07	1.00176e+08	4.21712e+07	4.5607e+07	133354715	4.0125e+07	6.29692e+07	3.95929e+07	1.32835e+08	0.732911	-0.44829	0.164854	0.755556	0.693262	1.77606e+07	1.16422e+07	1.90475e+07	1.70609e+07	2.35579e+07	2.84478e+07	1.58681e+07	2.28311e+07	1.44838e+07	1.8307e+07	3.77275	1.91561	3.81e-05	1	1.49648	2.76509	1.46733
Com_21835_neg	5-Phenylvaleric Acid	C11 H14 O2	178.1	10.701	177.093	No results	No results	Full match	2.77353e+06	2.25465e+06	3.37082e+06	2.83412e+06	3.5234e+06	2.91348e+06	7.53734e+06	3.80599e+06	3.30622e+06	2.23736e+06	4.58434e+06	3.08467e+06	5.01187e+06	2.81287e+06	1.93165e+06	4.63343e+06	5.94942e+06	5.07708e+06	4.06777e+06	0.837109	-0.256512	0.259038	0.688889	0.821358	3.0113e+06	2.75733e+06	1.80671e+06	2.15434e+06	2.08398e+06	2.82249e+06	2.27497e+06	3.28589e+06	1.69703e+06	2.28624e+06	1.70723	0.771655	0.00287232	0.866667	1.32801	1.42914	0.515143
Com_21847_pos	ACar 20:3	C27 H48 N O4	449.35	13.424	450.357	No results	Invalid mass	No results	5.28364e+06	6.38818e+06	7.6352e+06	2.3195e+07	6.92521e+06	1.22632e+07	1.09039e+07	9.86723e+06	1.39337e+07	5.65334e+06	4.78762e+06	3.39621e+06	9.592e+06	2.78327e+06	1.97428e+07	3.08395e+06	6.85466e+06	8.69648e+06	2.68067e+07	1.07114	0.0991496	0.399675	0.644444	0.699289	2.9138e+06	3.45472e+06	6.00931e+06	2.59391e+06	4.24747e+06	2.46885e+06	6.34279e+06	938684	2.65111e+06	1.90868e+06	2.84142	1.50661	0.0171421	0.833333	0.960514	3.04356	1.60576
Com_2186_neg	Mevalonic acid	C6 H12 O4	148.074	1.939	147.067	Full match	No results	Full match	7.01414e+06	1.61321e+07	7.64482e+06	1.01241e+07	1.30061e+07	1.17184e+07	6.96098e+06	8.43243e+07	6.87263e+06	1.08203e+07	1.71387e+07	1.57838e+07	4.34332e+07	1.82431e+07	1.27959e+07	1.09866e+07	1.32489e+07	5.19627e+07	2.41815e+07	0.756378	-0.402821	0.102998	0.822222	0.639685	2.77769e+08	1.98727e+08	2.03186e+08	7.7557e+07	1.51498e+08	1.95055e+08	4.70098e+07	7.52792e+07	1.90475e+07	5.44938e+07	0.177637	-2.493	0.000155704	0.955556	1.20906	0.13436	-2.89582
Com_21881_pos	FRH	C21 H30 N8 O4	480.217	8.37	481.224	Invalid mass	No results	No results	2.69177e+07	2.67467e+06	2.38209e+06	5.5306e+06	3.49855e+06	2.12307e+07	1.81536e+07	1.51721e+07	1.2416e+07	2.75422e+06	2.40057e+07	8.28718e+06	1.28137e+07	1.42709e+07	1.42457e+07	7.61273e+06	1.7037e+07	7.31595e+06	1.17496e+07	0.849314	-0.235631	0.184142	0.6	1.01937	1.09083e+07	1.18793e+07	1.01675e+07	8.40703e+06	5.18185e+06	3.76573e+06	8.87209e+06	8.22521e+06	1.89484e+07	2.02297e+07	1.22321	0.290675	0.258599	0.622222	0.352258	1.03889	0.0550437
Com_21883_pos	Radicicol	C18 H17 Cl O6	193.025	1.327	194.032	Invalid mass	No results	No results	9.06496e+06	1.33808e+07	1.04422e+07	1.30618e+07	1.23135e+07	9.81541e+06	3.28632e+06	2.19878e+07	3.30224e+06	1.29859e+07	1.1367e+07	4.45307e+06	1.49167e+07	8.0562e+06	7.60292e+06	9.30596e+06	5.33961e+06	1.95919e+07	5.89861e+06	1.14035	0.189479	0.697754	0.6	0.519925	3.43545e+07	1.45713e+07	1.15917e+07	7.72832e+06	3.51144e+07	1.41987e+07	1.26392e+07	1.62442e+07	6.22288e+06	5.84457e+06	0.606566	-0.721263	0.110406	0.7	0.777555	0.691699	-0.531784
Com_21892_neg	LPE 20:2	C25 H48 N O7 P	505.318	15.138	504.311	No results	Full match	No results	556379	1.25103e+06	2.29137e+06	2.58458e+06	1.18494e+06	2.1719e+06	1.34219e+06	1.84388e+06	3.2687e+06	1.79081e+06	1.67045e+06	2.15514e+06	806562	1.51005e+06	3.37979e+06	1.44417e+06	531461	3.20759e+06	3.64087e+06	0.897041	-0.156754	0.885331	0.466667	0.418047	1.11094e+06	1.08565e+06	1.65381e+06	1.12779e+06	1.467e+06	2.06064e+06	1.32946e+06	2.37096e+06	860431	1.36605e+06	1.41238	0.49813	0.377601	0.666667	0.383456	1.26696	0.341376
Com_21939_pos	Chlorogenic acid	C16 H18 O9	168.042	7.585	169.05	Invalid mass	No results	No match	3.51839e+06	3.75799e+06	3.00535e+06	3.59398e+06	1.48562e+07	4.8807e+06	5.3493e+06	8.08549e+06	2.77741e+06	4.40657e+06	2.98547e+06	2.48495e+06	3.27937e+06	2.60416e+06	2.69817e+06	2.25965e+06	3.2559e+06	3.20419e+06	4.05349e+06	1.81948	0.863527	0.0178273	0.866667	0.993257	8.73915e+06	3.32349e+07	6.7552e+06	1.98097e+07	2.40494e+07	2.11472e+07	3.0465e+06	9.66904e+06	2.24888e+06	3.84127e+06	0.224881	-2.15277	0.00354982	0.844444	1.28839	0.409166	-1.28924
Com_21979_pos	α-Methyltryptamine	C11 H14 N2	174.115	6.779	175.123	Full match	No results	No results	8.40522e+06	1.26669e+07	1.22533e+07	1.2315e+07	1.42466e+07	9.24298e+06	7.62703e+06	2.04059e+07	1.05743e+07	1.00985e+07	1.10495e+07	7.57248e+06	1.792e+07	1.644e+07	8.57623e+06	1.87762e+07	1.02806e+07	1.89988e+07	1.67107e+07	0.839522	-0.252361	0.306876	0.622222	0.527662	3.41318e+07	2.48889e+07	2.05464e+07	1.47736e+07	2.31401e+07	3.15844e+07	1.42817e+07	1.62197e+07	8.577e+06	1.26798e+07	0.698926	-0.516788	0.0861515	0.7	0.900703	0.586764	-0.769149
Com_21985_pos	4-(cyclohexylmethyl)-6-(2-thienyl)-2,3-dihydropyridazin-3-one hydrate	C15 H18 N2 O S	296.101	6.101	297.108	Invalid mass	No results	No results	794876	1.44771e+06	845556	1.08319e+06	1.07053e+06	1.05209e+06	927211	2.15513e+06	797878	1.50033e+06	1.12562e+06	645015	933724	1.05111e+06	1.90965e+06	992846	790942	1.28303e+06	1.13536e+06	1.06484	0.0906315	0.705979	0.533333	0.8144	1.37429e+06	1.32222e+06	1.23633e+06	1.11832e+06	1.04484e+06	1.47185e+06	1.03233e+06	1.20629e+06	1.17847e+06	1.96822e+06	0.846408	-0.240574	0.127791	0.744444	0.606603	0.901286	-0.149943
Com_22_pos	Hexadecanamide	C16 H33 N O	255.255	15.055	256.263	Full match	No results	No results	14724820558	31009943430	15412676205	29015267004	26867502624	37476561479	6137254950	7924546767	11895328785	9092170217	25202728277	18758632478	24106750859	7492743271	12693117590	10320546147	23688501582	36063893057	33782124747	0.88804	-0.171304	0.527767	0.555556	0.319732	20111981599	7290269842	8979127843	39498646141	28265993853	18253203512	29614604191	28332400475	2888242351	5189467669	1.13284	0.179946	0.394025	0.577778	0.46198	1.00601	0.00864241
Com_2202_neg	Glutaconic acid	C5 H6 O4	130.027	1.233	129.02	Full match	Full match	Full match	2.88564e+07	5.04444e+07	2.71411e+07	3.71764e+07	2.64644e+07	1.80531e+07	2.20608e+07	5.04748e+07	3.26441e+07	1.63656e+07	4.97026e+07	2.48398e+07	3.27914e+07	2.39967e+07	1.45385e+07	1.93954e+07	1.74165e+07	8.92512e+07	1.88238e+07	0.958581	-0.061028	0.779258	0.6	0.15925	275605520	1.20733e+08	1.40306e+08	6.78842e+07	1.37274e+08	2.03739e+08	3.48115e+07	7.74869e+07	2.26688e+07	5.79029e+07	0.283783	-1.81714	0.00152694	0.888889	1.3525	0.272029	-1.87817
Com_22040_pos	N,N'-di[4-(2,6-dimethylmorpholino)phenyl]thiourea	C25 H34 N4 O2 S	476.222	1.354	477.229	Invalid mass	No results	No results	514855	683472	1.73626e+06	663676	605903	465669	405195	1.13879e+06	392498	606580	861428	6.46041e+06	2.64911e+06	1.64203e+06	886345	666404	601672	860629	1.21063e+06	0.409858	-1.2868	0.0373271	0.811111	1.47522	661566	797311	896528	972127	1.35362e+06	1.57321e+06	1.00982e+06	989470	680212	1.35285e+06	1.7108	0.774672	0.369633	0.477778	0.374782	0.701186	-0.512132
Com_22067_pos	4-hydroxy-3-(3-methylbut-2-en-1-yl)benzoic acid	C12 H14 O3	206.094	13.641	207.101	Full match	No results	No results	2.08064e+07	3.52807e+07	2.23595e+07	2.15879e+07	2.70652e+07	2.60542e+07	2.64007e+07	2.3117e+07	2.25255e+07	2.04761e+07	2.34867e+07	1.82401e+07	2.10489e+07	3.22375e+07	2.63062e+07	2.28661e+07	2.46331e+07	2.18404e+07	2.49014e+07	1.02572	0.0366439	0.752932	0.488889	0.183711	1.79759e+07	1.39555e+07	1.78986e+07	1.24841e+07	1.53855e+07	2.04238e+07	1.71941e+07	2.4573e+07	1.93684e+07	1.74701e+07	1.35525	0.438557	0.00131518	0.922222	1.16602	1.39011	0.475201
Com_2210_neg	N-Acetylhistidine	C8 H11 N3 O3	197.08	1.497	196.073	No results	Full match	Full match	1.47944e+07	2.16946e+07	1.57532e+07	2.38528e+07	2.16724e+07	1.50963e+07	4.29228e+07	6.6734e+07	9.65374e+06	1.75936e+07	1.65191e+07	7.34323e+06	2.25252e+07	1.73552e+07	2.88526e+07	1.22555e+07	1.71484e+07	6.73471e+07	30716020	1.02149	0.0306722	0.867926	0.488889	0.357424	2.1873e+08	2.04082e+08	1.84563e+08	1.48609e+08	238664295	2.08823e+08	9.33266e+07	6.69852e+07	5.48771e+07	1.33454e+08	0.157536	-2.66625	2.2e-06	0.977778	1.54726	0.160921	-2.63558
Com_22100_pos	Tacrolimus	C44 H69 N O12	803.492	12.766	804.499	Invalid mass	No results	No results	3.38054e+07	2.04833e+07	3.04286e+07	3.26767e+07	2.68843e+07	3.5896e+07	3.17294e+07	4.25992e+07	3.39655e+07	3.4501e+07	2.68114e+07	2.82169e+07	2.3957e+07	2.99025e+07	2.91161e+07	2.70359e+07	2.99757e+07	1.83705e+07	2.40127e+07	1.22441	0.292083	0.0259402	0.855556	1.07516	2.15591e+07	3.14327e+07	3.54112e+07	4.14179e+07	3.32385e+07	4.00915e+07	3.46357e+07	4.33034e+07	4.34111e+07	5.0035e+07	0.704275	-0.505789	0.00188372	0.911111	1.41084	0.862319	-0.213707
Com_22103_neg	9-KODE	C18 H30 O3	294.218	9.772	293.212	No results	No results	Full match	3.61172e+06	2.90743e+06	3.36223e+06	5.73908e+06	8.81383e+06	4.77375e+06	4.86339e+06	6.12169e+06	3.12911e+06	4.94802e+06	2.53972e+06	1.74891e+06	1.86735e+06	2.12468e+06	3.17233e+06	1.74583e+06	2.84368e+06	3.11406e+06	3.81687e+06	1.89102	0.919165	0.000554752	0.922222	1.82189	1.4877e+06	1.47728e+06	1.25435e+06	1.85477e+06	1.56408e+06	1.82677e+06	1.70043e+06	1.87453e+06	2.31406e+06	2.08777e+06	1.4635	0.549425	0.00682614	0.844444	0.629142	2.76751	1.46859
Com_22126_neg	8,8'-dicarboxy-1,1'-binaphthalene	C22 H14 O4	342.089	8.039	341.082	Full match	No results	No results	2.27704e+06	1.51867e+06	1.96327e+06	2.41062e+06	1.92378e+06	1.73875e+06	2.93642e+06	1.36268e+06	1.25021e+06	2.14833e+06	2.65909e+06	1.75188e+06	3.4543e+06	3.11373e+06	6.20479e+06	1.84373e+06	3.36374e+06	3.40245e+06	4.68088e+06	0.576769	-0.793935	0.00631382	0.855556	1.53027	1.50658e+06	1.28215e+06	1.90731e+06	1.83699e+06	1.08453e+06	2.27795e+06	1.41208e+06	1.46729e+06	1.20259e+06	1.67007e+06	2.16396	1.11367	0.000431446	0.944444	1.48321	1.2481	0.319739
Com_22179_pos	Tanespimycin	C31 H43 N3 O8	626.328	10.818	627.335	Invalid mass	No results	No results	1.74384e+07	2.69054e+07	8.67652e+06	3.48892e+07	21998181	2.17899e+07	2.60868e+07	1.41897e+07	2.63373e+07	2.50518e+07	2.53643e+07	2.19815e+07	3.80963e+07	3.00968e+07	3.59355e+07	3.81488e+07	2.91781e+07	2.95694e+07	1.34091e+07	0.767923	-0.380966	0.108332	0.755556	0.516643	1.57707e+07	2.44226e+07	2.01568e+07	2.2192e+07	1.59381e+07	567271	2.45576e+07	1.80238e+07	2.09975e+07	1.39546e+07	1.64721	0.720027	0.0796441	0.866667	0.816828	1.26493	0.339061
Com_22206_neg	Soyasaponin I	C48 H78 O18	942.521	12.773	941.514	Full match	No results	No results	3.33627e+06	4.81047e+06	4.72102e+06	5.03328e+06	5.0784e+06	3.43785e+06	7.83606e+06	4.30551e+06	3.04939e+06	2.20012e+06	4.64745e+06	2.441e+06	4.30945e+06	3.31086e+06	5.2127e+06	5.12422e+06	4.37631e+06	5.93371e+06	5.11756e+06	0.974163	-0.0377653	0.726684	0.6	0.270941	3.89227e+06	4.51505e+06	3.49456e+06	3.47611e+06	4.58325e+06	5.28829e+06	5.41332e+06	4.61509e+06	4.59011e+06	4.26528e+06	1.01896	0.0271033	0.993002	0.555556	0.0422744	0.992637	-0.010662
Com_2223_pos	3-Methylcrotonylglycine	C7 H11 N O3	157.074	7.25	158.081	Full match	Full match	No results	1.94307e+07	7.22009e+07	1.90033e+07	2.15439e+07	4.43993e+07	2.26531e+07	9.00394e+06	213932661	1.80077e+07	8.19429e+07	6.03162e+07	7.0764e+07	2.32238e+08	1.33394e+08	5.53304e+07	2.59957e+07	2.56575e+07	237844913	2.93609e+07	0.539563	-0.890136	0.100111	0.755556	0.831684	5.71911e+08	5.1827e+08	5.40274e+08	2.36914e+08	2.89174e+08	4.42356e+08	1.30582e+08	1.68553e+08	6.44929e+07	2.16752e+08	0.304367	-1.71611	0.00242235	0.866667	1.00324	0.164225	-2.60625
Com_22264_neg	Prostaglandin D3	C20 H30 O5	350.21	11.869	349.202	Full match	No results	No results	5.81632e+06	4.17494e+06	4.36926e+06	3.68411e+06	4.7069e+06	4.07603e+06	5.30928e+06	5.79753e+06	5.03609e+06	3.88237e+06	5.11134e+06	4.31829e+06	5.6286e+06	4.73531e+06	4.20951e+06	3.33573e+06	5.37928e+06	4.73859e+06	5.10675e+06	0.9907	-0.0134801	0.885058	0.555556	0.169969	5.56283e+06	5.42717e+06	7.75161e+06	4.33527e+06	4.6461e+06	5.43356e+06	3.72442e+06	6.0063e+06	3.60295e+06	4.40604e+06	0.929197	-0.105943	0.522599	0.588889	0.486995	0.920556	-0.119423
Com_2229_neg	5α-Dihydrotestosterone	C19 H30 O2	290.225	14.616	289.217	Full match	No results	Full match	3.25685e+06	7.11158e+06	5.99789e+06	4.45705e+07	1.28027e+07	2.78742e+07	1.7506e+07	1.00327e+07	5.5239e+06	6.63096e+06	7.64036e+06	2.9453e+07	1.28463e+07	2.73825e+07	6.06506e+07	7.48913e+06	8.31851e+06	9.27718e+06	1.29673e+08	0.434449	-1.20274	0.166465	0.711111	1.02808	4.25132e+06	4.81002e+06	4.21329e+06	4.98901e+06	4.08297e+06	4.43841e+06	4.55899e+06	4.51537e+06	4.23283e+06	3.91606e+06	7.39079	2.88573	0.00251409	1	1.3567	3.21092	1.68299
Com_22309_neg	N-Acetyl-α-D-glucosamine 1-phosphate	C8 H16 N O9 P	301.056	1.232	300.049	Full match	Full match	Full match	1.22793e+06	1.18814e+06	2.10885e+06	211552	452791	671443	7.69507e+06	523918	323955	345385	277144	323534	211001	240517	382890	1.14271e+06	297483	3.15809e+06	3.3499e+06	1.41466	0.500455	0.527047	0.655556	0.428859	761891	1.26725e+06	487012	733649	569570	1.10379e+06	1.36417e+06	7.09862e+06	1.25275e+06	1.54122e+06	0.64437	-0.634038	0.129778	0.744444	0.634871	0.911565	-0.133583
Com_22317_neg	(2S)-4-Oxo-2-phenyl-3,4-dihydro-2H-chromen-7-yl beta-D-glucopyranoside	C21 H22 O8	448.142	12.87	447.135	Invalid mass	No results	No results	659918	2.54439e+06	2.01159e+06	1.8914e+06	740962	1.39977e+06	1.61341e+06	1.25467e+06	2.71693e+06	3.26534e+06	797859	1.18957e+06	1.20092e+06	866312	1.39665e+06	1.90108e+06	1.19603e+06	1.55187e+06	1.25448e+06	1.43451	0.520557	0.168047	0.722222	0.508622	368619	302822	298422	397405	534940	765162	497165	515444	385233	598462	2.70525	1.43576	6.3e-07	1	1.28541	3.88071	1.95632
Com_22317_pos	1,7-bis(3,4-dihydroxyphenyl)heptan-3-one	C19 H22 O5	312.131	5.148	313.139	Invalid mass	No results	No results	1.8884e+06	3.98617e+06	1.5135e+06	2.01798e+06	2.19664e+06	1.83813e+06	1.77387e+06	1.32569e+07	1.346e+06	2.74712e+06	2.00157e+06	1.53565e+06	2.97127e+06	3.14459e+06	3.59847e+06	1.9453e+06	1.78502e+06	4.7525e+06	3.85563e+06	1.1453	0.195726	0.76034	0.622222	0.471497	3.3414e+07	2.88159e+07	2.35021e+07	1.10934e+07	1.28757e+07	2.25978e+07	5.77541e+06	5.35295e+06	2.13717e+06	5.45533e+06	0.188276	-2.40908	0.000635908	0.944444	1.27325	0.215632	-2.21335
Com_22381_pos	4-(pentyloxy)benzene-1-carbohydrazide	C12 H18 N2 O2	222.14	13.488	223.148	Invalid mass	No results	No results	1.85503e+07	3.11329e+07	3.18054e+07	3.42702e+07	1.75026e+07	2.48359e+07	2.74588e+07	2.5868e+07	4.23092e+07	3.19691e+07	3.31569e+07	2.77384e+07	2.40455e+07	2.56895e+07	3.92671e+07	3.54837e+07	2.04278e+07	2.13702e+07	1.20061e+07	1.07503	0.104381	0.540442	0.555556	0.374281	9.53581e+06	8.44925e+06	2.37105e+07	1.01622e+07	1.71502e+07	1.03995e+07	1.9539e+07	1.36339e+07	1.31236e+07	1.29456e+07	1.91679	0.93869	0.000807671	0.911111	1.2205	2.06061	1.04307
Com_22509_pos	Anserine	C10 H16 N4 O3	240.122	1.503	241.129	No results	No results	Full match	1.93404e+07	1.54222e+07	1.9755e+07	2.10419e+07	2.50294e+07	2.31839e+07	2.60511e+07	2.57366e+07	2.23595e+07	2.79552e+07	2.03951e+07	2.67346e+07	2.3836e+07	3.35953e+07	1.42406e+07	3.00976e+07	2.04679e+07	1.91671e+07	3.01257e+07	0.929699	-0.105165	0.618758	0.577778	0.355946	2.73706e+07	1.8283e+07	2.47938e+07	1.6162e+07	1.75649e+07	3.14764e+07	1.95676e+07	4.06498e+07	2.53829e+07	2.24483e+07	0.996948	-0.00440998	0.978539	0.533333	0.074333	0.926861	-0.109575
Com_2253_neg	L-Gulono-1,4-lactone	C6 H10 O6	178.048	1.371	177.041	No results	Full match	Full match	1.9312e+08	1.07917e+08	1.4835e+08	133110310	1.07182e+08	1.41974e+08	1.23577e+08	2.19867e+08	2.33195e+08	1.01882e+08	8.78211e+07	5.50307e+07	1.16078e+08	1.22546e+08	5.99714e+07	1.72923e+08	1.49401e+08	1.46742e+08	5.28092e+07	1.41091	0.496622	0.0493425	0.711111	1.04954	2.09201e+08	1.84828e+08	2.30678e+08	2.88925e+08	3.0895e+08	3.32109e+08	2.07447e+08	140537390	2.26499e+08	1.79546e+08	0.463615	-1.109	0.000457007	0.966667	1.48974	0.654118	-0.612378
Com_22553_neg	13,14-dihydro-15-keto-PGD2	C20 H32 O5	352.225	12.211	351.219	No results	No results	Full match	2.01786e+06	1.22345e+06	2.45936e+06	2.82819e+06	3.24143e+06	2.64039e+06	3.51607e+06	2.88938e+06	2.51844e+06	1.78179e+06	1.53113e+06	2.41416e+06	1.62553e+06	2.08246e+06	3.94667e+06	2.76653e+06	2.38013e+06	3.14428e+06	5.10743e+06	0.90425	-0.145207	0.674779	0.5	0.432719	3.01842e+06	2.69719e+06	2.19477e+06	2.14554e+06	2.2172e+06	2.54521e+06	2.32838e+06	3.57404e+06	1.90151e+06	2.6507e+06	1.09904	0.136241	0.786035	0.466667	0.194397	0.993804	-0.00896621
Com_2258_neg	3-Hydroxy-3-methylglutaric acid	C6 H10 O5	162.053	1.512	161.046	Full match	No results	No results	7.52285e+07	5.37923e+07	9.9111e+07	5.06606e+07	5.61439e+07	1.19894e+08	5.76812e+07	8.21448e+07	1.10784e+08	6.08105e+07	1.93189e+07	2.32886e+08	3.89235e+07	4.07723e+07	3.20542e+07	8.99562e+07	4.70024e+07	4.98485e+07	3.02256e+07	1.18699	0.247306	0.142631	0.811111	0.8942	1.54732e+08	9.91199e+07	1.02309e+08	1.74253e+08	8.44542e+07	1.16831e+08	1.11911e+08	1.16984e+08	121235775	1.31859e+08	0.531884	-0.910816	0.00551355	0.877778	1.3507	0.631341	-0.66351
Com_2262_neg	Azelaic acid	C9 H16 O4	188.105	4.384	187.098	Full match	Full match	Full match	5.27141e+07	4.39732e+07	4.41332e+07	4.10491e+07	6.70773e+07	6.35763e+07	4.69663e+07	1.14363e+08	4.06621e+07	4.40655e+07	7.37012e+07	6.14041e+07	9.22046e+07	5.59233e+07	2.56135e+07	6.88638e+07	8.17601e+07	8.66338e+07	2.72894e+07	0.876749	-0.189764	0.607494	0.655556	0.206225	2.65592e+08	1.91458e+08	2.12358e+08	1.34985e+08	2.25438e+08	3.23826e+08	1.00006e+08	1.511e+08	1.25402e+08	1.49249e+08	0.338991	-1.56068	4.78e-05	1	1.42633	0.29721	-1.75045
Com_2262_pos	Acetyl-β-methylcholine	C8 H17 N O2	159.126	1.497	160.133	Full match	No results	Full match	1.75915e+08	2.291e+08	1.49214e+08	269442003	1.95503e+08	2.36856e+08	3.89694e+08	2.69635e+08	1.08047e+08	1.66103e+08	3.62e+08	5.32883e+08	4.04559e+08	2.01931e+08	3.75174e+08	2.59793e+08	4.49163e+08	4.33525e+08	6.17037e+08	0.541948	-0.883773	0.00131071	0.888889	1.70532	1.68732e+08	2.05818e+08	1.91734e+08	1.42756e+08	1.77974e+08	2.19176e+08	1.39771e+08	1.67901e+08	1.38444e+08	1.54728e+08	2.36672	1.24289	3.79e-05	0.977778	1.58659	1.28264	0.359117
Com_22636_neg	6-Keto-prostaglandin f1alpha	C20 H34 O6	370.235	10.429	369.227	No results	No results	Full match	3.20507e+06	2.86825e+06	4.54624e+06	2.61627e+06	8.47641e+06	3.3805e+06	3.93422e+06	4.65659e+06	2.44678e+06	3.33219e+06	2.61961e+06	3.51741e+06	3.04873e+06	3.10263e+06	3.43983e+06	4.18454e+06	5.48961e+06	3.35757e+06	2.66911e+06	1.13005	0.176381	0.569736	0.477778	0.366884	4.33435e+06	5.83736e+06	5.59599e+06	5.3478e+06	3.72917e+06	5.3152e+06	3.79218e+06	4.61418e+06	5.51885e+06	4.31309e+06	0.721539	-0.470851	0.002447	0.9	0.992201	0.815372	-0.29447
Com_22686_pos	12,13-EODE	C18 H32 O3	296.234	15.191	297.241	No results	No results	Full match	1.01065e+07	9.56726e+06	8.77462e+06	2.01304e+07	1.03474e+07	1.39992e+07	6.6403e+06	2.37295e+07	1.20667e+07	1.30725e+07	2.02273e+07	2.7995e+07	3.68818e+07	3.51405e+07	1.09345e+07	2.13988e+07	1.06421e+07	1.2135e+07	3.03429e+07	0.561945	-0.831499	0.018672	0.822222	1.47162	1.17305e+07	1.00428e+07	1.28842e+07	1.60173e+07	3.06184e+07	2.56166e+07	9.80434e+06	2.20546e+07	1.8074e+07	2.11998e+07	1.2837	0.360307	0.31349	0.644444	0.401262	0.721368	-0.471192
Com_22708_neg	(R)-3-Hydroxy myristic acid	C14 H28 O3	244.204	12.629	243.197	Full match	No results	No results	4.68724e+06	3.62584e+06	5.11356e+06	4.53354e+06	4.44695e+06	3.8942e+06	5.67656e+06	4.29698e+06	5.53635e+06	5.02016e+06	6.00789e+06	4.04301e+06	6.4469e+06	5.48306e+06	4.4091e+06	5.19206e+06	7.71124e+06	4.72179e+06	5.05012e+06	0.859026	-0.219226	0.0969512	0.711111	1.02176	7.41197e+06	4.96987e+06	5.24741e+06	5.03887e+06	8.74815e+06	9.73828e+06	5.10434e+06	6.30371e+06	5.29732e+06	4.66899e+06	0.871866	-0.197821	0.262808	0.611111	0.502077	0.748956	-0.417048
Com_22794_pos	(3R)-8-hydroxy-3-(4-methoxyphenyl)-3,4-dihydro-1H-2-benzopyran-1-one	C16 H14 O4	252.074	4.74	253.081	Invalid mass	No results	No results	7.73738e+06	8.84833e+06	5.34939e+06	1.02386e+07	1.01364e+07	9.14968e+06	1.35081e+07	8.17872e+06	5.02067e+06	1.30204e+07	1.18582e+07	2.18691e+07	1.38578e+07	1.66186e+07	1.62646e+07	7.73736e+06	1.84754e+07	7.85257e+06	2.08645e+07	0.606131	-0.722298	0.00985427	0.811111	1.49985	1.58112e+07	1.48397e+07	1.71024e+07	1.47366e+07	1.09027e+07	1.21209e+07	1.68996e+07	2.5488e+07	1.53429e+07	1.89773e+07	0.927389	-0.108754	0.467506	0.455556	0.489593	0.562119	-0.831051
Com_22894_neg	3,4,5-trihydroxy-6-methyloxan-2-yl 2-(methylamino)benzoate	C14 H19 N O6	343.127	6.705	342.119	Invalid mass	No results	No results	119740	457114	120521	158449	497494	154965	103330	2.102e+06	115457	287995	474430	122090	661237	444092	291909	251066	187123	243796	688934	1.10125	0.139145	0.405494	0.688889	0.53875	1.04529e+07	7.65742e+06	3.27447e+06	2.13559e+06	2.87396e+06	4.31061e+06	812447	525954	276506	1.15414e+06	0.111685	-3.1625	0.000741274	0.922222	1.18885	0.122993	-3.02335
Com_22903_pos	KNH	C16 H27 N7 O5	794.428	5.889	795.434	Invalid mass	No results	No results	1.3582e+06	1.03747e+06	1.3752e+06	3.83284e+06	1.54328e+06	1.19996e+06	1.0484e+06	3.98238e+06	1.01695e+06	3.12449e+06	3.75976e+06	1.7887e+07	2.19916e+07	5.04895e+06	2.92757e+07	1.09613e+06	1.4753e+06	1.79245e+06	3.52902e+07	0.14936	-2.74314	0.0189122	0.822222	1.73113	1.48923e+06	5.31779e+06	2.8175e+06	2.14618e+06	1.94139e+06	1.95064e+06	1.08671e+06	2.98555e+06	1.01966e+06	1.99382e+06	5.74481	2.52226	0.0359047	0.722222	0.976392	0.858042	-0.220879
Com_2292_neg	DL-Arginine	C6 H14 N4 O2	174.112	1.391	173.105	Full match	Full match	Full match	2.12937e+07	2.26834e+07	1.484e+07	3.48133e+07	3.2888e+07	1.50725e+07	3.11382e+07	2.02789e+08	2.36673e+07	6.01123e+07	4.89829e+07	1.80496e+08	1.93695e+08	8.02192e+06	4.22832e+07	1.67193e+07	2.63298e+07	5.20789e+07	9.90697e+07	0.619114	-0.691723	0.360823	0.644444	0.815857	1.97035e+08	4.71767e+07	2.2509e+08	9.8533e+07	1.58437e+08	2.10918e+08	2.70473e+07	3.10831e+08	2.20412e+07	6.23386e+07	0.545709	-0.873796	0.140619	0.711111	0.621046	0.337856	-1.56552
Com_2297_neg	Acetylenedicarboxylic acid	C4 H2 O4	113.993	1.726	112.986	No results	Invalid mass	No results	3.38556e+07	1.84201e+07	2.28178e+07	1.87952e+07	2.28718e+07	2.77005e+07	1.73892e+08	3.84042e+07	2.81082e+07	2.65069e+07	2.57627e+07	2.42637e+07	2.08739e+07	1.70043e+07	1.58838e+07	2.22158e+07	2.87437e+07	2.52429e+07	7.96809e+07	1.42578	0.511752	0.451497	0.644444	0.58632	2.67996e+07	2.84157e+07	2.59858e+07	3.41999e+07	4.04225e+07	3.79484e+07	2.76311e+07	3.01702e+07	2.58554e+07	3.00428e+07	0.938378	-0.0917591	0.309325	0.833333	0.351509	1.33792	0.419993
Com_23_neg	α,α-Trehalose	C12 H22 O11	342.116	1.48	341.109	Full match	Full match	Full match	8873649239	8064394919	12897631576	14566844504	5160690253	1429040414	10181519283	1803659242	14060973202	7291532525	14792713684	2389701750	32114937081	24842454934	3306675375	13499607417	21197374453	12877261183	7483883345	0.572787	-0.803929	0.219196	0.7	0.545171	4.07808e+08	4.82607e+08	1.61966e+08	3.36429e+08	4618740735	2061112025	2142497662	2.74172e+08	2.55188e+08	2.69643e+08	13.3719	3.74114	7.62e-06	0.977778	1.63782	7.65928	2.93721
Com_23037_neg	Cortodoxone	C21 H30 O4	346.215	9.939	345.208	No results	No results	Full match	1.80952e+06	840237	1.53996e+06	913954	1.29811e+06	1.20981e+06	1.29143e+06	896401	871944	989750	2.33033e+06	1.08521e+06	731629	995069	5.81936e+06	881061	1.65409e+06	1.28391e+06	1.19711e+06	0.65685	-0.606363	0.3271	0.577778	0.914987	856572	1.08026e+06	913796	1.01813e+06	1.21433e+06	677305	1.01433e+06	919940	1.20945e+06	1.17208e+06	1.76189	0.81712	0.1316	0.688889	0.840269	1.1573	0.210757
Com_23054_pos	PC (18:3e/4:0)	C30 H56 N O7 P	573.379	15.317	574.386	No results	Full match	No results	327492	2.10909e+06	1.48762e+06	1.78984e+07	4.24065e+06	4.41278e+06	2.15595e+06	2.23172e+06	1.40032e+06	2.07597e+06	2.31142e+06	9.01255e+06	4.08996e+06	2.38313e+06	2.77464e+07	1.45707e+06	360874	3.43643e+06	1.58433e+07	0.517789	-0.949564	0.384841	0.655556	0.89469	577785	884446	1.26475e+06	409611	576984	1.24762e+06	421872	401450	605111	639445	10.5342	3.39701	0.00334637	0.888889	1.26382	5.45449	2.44744
Com_23075_pos	D-Pantethine	C22 H42 N4 O8 S2	554.243	9.28	555.251	Full match	No results	Full match	3.57642e+06	2.88748e+06	3.51688e+06	5.64155e+06	1.88175e+06	3.02761e+06	2.21164e+06	7.32098e+06	3.30154e+06	2.94785e+06	6.33531e+06	9.62095e+06	7.55736e+06	9.48217e+06	6.11855e+06	4.01606e+06	4.59749e+06	1.73304e+06	6.9565e+06	0.579295	-0.78763	0.0303313	0.811111	0.985461	5.30147e+06	4.85035e+06	3.3431e+07	6.29859e+06	2.69752e+07	9.11993e+06	5.41159e+06	7.15079e+06	4.66113e+06	6.53281e+06	0.57126	-0.80778	0.196046	0.577778	0.51772	0.330928	-1.59541
Com_23083_pos	Azetidine-2-carboxylic acid	C4 H7 N O2	101.048	9.503	102.055	No results	No results	Full match	1.36468e+06	1.4821e+06	1.33416e+06	1.36605e+06	1.28479e+06	1.27759e+06	1.70996e+06	1.74556e+06	1.55391e+06	1.51418e+06	1.2712e+06	1.49304e+06	1.93829e+06	3.07511e+06	1.36272e+06	1.51209e+06	1.35585e+06	1.7285e+06	1.11433e+06	0.886779	-0.173353	0.457731	0.522222	0.523126	1.60229e+06	1.82877e+06	1.96454e+06	1.45873e+06	1.77283e+06	1.44707e+06	1.90434e+06	1.46328e+06	1.44506e+06	1.94603e+06	0.980296	-0.0287102	0.61231	0.655556	0.403346	0.869307	-0.202063
Com_23120_pos	N6-Methyladenine	C6 H7 N5	149.07	5.97	150.077	Full match	No results	No results	1.60255e+06	7.01771e+06	2.07612e+06	4.06494e+06	9.47935e+06	2.0943e+06	1.23855e+06	1.02639e+07	1.67815e+06	7.0821e+06	1.85448e+06	3.14743e+06	8.10188e+06	9.17909e+06	2.91537e+06	3.44315e+06	3.08954e+06	2.83508e+06	2.34802e+06	1.1361	0.184086	0.972075	0.544444	0.713995	3.17356e+07	1.76559e+07	1.38857e+07	6.04105e+06	9.52316e+06	1.39323e+07	6.56373e+06	1.12472e+07	1.6219e+06	5.14426e+06	0.349513	-1.51658	0.0087063	0.833333	1.00524	0.39708	-1.3325
Com_23122_pos	Alanyltyrosine	C12 H16 N2 O4	252.11	4.453	253.118	Full match	No results	No results	3.12381e+06	3.69451e+06	1.64303e+06	4.07038e+06	3.01092e+06	3.12936e+06	1.89539e+06	1.62821e+07	3.14459e+06	5.58597e+06	4.35533e+06	2.23037e+06	1.65412e+07	1.25512e+07	2.3721e+06	2.35067e+06	1.99176e+06	1.13266e+07	5.33886e+06	0.694606	-0.525733	0.426486	0.577778	0.721107	2.26636e+07	8.1022e+06	3.33032e+07	6.79581e+06	1.08912e+07	1.49432e+07	4.80965e+06	1.10079e+07	5.00732e+06	6.8296e+06	0.527688	-0.922242	0.044376	0.733333	0.896575	0.366536	-1.44797
Com_2316_neg	4-Aminohippuric acid	C9 H10 N2 O3	194.069	5.368	193.062	Full match	Full match	Full match	2.27424e+06	1.77586e+07	2.43046e+06	7.7523e+06	1.30721e+07	1.07778e+06	4.14254e+06	6.922e+07	1.50429e+06	8.45285e+06	1.66084e+07	2.55991e+06	4.19193e+07	1.99493e+07	2.46635e+07	6.72851e+06	5.46966e+06	7.63548e+07	1.5066e+07	0.549002	-0.865117	0.0916883	0.744444	0.843195	254161114	1.81784e+08	194061616	8.56042e+07	111867478	1.66873e+08	4.07624e+07	5.92265e+07	8.39701e+06	5.7788e+07	0.200407	-2.319	0.00210967	0.888889	0.973629	0.110024	-3.18411
Com_23164_neg	2,6-Dihydroxybenzoic acid	C7 H6 O4	154.027	1.498	153.02	No results	No results	Full match	9.56083e+06	3.01548e+06	8.45642e+06	2.69431e+06	4.40413e+06	8.5726e+06	6.97069e+06	3.58806e+06	8.2393e+06	4.71253e+06	4.47221e+06	3.72729e+06	3.65632e+06	4.17654e+06	4.23523e+06	5.68226e+06	5.97457e+06	4.96907e+06	2.01786e+06	1.39273	0.477913	0.153761	0.655556	1.22651	5.30963e+06	5.46528e+06	6.17542e+06	7.0551e+06	7.74388e+06	1.01094e+07	7.62409e+06	6.07672e+06	1.08397e+07	6.81121e+06	0.590555	-0.759856	0.000909433	0.955556	1.14774	0.822483	-0.281943
Com_23170_neg	Allolithocholic acid	C24 H40 O3	376.3	13.696	421.298	No results	No results	Full match	5.20621e+06	3.38978e+06	1.98923e+06	5.87106e+06	4.83287e+06	4.14402e+06	4.12382e+06	4.56878e+06	1.2332e+06	2.74543e+06	4.41076e+06	3.50887e+06	3.75752e+06	3.82399e+06	3.20486e+06	3.26682e+06	5.14154e+06	3.94422e+06	4.89376e+06	0.953873	-0.0681314	0.462969	0.511111	0.584933	4.59753e+06	5.11435e+06	5.07283e+06	3.94885e+06	7.50146e+06	7.24362e+06	4.86676e+06	4.01106e+06	5.4603e+06	4.51711e+06	0.763312	-0.389656	0.00940606	0.844444	0.634892	0.728102	-0.457787
Com_2318_pos	methyl 2,5-dimethyl-1H-pyrrole-3-carboxylate	C8 H11 N O2	153.079	9.498	154.086	Full match	No results	No results	2.99881e+08	2.6125e+08	2.71749e+08	4.10139e+08	2.90537e+08	2.75432e+08	4.28848e+08	1.22924e+08	2.28219e+08	2.40666e+08	240918196	186581613	2.47154e+08	1.86631e+08	5.3267e+08	1.63368e+08	3.77902e+08	2.17062e+08	5.56863e+08	0.940029	-0.0892225	0.956685	0.577778	0.0407859	5.87865e+07	6.96827e+07	6.95175e+07	8.25945e+07	6.76865e+07	6.4194e+07	8.03484e+07	6.13423e+07	9.65328e+07	8.50691e+07	4.09126	2.03255	1.15e-05	1	1.58832	3.84591	1.94332
Com_23189_pos	17alpha-Hydroxyprogesterone	C21 H30 O3	330.218	9.599	331.226	Full match	No results	Full match	2.08241e+07	21381750	2.27525e+07	2.05924e+07	1.74304e+07	1.82199e+07	2.62839e+07	9.25069e+06	1.49902e+07	1.54294e+07	2.34427e+07	3.30448e+07	1.59796e+07	1.79677e+07	3.53166e+07	2.29268e+07	3.19012e+07	2.10977e+07	3.24101e+07	0.71956	-0.474814	0.0256443	0.8	0.439996	2.82204e+06	3.21448e+06	2.37966e+06	589648	2.9286e+06	1.43207e+06	5.92273e+06	3.91721e+06	9.18316e+06	5.54647e+06	6.85619	2.77741	4.29e-06	1	1.69954	4.93343	2.30259
Com_23206_pos	Acipimox	C6 H6 N2 O3	154.038	1.522	155.045	Full match	No results	No results	1.52813e+07	1.51975e+07	1.30748e+07	1.75129e+07	1.88571e+07	1.44728e+07	1.8803e+07	3.00746e+07	5.3725e+06	1.50789e+07	1.83284e+07	1.81275e+07	1.60675e+07	21203201	2.55632e+07	9.16231e+06	9.80278e+06	3.20938e+07	1.79732e+07	0.875423	-0.191948	0.485894	0.633333	0.823135	2.03673e+07	1.50931e+07	2.21818e+07	1.98667e+07	3.55378e+07	3.82297e+07	2.3785e+07	31112171	9.30982e+06	2.33858e+07	0.782957	-0.352994	0.215565	0.688889	0.491609	0.685419	-0.544942
Com_23221_pos	N4-(2,6-dimethoxy-3-pyridyl)-3,5-dimethyl-4-isoxazolesulfonamide	C12 H15 N3 O5 S	313.077	1.723	314.084	Invalid mass	No results	No results	1.12012e+07	401527	3.07934e+06	2.58567e+06	1.78204e+06	3.40875e+06	2.37128e+06	4.77183e+06	5.75395e+06	1.37007e+06	6.64905e+06	7.50857e+06	1.09489e+07	2.22901e+06	1.7384e+06	960721	4.43163e+06	1.13422e+06	1.48706e+06	0.891218	-0.166149	0.843527	0.522222	0.213943	1.82086e+06	1.38708e+06	1.73793e+06	1.27623e+06	1.47234e+06	1.37831e+06	1.11063e+06	974167	976783	1.06878e+06	3.12111	1.64206	0.0264877	0.788889	0.909542	2.78159	1.47591
Com_2325_pos	Ala-Ile	C9 H18 N2 O3	202.132	5.839	203.139	No results	Full match	Full match	3.06239e+07	6.06853e+07	3.75377e+07	1.1169e+08	3.43458e+08	7.96472e+07	2.56406e+07	7.53771e+08	1.81235e+08	2.55893e+08	3.15208e+08	1.96366e+08	4.16933e+08	2.59203e+08	1.04352e+08	4.97354e+07	3.00214e+07	2.24538e+08	3.10399e+08	0.887457	-0.172251	0.38938	0.622222	1.07525	4.05954e+08	1.82863e+08	4.44493e+08	3.29081e+08	271677513	3.18156e+08	1.41645e+08	3.94864e+08	2.99713e+08	4.06017e+08	0.663215	-0.592451	0.0790604	0.744444	0.578864	0.588575	-0.764701
Com_23270_pos	1-(2-pyridin-2-yldiazenyl)-2-naphthol	C15 H11 N3 O	249.086	3.265	250.093	Invalid mass	No results	No results	1.7825e+07	1.4229e+07	1.27918e+07	1.19363e+07	2.46626e+07	1.49418e+07	2.13555e+07	1.28788e+07	1.01798e+07	1.56972e+07	1.44421e+07	2.22659e+07	29202955	2.0864e+07	3.3718e+07	2.06923e+07	3.53857e+07	2.75015e+07	3.4451e+07	0.5905	-0.759991	0.00108206	0.888889	1.09296	8.38814e+06	1.74559e+07	1.6779e+07	13563933	1.32615e+07	1.78616e+07	1.30108e+07	1.30344e+06	1.64654e+07	1.91841e+07	1.93064	0.949077	0.0135743	0.944444	1.14043	1.14004	0.189086
Com_2332_neg	13,14-dihydro-15-keto Prostaglandin D1	C20 H34 O5	354.241	10.591	353.234	Full match	No results	Full match	1.48011e+08	7.59396e+07	1.16953e+08	8.54025e+07	1.16287e+08	1.08085e+08	1.11076e+08	1.42014e+08	1.08191e+08	1.02096e+08	9.02399e+07	6.01375e+07	7.61187e+07	7.74087e+07	9.08034e+07	1.11235e+08	1.34242e+08	8.85741e+07	8.17188e+07	1.23711	0.306972	0.0434209	0.744444	1.02368	9.9175e+07	7.43679e+07	8.69611e+07	4.71204e+07	7.91893e+07	7.17496e+07	8.46097e+07	6.2675e+07	6.27344e+07	6.53807e+07	1.22694	0.295068	0.0663483	0.744444	0.690002	1.51786	0.60204
Com_2332_pos	Melezitose	C18 H32 O16	504.168	1.493	505.175	Full match	Full match	Full match	3.93404e+07	4.68872e+07	3.49871e+07	7.12636e+07	4.7803e+07	2.72324e+07	3.08369e+07	2.80512e+07	2.87169e+07	3.92668e+07	6.98255e+07	3.68599e+07	1.54293e+08	2.18682e+08	4.27377e+07	7.26453e+07	8.82029e+07	5.9201e+07	7.87733e+07	0.432218	-1.21017	0.00479876	0.888889	1.57093	4.15906e+07	1.2732e+07	2.42121e+07	2.97016e+07	4.46406e+07	5.96494e+07	2.89874e+07	6.25369e+07	2.2236e+07	2.70064e+07	2.58275	1.36891	0.00200319	0.9	1.3653	1.11631	0.158742
Com_23322_pos	2-(acetyloxy)-3-amino-1-[1,2-di(acetyloxy)ethyl]-3-oxopropyl acetate	C13 H19 N O9	333.105	2.404	334.113	Full match	No results	Full match	9.50738e+06	7.72238e+06	6.34851e+06	7.73961e+06	5.09018e+06	8.72989e+06	6.17704e+06	2.09081e+07	7.26614e+06	8.77238e+06	1.39109e+07	6.00769e+06	3.51041e+07	3.93053e+07	8.46997e+06	1.28278e+07	3.11455e+07	1.15988e+07	2.16385e+06	0.49482	-1.01502	0.200905	0.711111	0.947827	3.05239e+07	1.96225e+07	3.1717e+07	1.52399e+07	2.40465e+07	2.51452e+07	1.94269e+07	1.08766e+07	1.76791e+07	1.68457e+07	0.844866	-0.243205	0.20399	0.644444	0.642684	0.418057	-1.25823
Com_23332_pos	Dl-2-Amino-3-phosphonopropionic acid	C3 H8 N O5 P	169.014	8.281	170.021	No results	No results	Full match	3.47278e+06	6.21511e+06	3.79541e+06	4.35461e+06	6.9932e+06	4.45964e+06	4.18451e+06	1.31022e+07	4.10935e+06	4.29674e+06	5.03752e+06	8.66029e+06	4.61799e+06	8.06294e+06	5.96269e+06	2.94672e+06	2.68333e+06	5.333e+06	6.10613e+06	1.00151	0.00217621	0.92546	0.588889	0.590427	2.08137e+07	7.76815e+06	1.04905e+07	8.69727e+06	2.6668e+07	4.67702e+07	1.15436e+07	4.11967e+07	3.47608e+06	9.23002e+06	0.29413	-1.76547	0.00422779	0.9	1.1613	0.294574	-1.7633
Com_23335_pos	2-[(3S)-1-Benzyl-3-pyrrolidinyl]-1,3-benzothiazole	C18 H18 N2 S	294.121	5.928	295.128	Invalid mass	No results	No match	1.29166e+06	3.19779e+06	1.6987e+06	5.89443e+06	5.8924e+06	2.47713e+06	1.49967e+06	1.75592e+07	2.59123e+06	6.99498e+06	4.38826e+06	9.74309e+06	1.59133e+07	1.78785e+07	2.28586e+06	1.33805e+06	722884	8.61994e+06	3.21018e+07	0.475177	-1.07346	0.333248	0.633333	1.15545	2.65537e+07	1.98822e+07	3.28905e+07	1.33375e+07	1.45435e+07	1.81631e+07	7.01526e+06	2.93042e+07	4.18857e+06	6.26408e+06	0.600224	-0.736428	0.0872361	0.711111	0.721434	0.285212	-1.80989
Com_23372_pos	S-Methyl-L-cysteine	C4 H9 N O2 S	135.035	1.509	136.043	No results	No results	Full match	3.38261e+06	3.39426e+06	2.61683e+06	3.40761e+06	2.80054e+06	2.86202e+06	2.02609e+06	7.81565e+06	2.86527e+06	5.26185e+06	3.81231e+06	7.15513e+06	4.44777e+06	3.18054e+06	6.41181e+06	4.00813e+06	3.9655e+06	9.26791e+06	4.41438e+06	0.702679	-0.509062	0.0419637	0.811111	0.549354	3.04921e+07	3.03639e+07	2.66028e+07	1.6551e+07	2.21101e+07	2.46454e+07	1.06575e+07	1.81316e+07	4.45515e+06	1.34508e+07	0.262576	-1.9292	3.94e-05	0.966667	1.29278	0.184506	-2.43826
Com_2339_neg	Maltotriose	C18 H32 O16	564.191	1.436	563.184	No results	Invalid mass	No results	3.97614e+07	2.87059e+07	4.86473e+07	8.14983e+07	9.74518e+07	4.64041e+07	2.99289e+07	2.19233e+07	4.48546e+07	37098133	4.05987e+07	1.18523e+07	7.25544e+07	6.68827e+07	1.01005e+07	4.07868e+07	3.27171e+07	2.94449e+07	1.97056e+07	1.32036	0.400935	0.19452	0.655556	0.921714	5.51334e+07	4.2288e+07	4.05445e+07	4.04005e+07	5.12715e+07	3.12725e+07	2.22183e+07	2.93845e+07	2.48223e+07	2.99421e+07	0.98213	-0.0260142	0.511058	0.533333	0.648362	1.29677	0.37492
Com_23410_neg	LPE 22:1	C27 H54 N O7 P	535.364	15.985	534.357	No results	Full match	No results	764172	1.03223e+06	2.07775e+06	2.69937e+06	939959	2.55094e+06	1.21076e+06	1.42423e+06	1.40166e+06	1.03028e+06	1.15205e+06	2.86092e+06	531647	1.0124e+06	3.56515e+06	1.32358e+06	1.19992e+06	3.01564e+06	3.43631e+06	0.752486	-0.410263	0.483547	0.611111	0.429395	1.58725e+06	1.7866e+06	2.0718e+06	680808	1.00028e+06	814517	577939	515461	733551	937643	1.87827	0.909405	0.0582967	0.766667	0.87829	1.41337	0.499142
Com_23445_pos	5α-Dihydrotestosterone glucuronide	C25 H38 O8	466.255	10.945	467.262	Full match	No results	No results	1.48512e+07	1.18664e+07	1.33818e+07	7.71322e+06	1.40485e+07	1.65693e+07	2.31434e+07	1.35783e+07	2.22623e+07	1.97897e+07	1.60267e+07	1.48444e+07	1.46499e+07	2.13526e+07	2.90475e+07	2.27988e+07	2.23897e+07	1.90501e+07	2.61371e+07	0.759453	-0.396968	0.0396094	0.766667	1.11472	2.62451e+07	3.02092e+07	3.06452e+07	2.54624e+07	1.79152e+07	2.08893e+07	3.44721e+07	3.32927e+07	3.54731e+07	4.46173e+07	0.691784	-0.531607	0.00667987	0.844444	0.925654	0.525377	-0.928574
Com_2347_pos	Tyramine	C8 H11 N O	137.084	2.529	138.091	Full match	Full match	Full match	6.36473e+06	1.87033e+07	1.1053e+08	3.69922e+08	2.49511e+07	5.44511e+07	1.80126e+08	1.96988e+07	8.88052e+07	5.18123e+08	2.80846e+08	1.01616e+08	6.10762e+08	1.16203e+08	1.14596e+08	346174957	2.75738e+08	9.07621e+07	7.3243e+07	0.623156	-0.682334	0.0687157	0.722222	1.12945	1.94212e+07	3.08555e+07	2.17397e+07	2.27537e+07	1.9532e+07	2.86197e+07	2.43628e+07	2.53219e+07	1.56632e+07	1.4164e+07	10.0402	3.32771	1.28e-05	1	1.48414	6.25658	2.64538
Com_235_pos	Nicotinic acid	C6 H5 N O2	123.032	2.01	124.039	Full match	Full match	Full match	2218547843	1989011616	2542058739	2214356555	2075420045	2619068900	3080954876	1402536995	2409476851	1890237334	2247602550	6118035618	2397532020	3656749517	3603120712	2337562039	3438206830	1852191320	4995442805	0.659049	-0.601543	0.0301969	0.766667	1.04386	5564831541	5221871104	4248821546	2821321186	2486265869	5294285953	1934738280	8953561190	4708641931	4529397280	0.744074	-0.426482	0.16591	0.7	0.610154	0.490381	-1.02802
Com_2350_neg	tetranor-12(R)-HETE	C16 H26 O3	266.188	13.708	265.181	Full match	No results	No results	1.21091e+08	1.26124e+08	1.39937e+08	9.62313e+07	8.72033e+07	1.35143e+08	1.71461e+08	118208858	1.15531e+08	9.65224e+07	7.94742e+07	5.43752e+07	9.30803e+07	8.77039e+07	6.29114e+07	1.27956e+08	7.86111e+07	1.03254e+08	1.19089e+08	1.34751	0.430298	0.0144828	0.811111	1.31622	93712412	7.74347e+07	6.4569e+07	108395112	1.30554e+08	1.31112e+08	7.6686e+07	6.50847e+07	5.90691e+07	6.96263e+07	1.02262	0.032265	0.830044	0.533333	0.413128	1.37799	0.462563
Com_2351_pos	Tetrahydrocortisone	C21 H32 O5	346.214	9.327	347.221	Invalid mass	No match	No match	1.55334e+08	9.88289e+07	1.04607e+08	2.01293e+08	1.24775e+08	129737396	264663191	4.105e+07	7.44977e+07	1.11797e+08	1.33422e+08	1.7513e+08	1.54448e+08	1.64255e+08	6.36634e+08	8.52456e+07	2.32043e+08	6.07911e+07	3.3247e+08	0.595574	-0.747646	0.177923	0.688889	0.346465	2.77692e+06	8.83188e+06	8.04434e+06	1.27371e+07	6.98745e+06	3.96113e+06	1.95475e+07	1.207e+07	2.01173e+07	1.41515e+07	20.0853	4.32807	4.55e-08	1	1.73474	11.9623	3.58042
Com_23526_neg	Bisphenol A	C15 H16 O2	228.115	12.152	227.108	Full match	No results	Full match	6.42713e+06	4.90528e+06	3.95777e+06	4.28301e+06	3.16646e+06	5.237e+06	4.42466e+06	5.6272e+06	5.2847e+06	3.83902e+06	4.02301e+06	1.40885e+06	3.71819e+06	2.36431e+06	2.11566e+06	3.28798e+06	3.66105e+06	3.40579e+06	4.78231e+06	1.47519	0.560901	0.0113127	0.866667	1.5888	2.42724e+06	1.97018e+06	4.03581e+06	2.95771e+06	4.34389e+06	3.29718e+06	3.35354e+06	3.56946e+06	4.83306e+06	4.53955e+06	0.904774	-0.144371	0.439948	0.588889	0.361257	1.33471	0.41653
Com_2359_pos	PC (14:0e/4:0)	C26 H54 N O7 P	523.363	15.249	524.37	No results	Full match	Full match	7.43227e+06	3.73224e+07	1.67748e+07	2.72444e+08	2.79158e+07	5.20777e+07	3.98058e+07	1.82693e+07	1.44015e+07	1.19016e+07	2.8486e+07	1.44115e+08	1.63977e+07	2.17455e+07	3.11891e+08	9.36958e+06	1.66841e+07	3.38734e+07	5.89656e+08	0.382617	-1.38603	0.342651	0.588889	0.805581	5.12709e+06	7.41852e+06	1.43761e+07	6.48763e+06	1.21353e+07	5.3191e+06	9.35621e+06	4.1053e+06	6.65934e+06	6.44373e+06	16.8215	4.07224	0.00420068	0.977778	1.28648	6.43621	2.68621
Com_23665_pos	2-piperidinobenzoic acid	C12 H15 N O2	205.11	6.118	206.117	Full match	No results	No results	2.89476e+07	1.16746e+07	1.31257e+07	3.50163e+06	3.02079e+06	1.54568e+07	6.36923e+06	9.46365e+06	6.91223e+06	7.45854e+06	4.32285e+06	4.00099e+06	4.76013e+06	1.90014e+06	3.39421e+06	4.40728e+06	7.8061e+06	4.1073e+06	4.15134e+06	2.45397	1.29512	0.00900563	0.8	1.36276	1.56416e+06	3.24498e+06	2.96724e+06	3.61026e+06	1.92983e+06	1.77873e+06	3.60498e+06	2.15749e+06	5.54718e+06	3.43532e+06	1.44661	0.532675	0.0429909	0.8	0.488372	3.54994	1.8278
Com_23666_neg	1-(4-chlorophenyl)-4-hydroxy-6-isopropyl-3-phenylpyridin-2(1H)-one	C20 H18 Cl N O2	339.099	6.489	338.092	Invalid mass	No results	No results	209713	1.1711e+06	287265	531812	1.0858e+06	523696	407101	4.06927e+06	185724	682366	1.3048e+06	576692	1.79217e+06	1.45009e+06	1.64908e+06	1.58542e+06	1.93551e+06	6.68007e+06	1.65856e+06	0.442158	-1.17737	0.00933043	0.877778	1.24978	8.96409e+06	7.39172e+06	6.73447e+06	2.41933e+06	3.9738e+06	5.26916e+06	1.37366e+06	1.45985e+06	671576	2.84778e+06	0.503648	-0.989513	0.0889315	0.722222	0.657088	0.222692	-2.16688
Com_23716_neg	Esculin	C15 H16 O9	340.083	2.854	339.076	Invalid mass	No results	No results	462724	772743	294344	1.1948e+06	2.15949e+06	1.06432e+06	494632	1.21013e+06	287576	828377	1.77411e+06	2.78636e+06	7.05166e+06	5.6607e+06	590803	946593	1.95955e+06	2.2621e+06	1.48008e+06	0.321975	-1.63498	0.0063996	0.855556	1.32685	4.66934e+06	7.36935e+06	4.23594e+06	4.34109e+06	745912	2.95941e+06	3.63368e+06	5.37884e+06	5.31505e+06	8.46225e+06	0.578115	-0.790572	0.0641858	0.755556	0.579418	0.186138	-2.42555
Com_2372_pos	all-cis-4,7,10,13,16-Docosapentaenoic acid	C22 H34 O2	312.245	15.474	313.252	Invalid mass	No results	No results	2.5698e+06	1.85464e+07	7.74368e+06	1.08394e+08	2.74722e+07	6.6756e+07	2.01746e+07	1.93569e+07	6.77626e+06	9.73416e+06	2.43922e+07	2.23803e+08	3.18588e+07	7.29984e+07	224194997	6.68578e+06	1.11754e+07	2.35778e+07	5.86797e+08	0.214662	-2.21986	0.0853147	0.733333	1.11738	4.59695e+06	3.66811e+06	5.59586e+06	4.2833e+06	6.1926e+06	5.94118e+06	3.91155e+06	3.22048e+06	1.25672e+06	3.66143e+06	31.6439	4.98385	0.000719513	1	1.48443	6.79273	2.76399
Com_23740_pos	S-Adenosylmethionine	C15 H22 N6 O5 S	398.137	1.369	399.144	Full match	Full match	Full match	3.99743e+06	6.94284e+06	4.78191e+06	4.53045e+06	1.63873e+06	2.78471e+06	616592	1.68199e+07	3.10507e+06	8.11049e+06	5.13723e+06	1.02038e+06	7.12488e+06	10940975	5.42717e+06	5.92394e+06	2.18936e+06	7.14727e+06	2.32809e+06	1.016	0.0229056	0.785637	0.566667	0.170873	3.06065e+07	1.62052e+07	2.47064e+07	9.65953e+06	1.6575e+07	1.69205e+07	7.84208e+06	992954	5.28462e+06	1.14234e+07	0.374337	-1.41759	0.0384549	0.822222	0.854344	0.380328	-1.39468
Com_23769_pos	Desoxycortone	C21 H30 O3	330.215	8.764	331.222	Invalid mass	No results	No results	1.17029e+07	6.88081e+06	1.22086e+07	1.4915e+07	9.58818e+06	1.19111e+07	2.17584e+07	4.91315e+06	8.70501e+06	1.06911e+07	1.57138e+07	13850785	1.38209e+07	1.18189e+07	3.60091e+07	8.73818e+06	2.94577e+07	8.72815e+06	2.24521e+07	0.634827	-0.655564	0.0695164	0.744444	0.799196	3.51089e+06	1.10126e+07	7.09482e+06	5.29654e+06	4.47634e+06	5.19336e+06	3.49612e+06	1.63688e+06	3.90086e+06	4.30607e+06	3.57406	1.83756	3.97e-05	0.977778	1.56107	2.26891	1.182
Com_2379_neg	1,5-Anhydro-D-glucitol	C6 H12 O5	164.069	1.474	163.061	Full match	Full match	Full match	7.05265e+07	4.7612e+07	5.63104e+07	4.64135e+07	5.70764e+07	5.66498e+07	5.10705e+07	1.10146e+08	6.64985e+07	4.78239e+07	6.322e+07	6.13277e+07	5.18756e+07	6.1212e+07	4.36054e+07	6.85167e+07	4.84668e+07	9.86496e+07	4.02728e+07	1.02228	0.0317922	0.860873	0.5	0.0826781	2.24757e+08	183115507	1.3965e+08	1.22533e+08	1.42717e+08	1.7509e+08	8.33878e+07	1.01364e+08	8.15941e+07	1.0115e+08	0.440348	-1.18328	2.88e-05	0.977778	1.4772	0.45016	-1.15149
Com_23822_pos	Gluconolactone	C6 H10 O6	178.048	1.511	179.055	No results	No results	Full match	2.40292e+07	1.34003e+07	1.80027e+07	1.78801e+07	1.14111e+07	1.5818e+07	2.04977e+07	1.02231e+07	2.45448e+07	1.53128e+07	1.33533e+07	2.33862e+07	1.56255e+07	22048785	1.98204e+07	1.20453e+07	1.92621e+07	9.42712e+06	1.55119e+07	1.02344	0.0334265	0.865112	0.533333	0.316454	1.28928e+07	9.96513e+06	1.02136e+07	1.88454e+07	2.04202e+07	1.78801e+07	1.39894e+07	2.22118e+07	2.07263e+07	1.93419e+07	1.00429	0.00617364	0.980256	0.5	0.580127	1.02783	0.0396001
Com_23826_pos	Diaminopimelic acid	C7 H14 N2 O4	190.095	1.35	191.102	Full match	Full match	No results	1.61175e+07	6.02661e+06	1.28538e+07	1.58521e+07	1.15361e+07	1.92685e+07	1.47941e+07	1.93556e+07	3.07121e+07	1.77189e+07	2.15454e+07	13691831	2.18041e+07	2.01458e+07	9.03093e+06	1.70107e+07	9.84203e+06	7.16518e+06	1.74099e+07	1.07386	0.1028	0.728404	0.5	0.185986	1.34682e+07	6.93219e+06	1.15881e+07	2.66313e+07	2.7165e+07	1.98121e+07	1.43281e+07	2.84827e+07	2.92281e+07	3.47507e+07	0.720102	-0.473728	0.191127	0.677778	0.678756	0.773285	-0.370928
Com_23832_pos	3-(1H-imidazol-4-yl)-2-(isopropylsulfonyl)acrylonitrile	C9 H11 N3 O2 S	225.061	5.643	226.068	Invalid mass	No results	No results	849263	2.62193e+06	904610	2.71586e+06	5.915e+06	891646	683154	7.6032e+06	762850	2.30355e+06	5.49283e+06	3.36839e+06	6.68161e+06	7.37406e+06	1.65697e+07	1.63351e+06	2.24871e+06	3.09072e+07	2.9628e+06	0.29423	-1.76499	0.0142457	0.8	1.34746	1.40191e+07	9.37748e+06	1.22391e+07	1.37127e+07	1.23232e+07	1.3495e+07	8.44131e+06	9.62907e+06	5.38375e+06	2.48017e+07	0.695343	-0.524202	0.0579914	0.755556	0.575576	0.204591	-2.28919
Com_2385_pos	Taurodeoxycholic Acid	C26 H45 N O6 S	481.289	8.474	482.296	Invalid mass	No results	No results	1.52155e+08	183380063	2.81911e+08	9.72591e+07	4.13391e+07	1.21617e+08	106019619	208325224	2.75663e+08	1.8085e+08	4.05546e+07	7.59885e+07	5.40917e+07	1.25391e+08	4.73042e+06	2.75293e+08	4.51679e+07	2.77428e+08	9.71783e+07	1.48989	0.575204	0.120146	0.722222	0.907773	3.28709e+08	4.45506e+08	4.85078e+08	4.30953e+08	1.94616e+08	1.91911e+08	3.32957e+08	2.02295e+08	693050242	6.33203e+08	0.280953	-1.8316	0.00344791	0.933333	1.37422	0.418588	-1.2564
Com_23940_neg	L-Carnitine	C7 H15 N O3	161.106	1.5	206.104	No results	No results	Full match	2.91458e+06	1.81306e+06	3.17534e+06	2.36033e+06	3.07468e+06	2.78421e+06	5.41193e+06	2.17856e+06	3.7413e+06	1.01252e+06	3.23764e+06	2.12464e+06	3.27578e+06	2.49792e+06	2.1354e+06	3.74093e+06	2.09258e+06	3.26797e+06	1.72232e+06	1.06328	0.0885184	0.954373	0.522222	0.69672	2.73346e+06	3.38694e+06	3.6438e+06	3.64479e+06	2.45773e+06	3.39698e+06	2.32527e+06	3.4317e+06	4.51785e+06	3.64168e+06	0.80688	-0.309574	0.0571897	0.777778	0.601734	0.857937	-0.221056
Com_23945_pos	2-Isobutyl-3-methoxypyrazine	C9 H14 N2 O	166.11	10.34	167.117	Full match	No results	No results	1.32979e+06	1.90652e+06	1.04745e+06	1.72419e+06	2.08548e+06	1.43038e+06	861391	4.777e+06	1.08343e+06	1.81197e+06	2.78338e+06	963519	2.15187e+06	2.57216e+06	2.17725e+06	1.65524e+06	1.68509e+06	7.867e+06	2.01495e+06	0.680835	-0.554623	0.182664	0.722222	0.411287	3.02038e+07	2.90484e+07	2.21136e+07	1.25153e+07	1.37878e+07	1.63789e+07	5.80967e+06	6.90748e+06	2.25671e+06	5.55584e+06	0.18345	-2.44654	0.000155791	0.933333	1.31304	0.124899	-3.00116
Com_23956_pos	PC (18:1e/4:0)	C30 H60 N O7 P	577.41	16.082	578.417	No results	Full match	No results	2.9647e+06	6.56509e+06	4.43101e+06	2.43668e+07	9.02006e+06	9.78779e+06	4.43689e+06	3.54542e+06	3.14571e+06	2.60685e+06	4.10461e+06	1.45885e+07	5.60218e+06	4.33166e+06	2.45288e+07	2.59951e+06	4.03393e+06	7.88785e+06	2.85661e+07	0.662731	-0.593505	0.376665	0.6	0.535267	1.51193e+06	1.32067e+06	2.73779e+06	817894	723112	1.01055e+06	624042	341518	437644	556812	10.6067	3.40691	1.54e-05	0.988889	1.58322	7.02942	2.8134
Com_23981_pos	2-[(3S)-1-(1H-Indol-3-ylmethyl)-3-pyrrolidinyl]-1H-benzimidazole	C20 H20 N4	316.167	9.827	317.174	Invalid mass	No results	No results	9.17772e+06	1.1288e+07	1.22153e+07	1.18144e+07	1.34772e+07	1.26766e+07	1.84015e+07	6.81249e+06	8.87428e+06	1.08336e+07	1.23577e+07	1.56115e+07	1.00068e+07	1.25676e+07	3.55419e+07	1.34609e+07	1.57798e+07	9.19215e+06	1.94668e+07	0.722393	-0.469144	0.105458	0.733333	0.750091	5.65037e+06	7.92267e+06	6.15549e+06	5.63002e+06	4.65866e+06	4.41541e+06	5.70958e+06	6.01881e+06	7.75029e+06	7.3994e+06	2.60939	1.38371	7.3e-05	1	1.62241	1.88501	0.91457
Com_23982_neg	13,14-Dihydro-15-keto Prostaglandin J2	C20 H30 O4	316.204	12.649	315.197	Invalid mass	No results	No match	5.27727e+06	3.442e+06	3.48036e+06	2.15796e+06	2.3199e+06	2.87421e+06	2.44214e+06	1.11258e+07	7.61518e+06	2.68733e+06	3152337	1.16345e+06	5.58095e+06	2.46269e+06	1.60472e+06	2.63661e+06	5.00202e+06	2.61055e+06	3.90198e+06	1.38999	0.475074	0.261892	0.6	0.663674	3.52525e+06	2.93768e+06	5.76044e+06	3.24383e+06	7.03214e+06	5.30096e+06	5.04011e+06	1.43294e+06	1.70925e+06	1.56717e+06	0.831942	-0.265446	0.54821	0.611111	0.377243	1.15639	0.209629
Com_240_neg	Taurine	C2 H7 N O3 S	125.015	1.295	124.008	Full match	Full match	Full match	8.03959e+08	1111852428	4.92117e+08	8.93026e+08	7.09581e+08	3.58502e+08	5.70583e+08	1630537252	1185655389	1268270067	1261345017	2398515635	1194915424	5.89855e+08	1416611268	8.95276e+08	297480361	1728909399	3.66979e+08	0.800174	-0.321614	0.668092	0.611111	0.235745	5348553291	3677505924	3446852146	3035560465	4757924452	5917703719	2297075578	1330312099	2.86926e+08	2018574014	0.351143	-1.50987	0.0147683	0.844444	1.05503	0.280975	-1.83148
Com_2404_pos	(-)-Camphor	C10 H16 O	152.12	14.503	153.127	Full match	No results	No results	2.43231e+07	2.61955e+07	3.04288e+07	2.36199e+08	2.23552e+07	1.58762e+08	1.73117e+08	2.1851e+07	1.93284e+07	2.72557e+07	3.01482e+07	4.93803e+07	3.48947e+07	7.65467e+07	1.37771e+08	3.74741e+07	2.66348e+07	3.85035e+07	5.77465e+08	0.660014	-0.599431	0.500361	0.7	0.59864	1.58586e+07	1.52269e+07	1.60048e+07	4.558e+07	3.26772e+07	3.96505e+07	3.35464e+07	2.57961e+07	2.90748e+07	2.67852e+07	4.00038	2.00014	0.0356035	0.822222	0.876121	2.64031	1.40071
Com_24061_pos	L-Ascorbate	C6 H8 O6	176.032	1.519	177.039	No results	No results	Full match	8.22732e+06	7.96926e+06	8.32843e+06	9.30366e+06	8.30199e+06	7.21247e+06	6.78964e+06	1.47982e+07	7.91712e+06	7.1078e+06	9.48226e+06	9.853e+06	1.02674e+07	1.47459e+07	1.71144e+07	7.89976e+06	7.45282e+06	1.7315e+07	1.75914e+07	0.692437	-0.530245	0.0257401	0.8	1.16635	1.78992e+07	1.46828e+07	1.55997e+07	1.07009e+07	1.67697e+07	2.74383e+07	7.97781e+06	1.53057e+07	8.78219e+06	1.52188e+07	0.825504	-0.276654	0.268417	0.622222	0.463845	0.571609	-0.806899
Com_24063_pos	3-[(5-nitropyridin-2-yl)oxy]-1H-indazole	C12 H8 N4 O3	256.059	8.431	257.066	Full match	No results	No results	3.69525e+06	6.9503e+06	3.7996e+06	6.83334e+06	6.66457e+06	6.17543e+06	1.77795e+07	3.36737e+06	2.97216e+06	5.39868e+06	7.68669e+06	5.39402e+06	8.44444e+06	6.697e+06	3.33892e+07	5.09131e+06	1.89252e+07	5.46507e+06	7.6414e+06	0.580068	-0.785707	0.103057	0.744444	0.937214	3.72325e+06	3.92086e+06	3.22772e+06	2.72997e+06	3.08177e+06	3.20864e+06	2.53185e+06	2.39215e+06	2.80868e+06	2.75518e+06	3.61108	1.85243	0.000845058	1	1.44642	2.09467	1.06672
Com_2407_neg	N-{4-methyl-3-[(2-toluidinocarbothioyl)amino]phenyl}methanesulfonamide	C16 H19 N3 O2 S2	349.095	7.022	348.087	Invalid mass	No results	No results	913909	7.46159e+06	775593	2.75671e+06	1.19421e+06	722556	1.65456e+06	2.08551e+07	396901	1.22313e+06	2.26076e+06	2.87804e+06	1.6712e+06	562330	2.63792e+07	975187	968413	2.92259e+07	1.50195e+06	0.514262	-0.959426	0.473404	0.633333	0.399329	1.47206e+08	1.80328e+08	1.10905e+08	1.20905e+08	3.24699e+07	2.82199e+07	4.91744e+06	584828	8.22941e+06	1.19706e+08	0.097951	-3.3518	0.00482201	0.855556	1.07922	0.0503724	-4.31122
Com_24094_pos	MLK	C17 H34 N4 O4 S	390.226	6.798	391.233	Invalid mass	No results	No results	1.75263e+07	1.75259e+07	1.78429e+07	1.99557e+07	2.07035e+07	1.64751e+07	1.69194e+07	2.46522e+07	1.70863e+07	3.43109e+07	1.96508e+07	2.58427e+07	3.3275e+07	2.81208e+07	1.70695e+07	2.04266e+07	1.94805e+07	2.32047e+07	3.26982e+07	0.831321	-0.266523	0.104124	0.722222	1.2069	2.63671e+07	2.55054e+07	2.56869e+07	2.01009e+07	2.17388e+07	2.53354e+07	2.44713e+07	2.97454e+07	2.50034e+07	1.66445e+07	1.01491	0.0213581	0.995071	0.5	0.128769	0.84372	-0.245164
Com_24097_pos	Esculetin	C9 H6 O4	178.026	11.848	179.033	Full match	No results	No results	2.39639e+07	2.71013e+07	2.26233e+07	2.39097e+07	3.25627e+07	2.53141e+07	2.25749e+07	2.2058e+07	2.03828e+07	2.86433e+07	2.87923e+07	2.54009e+07	2.91783e+07	3.70512e+07	2.61062e+07	2.98987e+07	3.51477e+07	2.78904e+07	2.2516e+07	0.855864	-0.224547	0.0373658	0.788889	0.378685	1.11792e+07	8.57071e+06	8.25062e+06	6.30894e+06	7.86157e+06	9.2587e+06	9.66318e+06	1.08392e+07	1.10246e+07	9.43338e+06	3.15067	1.65566	2.85e-11	1	1.85225	2.69654	1.43111
Com_24140_pos	2-(3,4-dihydroxyphenyl)-3,5,7-trihydroxy-6-methyl-4H-chromen-4-one	C16 H12 O7	316.052	10.07	317.059	Invalid mass	No results	No results	3.60103e+06	3.24553e+06	882281	4.44719e+06	5.43888e+06	2.05385e+06	2.36887e+06	7.87359e+06	4.88242e+06	4.29238e+06	1.14776e+07	5.66065e+06	1.06281e+07	7.56936e+06	10722387	7.73453e+06	2.14929e+06	3.03503e+07	3.3942e+06	0.392227	-1.35024	0.0210592	0.811111	1.37017	4.91244e+06	3.8679e+06	3.371e+06	1.5508e+06	5.21052e+06	6.71076e+06	2.72876e+06	2.51623e+06	1.19949e+06	1.95813e+06	2.92869	1.55025	0.0079836	0.866667	1.30274	1.14871	0.200014
Com_2416_pos	Spermidine	C7 H19 N3	145.158	1.131	146.165	Full match	No results	Full match	4.58511e+08	4.05507e+08	3.62017e+08	3.50086e+08	4.29236e+08	3.62163e+08	332576969	2.54449e+08	2.54969e+08	3.98241e+08	2.73359e+08	468373481	3.21868e+08	2.05566e+08	2.62976e+08	3.25977e+08	4.26894e+08	4.02204e+08	5.73373e+08	0.995826	-0.006035	0.849569	0.522222	0.146304	4.19262e+08	1.74633e+08	2.70824e+08	181271475	156159199	1.57991e+08	2.16685e+08	2.92238e+08	4.08941e+08	1.65421e+08	1.4827	0.568231	0.0191182	0.8	0.988617	1.47652	0.562196
Com_2418_pos	Indole	C8 H7 N	117.058	10.723	118.065	Full match	No results	No results	1.28452e+08	1.94211e+08	1.26156e+08	1.80301e+08	3.08141e+08	9.76786e+07	1.42726e+08	1.36998e+08	1.14405e+08	1.73046e+08	1.45122e+08	3.93105e+08	1.15649e+08	2.03803e+08	4.01434e+08	1.33484e+08	114349653	1.91289e+08	3.25124e+08	0.712628	-0.488779	0.18917	0.666667	0.734873	2.63853e+08	3.05798e+08	3.02327e+08	415536454	4.99628e+08	7.45653e+08	4.66611e+08	6.91281e+08	3.17224e+08	2.18814e+08	0.531896	-0.910785	0.00634883	0.833333	1.10538	0.379044	-1.39956
Com_24216_neg	2-(acetylamino)-3-(1H-indol-3-yl)propanoic acid	C13 H14 N2 O3	246.101	7.84	245.093	Full match	Full match	Full match	4.48731e+06	2.63914e+06	3.35147e+06	4.5611e+06	2.86416e+06	2.81568e+06	4.54358e+06	4.76842e+06	3.33716e+06	3.21221e+06	2.88598e+06	6.26906e+06	4.12915e+06	1.85067e+06	3.21134e+06	2.41201e+06	2.76257e+06	3.68839e+06	3.95e+06	1.05658	0.079405	0.534884	0.611111	0.478638	7.13373e+06	6.5629e+06	7.88846e+06	1.21792e+07	9.23019e+06	7.72572e+06	5.03098e+06	4.04715e+06	4.36658e+06	5.07481e+06	0.500021	-0.99994	0.000497883	0.944444	1.36652	0.528313	-0.920535
Com_24238_pos	9,10-Dihome	C18 H34 O4	314.245	13.88	315.252	No results	No results	Full match	28717509	2.60839e+07	2.53713e+07	6.11481e+06	1.76223e+07	2.10251e+07	2.49701e+07	3.37499e+07	2.43543e+07	1.61664e+07	5.32707e+06	6.53829e+06	8.20965e+06	6.73475e+06	1.26866e+07	3.36926e+07	2.07361e+07	4.10683e+06	5.87716e+06	1.94168	0.957305	0.00970083	0.822222	1.67187	1.27822e+07	1.25157e+07	1.64802e+07	9.94978e+06	4.3658e+06	1.65366e+07	1.23378e+07	1.05384e+07	1.49769e+07	1.1507e+07	0.946424	-0.0794422	0.368587	0.655556	0.380874	1.83765	0.877863
Com_24277_pos	1,7-bis(4-hydroxyphenyl)-5-methoxyheptan-3-one	C20 H24 O4	175.073	9.624	351.153	Invalid mass	No results	No results	2.78554e+07	1.26601e+07	1.04211e+07	9.9388e+06	1.5016e+07	1.41439e+07	1.04225e+07	3.00705e+07	2.96247e+07	2.21641e+07	2.2575e+07	2.25105e+07	9.17351e+06	2.33054e+07	1.13995e+07	9.97609e+06	1.60616e+07	21265136	1.03958e+07	1.11879	0.161946	0.660976	0.422222	0.242167	2.75085e+07	2.21587e+07	2.30018e+07	3.70794e+07	3.46675e+07	2.713e+07	2.97996e+07	3.09108e+07	2.97501e+07	2.9087e+07	0.559814	-0.836979	0.00108895	0.955556	1.22817	0.626318	-0.675034
Com_24404_neg	MGMG (18:2)	C27 H48 O9	516.33	11.257	515.321	No results	No results	Full match	4.25849e+06	2.81742e+06	2.72728e+06	2.85217e+06	5.89204e+06	4.05369e+06	3.45478e+06	2.52728e+06	2.58915e+06	1.65091e+06	3.79974e+06	3.01032e+06	6.07641e+06	3.30729e+06	2.5475e+06	3.94809e+06	5.46142e+06	5.44723e+06	2.65435e+06	0.814868	-0.295361	0.186214	0.655556	0.820019	2.93382e+06	5.52891e+06	3.28349e+06	6.06196e+06	4.32481e+06	5.63458e+06	5.91382e+06	4.22292e+06	6.93805e+06	9.1998e+06	0.745351	-0.424008	0.0781025	0.744444	0.638709	0.607363	-0.719369
Com_24409_pos	VLH	C17 H29 N5 O4	367.222	6.731	368.229	Full match	No results	No results	3.97961e+06	3.77313e+06	3.88667e+06	6.33893e+06	3.91065e+06	5.75632e+06	3.71786e+06	1.6805e+07	7.7268e+06	9.74324e+06	4.65544e+06	2.28316e+07	2.15886e+07	1.50926e+07	6.54303e+06	4.84062e+06	4.46949e+06	1.11844e+07	3.10642e+07	0.483147	-1.04947	0.0611037	0.777778	1.18409	2.25981e+07	1.10156e+07	3.08271e+07	24375214	1.58844e+07	1.67853e+07	8.53825e+06	2.31599e+07	1.75531e+07	2.75158e+07	0.685264	-0.545268	0.0740915	0.722222	0.652493	0.331083	-1.59473
Com_2448_pos	Glycylproline	C7 H12 N2 O3	155.058	1.506	173.092	Invalid mass	No results	No results	9.01141e+07	8.50945e+07	1.50528e+08	1.25731e+08	1.31611e+08	9.38448e+07	1.11334e+08	2.54119e+08	129004289	133998786	8.10509e+07	1.09281e+08	1.48112e+08	1.27478e+08	1.32478e+08	9.30955e+07	7.40985e+07	1.68397e+08	1.15531e+08	1.11941	0.162736	0.487386	0.577778	0.547667	517435298	369723566	4.02308e+08	2.19795e+08	3.8139e+08	3.48589e+08	186646911	3.38221e+08	1.20823e+08	2.38084e+08	0.3734	-1.42121	3.97e-05	0.955556	1.4807	0.417987	-1.25847
Com_24495_neg	8(S),15(S)-DiHETE	C20 H32 O4	336.23	11.202	335.223	Full match	No results	Full match	4.43878e+06	3.50798e+06	3.13075e+06	2.48097e+06	4.0691e+06	3.52936e+06	3.18658e+06	7.41587e+06	4.68327e+06	3.53896e+06	2.76577e+06	2.44082e+06	3.59103e+06	2.38448e+06	1.83086e+06	3.99457e+06	5.55492e+06	4.99358e+06	2.92054e+06	1.18069	0.239633	0.251276	0.644444	0.6432	4.9306e+06	4.43729e+06	8.14048e+06	2.39366e+06	6.45404e+06	4.18214e+06	3.1665e+06	4.33081e+06	4.6367e+06	2.61946e+06	0.747662	-0.419541	0.111057	0.7	0.778096	0.882759	-0.179909
Com_245_pos	L-(-)-Methionine	C5 H11 N O2 S	149.051	2.037	150.058	Full match	Full match	Full match	6.50614e+08	8.51659e+08	4.19101e+08	1083799863	1486740616	6.36475e+08	3.71675e+08	1286468389	4.71278e+08	1947833269	7.22082e+08	3654610427	2795702344	2476412685	6.42121e+08	7.90546e+08	1042121710	2444696711	4521594024	0.434004	-1.20422	0.0294213	0.777778	1.28265	6334908112	3275906051	4502000583	1749745752	3642677950	2916321231	1760214522	3411930105	7.62175e+08	1208399253	0.717453	-0.479043	0.237228	0.655556	0.529178	0.311377	-1.68326
Com_24527_pos	SNH	C13 H20 N6 O6	378.128	7.711	379.135	Invalid mass	No results	No results	4.63068e+06	5.16251e+06	4.70861e+06	1.68999e+06	7.19823e+06	4.08341e+06	5.12305e+06	2.94717e+06	3.50104e+06	5.06615e+06	6.75354e+06	1.41177e+07	6.25019e+06	7.33796e+06	3.44258e+07	7.18779e+06	6.69034e+06	3.51469e+06	1.71435e+07	0.383863	-1.38134	0.00969222	0.877778	1.55009	2.13394e+06	2.24914e+06	2.50255e+06	3.73511e+06	3.33086e+06	2.98884e+06	3.78241e+06	3.90165e+06	4.12246e+06	2.46388e+06	3.68183	1.88042	0.00102855	0.955556	1.50222	1.41332	0.499086
Com_24571_neg	3-[4-methyl-1-(2-methylpropanoyl)-3-oxocyclohexyl]butanoic acid	C15 H24 O4	268.168	8.868	267.16	Full match	No results	No results	781815	582022	897613	441080	782289	578699	624234	1.0641e+06	842283	633957	1.17377e+06	854796	1.00638e+06	1.05328e+06	497715	1.41865e+06	1.83122e+06	1.08475e+06	4.47202e+06	0.485737	-1.04175	0.0245927	0.855556	1.422	2.68702e+06	2.45314e+06	1.54301e+06	1.13669e+06	1.61073e+06	1.33603e+06	1.17522e+06	1.28181e+06	1.0607e+06	1.16424e+06	0.963237	-0.0540378	0.456981	0.688889	0.329351	0.46788	-1.09579
Com_24572_pos	4-Guanidinobutanoate	C5 H11 N3 O2	145.085	1.319	146.092	No results	Full match	Full match	2.79949e+07	1.61009e+07	2.67767e+07	1.55363e+07	1.40836e+07	2.34396e+07	2.06695e+07	1.76086e+07	3.50864e+07	2.49457e+07	1.92828e+07	1.22483e+07	1.00192e+07	1.31726e+07	7.92385e+06	3.22633e+07	2.25837e+07	1.46878e+07	7.77439e+06	1.42915	0.515157	0.0397863	0.788889	1.4762	1.59503e+07	1.7527e+07	9.62911e+06	1.46992e+07	1.69251e+07	1.10249e+07	1.8132e+07	1.54716e+07	3.79373e+07	2.68865e+07	0.844305	-0.244164	0.340085	0.644444	0.433147	1.20664	0.270992
Com_24600_neg	Lysopc 18:3	C26 H48 N O7 P	517.316	13.202	516.309	No results	No results	Full match	4.24355e+06	4.39852e+06	4.29278e+06	5.34863e+06	2.96874e+06	4.79442e+06	3.87696e+06	2.21431e+06	3.12979e+06	4.15908e+06	3.21889e+06	4.34115e+06	4.40219e+06	3.20272e+06	4.50532e+06	3.74872e+06	4.72385e+06	4.6431e+06	4.46419e+06	0.95259	-0.070073	0.50035	0.622222	0.533562	3.2347e+06	3.72669e+06	4.59427e+06	5.1107e+06	4.05507e+06	4.25909e+06	5.07008e+06	3.3278e+06	5.86135e+06	5.3338e+06	0.928556	-0.106939	0.433749	0.611111	0.474898	0.884533	-0.177012
Com_24603_pos	Methyl caffeate	C10 H10 O4	194.061	1.53	195.068	Invalid mass	Invalid mass	No results	4.80279e+06	4.22756e+06	4.84767e+06	9.19612e+06	6.30874e+06	5.5206e+06	7.88573e+06	8.20073e+06	4.7342e+06	3.9741e+06	7.95212e+06	1.00335e+07	9.27778e+06	8.33504e+06	9.13034e+06	6.13187e+06	7.06683e+06	8.86143e+06	1.11391e+07	0.689462	-0.536457	0.0027049	0.866667	0.981212	2.90648e+07	27307465	2.55519e+07	5.2671e+06	8.9687e+06	1.60049e+07	8.05569e+06	8.65885e+06	1.01239e+07	8.56748e+06	0.586747	-0.76919	0.0836456	0.666667	0.674015	0.40454	-1.30565
Com_24617_pos	(1E)-5-hydroxy-1,7-diphenylhept-1-en-3-one	C19 H20 O2	151.064	8.735	303.136	Invalid mass	No results	No results	2.87527e+06	679278	4.97539e+06	788983	676278	801083	734149	1.41249e+06	753549	888171	1.24407e+06	818102	1.44913e+06	750502	3.04497e+06	1.30686e+06	1.8999e+06	1.16731e+06	593059	1.06944	0.0968508	0.748934	0.611111	0.314185	866497	2.40268e+06	2.90685e+06	1.63381e+07	4.21611e+07	5.2331e+06	3.17519e+07	525986	2.54896e+07	1.27393e+07	0.097124	-3.36403	0.00782407	0.811111	1.22747	0.103868	-3.26718
Com_24618_pos	Debromohymenialdisine	C11 H11 N5 O2	267.072	6.631	268.079	Invalid mass	No results	No results	9.10767e+06	7.3033e+06	7.8577e+06	5.75061e+06	9.97631e+06	9.41092e+06	6.26012e+06	1.01332e+07	6.97398e+06	6.69415e+06	5.1306e+06	3.1308e+06	5.03797e+06	5.2929e+06	1.06668e+07	8.05252e+06	5.39842e+06	2.95109e+07	5.98377e+06	0.914538	-0.128884	0.591109	0.7	0.387805	8.42855e+06	1.20137e+07	1.18523e+07	7.3239e+06	8.32378e+06	9.18352e+06	6.76076e+06	9.72928e+06	7.7935e+06	1.26893e+07	0.923436	-0.114916	0.227521	0.777778	0.691991	0.844518	-0.2438
Com_2470_pos	Imidazolelactic acid	C6 H8 N2 O3	156.053	1.448	157.06	Full match	Full match	Full match	2.24681e+07	2.90375e+07	1.92352e+07	4.44722e+07	3.63658e+07	2.68693e+07	2.62995e+07	108983943	1.90837e+07	3.16375e+07	3.66496e+07	9.034e+07	6.96916e+07	8.44439e+07	7.0429e+07	3.17165e+07	3.18875e+07	5.04879e+07	1.05835e+08	0.573961	-0.800976	0.0140848	0.844444	0.878061	512536176	2.59259e+08	3.56233e+08	1.31335e+08	2.60286e+08	3.95107e+08	7.6878e+07	2.22014e+08	2.77794e+07	1.54247e+08	0.265052	-1.91565	0.00251186	0.866667	1.02248	0.15213	-2.71663
Com_24760_neg	4-Hydroxybenzylalcohol	C7 H8 O2	124.053	2.488	123.045	Full match	No results	No results	3.52604e+06	3.44707e+06	2.59888e+06	1.96615e+06	3.72627e+06	2.84105e+06	2.10651e+06	4.13553e+06	3.42592e+06	2.80294e+06	3.14316e+06	3.08878e+06	1.96944e+06	2.9836e+06	2.90478e+06	3.98899e+06	3.06212e+06	5.89456e+06	3.05292e+06	0.914597	-0.128792	0.552314	0.444444	0.298361	7.91087e+06	6.88303e+06	6.23486e+06	9.91366e+06	6.43049e+06	6.50198e+06	4.95765e+06	5.32503e+06	3.78136e+06	3.62441e+06	0.543042	-0.880863	0.000398833	0.933333	1.26577	0.496665	-1.00965
Com_24780_neg	2,3-dihydro-2-spiro[1-(benzyl)piperidin-4-yl]-1,3-benzothiazole	C18 H20 N2 S	296.137	5.072	295.13	Invalid mass	No results	No results	643159	916159	747954	690431	663899	495534	768657	1.60699e+06	984925	552510	914307	476701	1.1851e+06	447050	1.61418e+06	330859	411129	1.03343e+06	543660	1.0441	0.0622591	0.56463	0.6	0.326053	6.64863e+06	6.87067e+06	5.09174e+06	4.11982e+06	4.57977e+06	5.55292e+06	1.99675e+06	1.52393e+06	678500	1.59948e+06	0.19992	-2.3225	0.000139479	0.933333	1.45347	0.208737	-2.26024
Com_24840_pos	4-(2,3-dihydro-1H-indol-1-yl)-1-phenyl-1H-pyrazolo[3,4-d]pyrimidine	C19 H15 N5	331.142	10.101	332.15	Invalid mass	No results	No results	6.00705e+06	1.4972e+07	3.68702e+06	3.92921e+06	4.83748e+06	3.32784e+07	3.02859e+06	1.99409e+07	4.40004e+06	2.91458e+06	1.0491e+07	4.2617e+06	7.14382e+06	4.40898e+06	4.27889e+06	3.22066e+06	2.34325e+07	5.8716e+06	2.92602e+07	0.945073	-0.0815026	0.737621	0.588889	0.312727	1.01269e+07	1.36757e+07	1.11921e+07	3.93494e+06	1.12036e+07	9.52303e+06	5.40047e+06	3.64268e+06	3.23752e+06	3.43162e+07	0.965925	-0.0500167	0.803903	0.544444	0.123369	0.91287	-0.131519
Com_24845_pos	Methyl indole-3-acetate	C11 H11 N O2	189.078	10.612	190.086	Full match	Full match	Full match	8.65241e+06	5.62935e+06	4.03988e+06	4.40215e+06	5.48668e+06	4.26659e+06	4.83121e+06	4.01272e+06	3.65369e+06	4.12835e+06	4.70307e+06	6.0077e+06	4.19052e+06	4.61155e+06	6.62004e+06	2.90261e+06	5.74759e+06	4.68067e+06	9.55517e+06	0.901544	-0.14953	0.538776	0.655556	0.198924	2.86545e+07	1.44245e+07	1.31838e+07	1.5795e+07	2.04681e+07	4.17536e+07	8.93317e+06	2.7523e+07	9.48061e+06	1.15192e+07	0.284066	-1.8157	1.88e-05	0.977778	1.46829	0.256098	-1.96523
Com_24882_pos	Muramic acid	C9 H17 N O7	251.1	1.386	252.107	Full match	Full match	No results	2.21738e+07	8.65316e+06	1.69144e+07	1.41556e+07	7.12994e+06	2.16767e+07	1.55927e+07	1.28492e+07	3.7104e+07	1.34669e+07	1.32491e+07	1.91021e+07	1.78711e+07	1.8977e+07	1.20397e+07	1.67452e+07	19451496	9.88204e+06	1.06328e+07	1.10724	0.14697	0.865025	0.477778	0.643489	1.27799e+07	6.39299e+06	1.7896e+07	1.72548e+07	2.58044e+07	3.03504e+07	1.98868e+07	2.86006e+07	2.33695e+07	2.05321e+07	0.755559	-0.404383	0.192061	0.755556	0.580872	0.836587	-0.257413
Com_24950_pos	Methyl jasmonate	C13 H20 O3	224.141	11.218	225.148	No results	Full match	No results	1.12216e+07	1.28091e+07	1.22144e+07	1.08529e+07	1.36469e+07	8.86744e+06	1.12108e+07	2.56741e+07	1.12685e+07	1.82497e+07	2.65259e+07	7.65152e+06	1.48241e+07	2.19571e+07	1.15998e+07	2.14636e+07	2.75629e+07	1.16413e+07	2.08594e+07	0.746036	-0.422683	0.157518	0.722222	0.792865	2.8505e+07	2.57467e+07	2.73572e+07	1.80148e+07	33737752	3.72226e+07	1.82065e+07	1.47925e+07	9.42756e+06	1.60566e+07	0.795912	-0.329319	0.263677	0.644444	0.554579	0.593779	-0.752002
Com_24960_neg	Argininosuccinic acid	C10 H18 N4 O6	290.127	8.665	289.12	Invalid mass	No results	No results	2.46935e+06	2.17374e+06	2.61896e+06	1.5005e+06	2.08887e+06	2.79606e+06	1.78364e+06	3.32105e+06	3.14762e+06	1.96083e+06	1.94577e+06	1.28774e+06	2.24487e+06	2.59802e+06	1.1461e+06	4.17144e+06	3.02485e+06	4.34773e+06	1.19745e+06	0.977717	-0.0325112	0.74389	0.544444	0.512347	9.1234e+06	6.44796e+06	5.86601e+06	4.9653e+06	3.55256e+06	4.68946e+06	3.34606e+06	4.0131e+06	4.23236e+06	4.0585e+06	0.485228	-1.04326	0.0014586	0.9	1.38061	0.474416	-1.07578
Com_24967_pos	3-(trifluoromethyl)phenyl 3-phenylcinnoline-4-carboxylate	C22 H13 F3 N2 O2	394.092	12.272	395.099	Full match	No results	No results	1.48557e+07	1.50268e+07	1.95068e+07	1.30836e+07	1.44988e+07	2.15293e+07	1.54056e+07	1.93075e+07	2.61123e+07	2.03104e+07	1.85401e+07	2.51046e+07	1.116e+07	1.53009e+07	1.26121e+07	6.85647e+06	1.29971e+07	8.82364e+06	1.49136e+07	1.27998	0.356126	0.0695364	0.766667	1.06741	2.18073e+07	1.80876e+07	1.54963e+07	1.88806e+07	3.03506e+07	4.24898e+07	2.8794e+07	2.86241e+07	1.74246e+07	1.37794e+07	0.595343	-0.748206	0.00705308	0.866667	1.24785	0.76203	-0.39208
Com_2498_pos	2-Amino-1,3-octadecanediol	C18 H39 N O2	301.298	13.197	302.305	Full match	Full match	Full match	4.19581e+07	2.7822e+08	1.29098e+08	4.42811e+08	144895824	2.52103e+08	1.22217e+08	4.35343e+07	1.64289e+08	112424930	9.64915e+07	1.14307e+08	1.99013e+08	8.89553e+07	2.47994e+08	7.75355e+07	7.51535e+07	1.69205e+08	5.54808e+08	0.959922	-0.0590114	0.88755	0.533333	0.407385	4.78989e+07	4.07513e+07	3.54826e+07	3.59639e+07	3.49351e+07	3.84951e+07	5.03573e+07	40201925	2.18696e+07	2.26868e+07	4.89321	2.29078	0.000128618	1	1.37855	4.6971	2.23177
Com_24980_neg	Catechin	C15 H14 O6	290.083	6.263	289.075	Invalid mass	No results	No results	2.00436e+06	1.83492e+06	2.17846e+06	2.59621e+06	2.91485e+06	2.20372e+06	3.68989e+06	1.98665e+06	920169	2.12584e+06	2.46662e+06	1.39044e+06	3.17301e+06	3.45534e+06	4.29607e+06	2.05161e+06	5.27328e+06	3.3569e+06	4.35131e+06	0.677841	-0.56098	0.0553377	0.766667	0.915704	1.51982e+06	1.73772e+06	1.15494e+06	923470	896096	1.44307e+06	840970	1.08795e+06	1.6498e+06	1.81069e+06	2.53567	1.34237	9.22e-05	0.944444	1.53749	1.71878	0.781386
Com_25011_pos	gamma-Glutamylmethionine	C10 H18 N2 O5 S	278.09	5.46	279.097	No results	Invalid mass	No results	861823	7.43877e+06	2.07672e+06	6.3651e+06	7.64482e+06	1.39619e+06	1.78035e+06	2.05472e+07	2.44643e+06	3.88629e+06	4.79569e+06	1.05352e+06	1.02751e+07	1.13449e+07	4.92271e+06	1.83211e+06	611969	6.84275e+06	2.40564e+06	1.11149	0.152491	0.903253	0.5	0.797164	2.8413e+07	2.72235e+07	1.99766e+07	6.42554e+06	1.87521e+07	2.72969e+07	8.19689e+06	1.79967e+06	1.51105e+06	5.00915e+06	0.338736	-1.56177	0.0488404	0.755556	0.896781	0.376501	-1.40928
Com_25159_pos	3,4-dihydro-4-oxo-2H-1,3-benzoxazine-2-spiro-4'-(1'-ethylpiperidine)	C20 H26 N2 O6 S	422.155	10.634	423.162	Invalid mass	No results	No results	1.692e+07	1.94467e+07	1.67204e+07	2.18042e+07	2.12947e+07	1.96382e+07	2.49106e+07	1.49379e+07	1.55872e+07	2.14872e+07	1.98915e+07	1.6276e+07	1.35443e+07	2.19206e+07	3.05798e+07	1.48222e+07	1.28617e+07	1.84207e+07	2.38206e+07	1.00776	0.0111462	0.771329	0.555556	0.390863	9.31593e+06	1.23562e+07	9.99398e+06	1.00393e+07	9.94459e+06	1.07956e+07	1.47162e+07	1.4353e+07	1.75367e+07	1.78018e+07	1.50776	0.592403	0.00472752	0.866667	1.18422	1.51945	0.603549
Com_25165_pos	3-[(4-hydroxyphenyl)methyl]-octahydropyrrolo[1,2-a]pyrazine-1,4-dione	C14 H16 N2 O3	260.116	7.408	261.123	Full match	No results	No results	1.19784e+07	1.36235e+07	1.17321e+07	9.38106e+06	1.52136e+07	1.05308e+07	1.21876e+07	1.28909e+07	9.89437e+06	1.15109e+07	1.21977e+07	9.42515e+06	1.12163e+07	2.00661e+07	1.17588e+07	1.84239e+07	1.44889e+07	2.14067e+07	1.46356e+07	0.801149	-0.319857	0.0872476	0.711111	0.786591	2.60521e+07	2.73583e+07	1.8519e+07	1.74371e+07	3.06402e+07	2.95067e+07	1.46901e+07	1.7866e+07	1.40647e+07	1.64082e+07	0.698523	-0.517621	0.0163768	0.788889	0.975482	0.559621	-0.837478
Com_25198_pos	RLK	C18 H37 N7 O4	415.29	1.487	416.297	Full match	No results	No results	1.93636e+06	1.7284e+06	2.36371e+06	6.84355e+06	4.05336e+06	3.85452e+06	3.01809e+06	1.41286e+07	7.58163e+06	1.41056e+07	7.28304e+06	2.76228e+07	1.89665e+07	1.06842e+07	5.43091e+06	5.68089e+06	3.03497e+06	4.51763e+06	2.8028e+07	0.482273	-1.05208	0.0698816	0.744444	1.18004	2.8122e+07	8.25475e+06	1.81846e+07	1.66747e+07	1.66064e+07	1.91994e+07	6.01061e+06	2.73636e+07	7.98962e+06	1.32899e+07	0.764462	-0.387483	0.181636	0.677778	0.458143	0.36868	-1.43956
Com_25242_pos	2-hydroxy-6-[(8Z,11Z)-pentadeca-8,11,14-trien-1-yl]benzoic acid	C22 H30 O3	324.206	14.956	325.213	Invalid mass	No results	No results	2.37486e+06	6.69034e+06	4.06267e+06	1.31121e+07	5.55072e+06	9.44091e+06	1.06239e+07	7.96829e+06	5.64773e+06	8.7958e+06	1.22302e+07	2.79266e+07	7.50737e+06	1.24953e+07	25040640	5.54747e+06	5.45034e+06	3.57214e+06	3.07133e+07	0.512254	-0.96507	0.12286	0.644444	1.13078	4.22393e+06	2.61056e+06	7.9566e+06	3.89063e+06	8.19901e+06	1.10606e+07	5.95606e+06	5.53753e+06	5.02606e+06	5.51441e+06	2.41735	1.27343	0.0361044	0.755556	0.996517	1.2383	0.308356
Com_2525_neg	Hexanoic acid	C6 H12 O2	116.084	8.507	115.077	Full match	No results	Full match	4.10342e+07	3.56715e+07	4.52821e+07	3.33427e+07	4.90566e+07	3.23638e+07	3.56916e+07	4.92099e+07	4.13481e+07	3.15978e+07	3.58609e+07	4.10723e+07	5.95607e+07	4.23852e+07	3.37e+07	4.34386e+07	5.72175e+07	7.69487e+07	3.00553e+07	0.845087	-0.242829	0.247355	0.644444	0.316259	2.26822e+08	1.53592e+08	8.11598e+07	7.82116e+07	1.02264e+08	1.82001e+08	5.32235e+07	2.89718e+08	5.411e+07	7.10995e+07	0.361347	-1.46855	0.00105525	0.922222	1.27963	0.305369	-1.71137
Com_25254_pos	carbamazepine-d10	C15 H2 [2]H10 N2 O	123.079	1.501	247.165	Invalid mass	No results	No results	1.9635e+07	1.31692e+07	2.13496e+07	9.75417e+06	1.26508e+07	1.74684e+07	1.54148e+07	1.00442e+07	1.25937e+07	1.40727e+07	1.06186e+07	9.02852e+06	1.56112e+07	1.32918e+07	4.33867e+06	1.81176e+07	1.68249e+07	9.63762e+06	9.79169e+06	1.22633	0.294353	0.163266	0.666667	0.990418	1.24045e+07	1.70613e+07	1.3873e+07	1.32653e+07	9.59721e+06	1.1179e+07	1.33668e+07	2.40169e+07	2.51953e+07	1.84498e+07	0.752345	-0.410533	0.098316	0.711111	0.757356	0.922627	-0.11618
Com_25275_pos	6α-Naltrexol	C20 H25 N O4	343.174	1.58	344.181	Invalid mass	No results	No results	3.09846e+06	5.04575e+06	7.82639e+06	1.59901e+07	5.36808e+06	3.82435e+06	7.44492e+06	5.63439e+06	1.36688e+07	2.02397e+07	1.09327e+07	4.40737e+06	1.15128e+07	2.08981e+07	7.64793e+06	5.41664e+06	2.26056e+06	1.89977e+06	3.15124e+06	1.16439	0.219577	0.458985	0.588889	0.522232	1.96595e+07	5.08902e+06	7.09321e+06	8.92392e+06	5.14173e+06	3.30939e+06	1.76955e+07	6.88663e+06	3.64539e+07	2.37641e+07	0.564831	-0.824109	0.136657	0.677778	0.78833	0.657685	-0.604532
Com_25281_neg	dTMP	C10 H15 N2 O8 P	322.056	6.667	160.021	No results	No results	Full match	3.45053e+06	2.5673e+06	3.02265e+06	3.06473e+06	5.19657e+06	3.87212e+06	4.53189e+06	1.46959e+06	1.96367e+06	3.28142e+06	4.57389e+06	2.74752e+06	6.6952e+06	3.59405e+06	1.98292e+06	3.26128e+06	7.71947e+06	2.21609e+06	2.14901e+06	0.835114	-0.259954	0.545385	0.555556	0.598808	2.275e+06	5.91201e+06	3.13336e+06	4.79709e+06	2.86862e+06	3.60177e+06	5.77025e+06	4.38992e+06	8.06303e+06	7.43385e+06	0.804677	-0.313518	0.246348	0.677778	0.57011	0.671998	-0.573472
Com_25365_pos	3-hydroxy-3,4-bis[(4-hydroxy-3-methoxyphenyl)methyl]oxolan-2-one	C20 H22 O7	374.134	10.361	375.141	Invalid mass	No results	No results	1.41966e+07	1.30419e+07	1.37825e+07	2.10863e+07	2.2768e+07	1.4169e+07	1.58439e+07	9.9494e+06	2.48608e+06	1.26797e+07	3.10346e+07	1.85645e+07	1.32421e+07	2.62634e+07	1.9298e+07	1.93239e+07	1.9639e+07	2.08144e+06	1.7794e+07	0.753423	-0.408467	0.49637	0.711111	0.466773	9.2947e+06	6.41164e+06	8.60816e+06	6.69246e+06	7.48635e+06	8.21615e+06	1.70315e+07	9.00958e+06	1.02073e+07	8.25107e+06	2.03734	1.02668	0.0666424	0.877778	0.871391	1.53498	0.618217
Com_25420_neg	Fumaric acid	C4 H4 O4	116.011	1.415	115.004	No results	No results	Full match	2.34354e+06	2.69908e+06	2.1247e+06	2.09096e+06	2.41435e+06	1.42201e+06	2.06339e+06	6.37801e+06	1.79986e+06	2.13112e+06	2.75033e+06	2.01052e+06	3.35378e+06	3.05735e+06	2.25275e+06	2.28561e+06	2.03308e+06	3.89715e+06	2.00281e+06	0.969417	-0.0448103	0.560061	0.6	0.330578	8.84958e+06	3.72189e+06	6.78267e+06	8.32294e+06	7.14614e+06	1.21288e+07	4.28025e+06	5.05374e+06	2.24737e+06	5.89092e+06	0.407772	-1.29416	0.000338822	0.922222	1.26947	0.395301	-1.33897
Com_2544_pos	D-Glucosamine	C6 H13 N O5	162.052	1.374	163.06	Invalid mass	Invalid mass	No results	190744769	6.81111e+07	109666197	2.52429e+08	1.31312e+08	2.19895e+08	3.32068e+08	6.21151e+07	1.37504e+08	155339041	1.16588e+08	2.03255e+08	3.10775e+08	4.99968e+08	1.35918e+08	2.00145e+08	2.60425e+08	4.27997e+07	2.05899e+08	0.755788	-0.403946	0.452259	0.622222	0.294665	2.19478e+07	9.84172e+06	9.58287e+06	2.70313e+07	4.07165e+07	5.12712e+07	4.18492e+07	4.41694e+07	5.37904e+07	5.91108e+07	6.10976	2.61111	2.81e-05	0.955556	1.51034	4.61768	2.20717
Com_25451_pos	Prostaglandin F2α-1-glyceryl ester	C23 H40 O7	225.129	7.069	226.136	Invalid mass	No results	No results	1.45801e+06	1.87665e+06	867842	977170	1.99632e+06	1.64481e+06	1.03766e+06	5.24914e+06	1.87632e+06	2.86924e+06	2.38297e+06	5.40643e+06	3.37892e+06	5.22364e+06	1.1136e+06	6.90636e+06	2.24806e+06	1.28375e+07	5.54568e+06	0.396683	-1.33394	0.0114738	0.855556	1.14167	2.77187e+07	1.24588e+07	1.19208e+07	5.20541e+06	4.56837e+06	1.31679e+07	2.91003e+06	7.63144e+06	10414895	1.30797e+07	0.458835	-1.12395	0.0204205	0.777778	0.801606	0.182012	-2.45789
Com_2546_pos	1-Methyladenine	C6 H7 N5	149.07	1.489	150.077	Full match	Full match	No results	2.57999e+07	7.20818e+07	1.62491e+07	4.07881e+07	5.144e+07	2.89e+07	1.3087e+07	9.95649e+07	1.08053e+07	2.68925e+07	6.37663e+07	4.04169e+07	6.3312e+07	5.3305e+07	7.60427e+07	2.49863e+07	2.07052e+07	1.90922e+08	7.56173e+07	0.569796	-0.811482	0.0769058	0.711111	0.788534	2.57998e+08	2.64532e+08	5.19152e+08	2.11804e+08	2.91158e+08	4.9175e+08	1.23045e+08	1.9674e+08	3.57238e+07	1.19263e+08	0.269496	-1.89167	0.0011331	0.9	1.05104	0.153558	-2.70315
Com_25465_pos	N-(4-piperidinophenyl)-2-thiophenecarboxamide	C16 H18 N2 O S	308.098	7.06	309.105	Invalid mass	No results	No results	3.41477e+07	1.82817e+07	2.72738e+07	1.99055e+07	2.35816e+07	2.70339e+07	1.82133e+07	1.49549e+07	3.5491e+07	2.25206e+07	2.33058e+07	1.94087e+07	1.15753e+07	1.90124e+07	7.97451e+06	2.71563e+07	2.58266e+07	5.91534e+06	9.73965e+06	1.44925	0.535306	0.0458768	0.733333	0.882746	1.5347e+06	5.30479e+06	7.69151e+06	1.89135e+07	1.18351e+07	1.09471e+07	2.475e+07	1.81394e+07	3.48666e+07	2.41638e+07	1.05328	0.0748829	0.553102	0.566667	0.588213	1.52646	0.610189
Com_25481_pos	Carnosine	C9 H14 N4 O3	226.106	1.415	227.113	Full match	Full match	Full match	2.03695e+07	1.10062e+07	1.44878e+07	1.55897e+07	1.37695e+07	2.10283e+07	1.97435e+07	1.72029e+07	2.14401e+07	2.34555e+07	1.42934e+07	1.91517e+07	3.12679e+07	2.16547e+07	9.2991e+06	1.81738e+07	1.50295e+07	8.70876e+06	1.6076e+07	1.04314	0.0609324	0.57966	0.577778	0.371664	1.75904e+07	1.45455e+07	1.54566e+07	3.34993e+07	1.87967e+07	1.59643e+07	1.80024e+07	2.53719e+07	2.57839e+07	2.26194e+07	0.822267	-0.282321	0.165197	0.666667	0.696827	0.857739	-0.221389
Com_25488_pos	D-Ala-D-Ala	C6 H12 N2 O3	160.085	6.768	161.092	No results	No results	Full match	3.37436e+06	7.00148e+06	4.116e+06	4.59764e+06	7.48517e+06	3.25557e+06	1.7393e+06	2.02972e+07	5.0448e+06	7.12564e+06	7.33122e+06	1.01571e+07	9.88135e+06	1.08194e+07	1.4567e+07	4.97356e+06	4.91147e+06	2.81182e+07	1.11523e+07	0.565523	-0.822343	0.0307986	0.811111	1.37617	1.50227e+07	1.56383e+07	1.57508e+07	9.99537e+06	1.09977e+07	1.64133e+07	6.17623e+06	7.61166e+06	4.95002e+06	8.00934e+06	1.02415	0.0344236	0.878506	0.566667	0.397853	0.579179	-0.787919
Com_25515_pos	FPK	C20 H30 N4 O4	195.113	6.803	196.121	Invalid mass	No results	No results	1.46246e+07	1.66794e+07	1.45014e+07	1.57706e+07	1.92228e+07	1.57652e+07	1.66162e+07	2.13757e+07	1.68689e+07	2.72612e+07	1.59796e+07	1.92417e+07	3.12043e+07	2.11443e+07	13100870	1.68913e+07	1.51574e+07	2.04771e+07	2.88687e+07	0.883295	-0.179033	0.376854	0.633333	0.997834	1.93516e+07	2.37156e+07	2.17438e+07	1.81531e+07	17948198	2.17253e+07	2.01986e+07	2.57335e+07	2.11818e+07	1.64625e+07	0.980995	-0.0276829	0.64968	0.622222	0.238445	0.866507	-0.206716
Com_25559_pos	Lysopc 16:2 (2N Isomer)	C24 H46 N O7 P	491.299	11.083	492.306	No results	No results	Full match	1.63729e+07	1.41982e+07	6.87594e+06	1.06082e+07	1.39945e+07	1.11277e+07	1.06514e+07	1.21462e+07	1.5002e+07	1.35317e+07	2.04333e+07	1.93923e+07	1.603e+07	1.97908e+07	8.19645e+06	1.75589e+07	1.81248e+07	1.53144e+07	1.5753e+07	0.744107	-0.426418	0.0282985	0.866667	0.990138	2.66738e+07	2.16073e+07	1.87534e+07	1.69438e+07	4.25438e+06	2.07759e+07	2.05296e+07	2.22454e+07	1.91813e+07	2.17305e+07	0.868348	-0.203656	0.648072	0.777778	0.228017	0.646144	-0.630073
Com_25573_pos	DRH	C16 H26 N8 O6	448.174	7.16	449.181	Invalid mass	No results	No results	2.72146e+07	2.3044e+07	25791836	2.75161e+07	8.23136e+06	1.52948e+07	1.51968e+07	2.72807e+07	1.69819e+07	2.25756e+07	8.11367e+06	6.12832e+06	1.56928e+07	7.4139e+06	2.33415e+06	3.12744e+07	1.07639e+07	2.35755e+07	4.71375e+06	1.71088	0.774742	0.0268058	0.777778	1.16726	3.08148e+06	3.51437e+06	5.9309e+06	7.00221e+06	3.28369e+06	2.48068e+06	6.48157e+06	7.1195e+06	1.69692e+07	5.47562e+06	1.99275	0.994761	0.0995942	0.733333	0.652022	3.40936	1.7695
Com_2561_pos	O-Aceyl-L-Serine	C5 H9 N O4	147.053	1.57	130.05	No results	No results	Full match	1.46277e+08	1.78374e+08	1.53218e+08	2.32259e+08	1.47835e+08	1.50824e+08	107842215	2.85248e+08	1.33595e+08	1.41873e+08	1.08259e+08	2.00603e+08	1.5451e+08	114650363	140126966	9.6003e+07	8.16314e+07	2.09138e+08	2.16253e+08	1.14263	0.192357	0.324255	0.611111	0.809004	4.90293e+08	4.21162e+08	4.50164e+08	3.60541e+08	545505790	5.14564e+08	3.03034e+08	3.06773e+08	1.53931e+08	2.82175e+08	0.383468	-1.38282	2.97e-05	0.955556	1.52212	0.438162	-1.19046
Com_25640_neg	P-Coumaroyl Agmatine	C14 H20 N4 O2	276.158	8.769	275.15	No results	No results	Full match	1.57248e+06	1.76689e+06	1.27761e+06	1.49421e+06	1.75175e+06	1.30961e+06	1.03352e+06	2.53205e+06	1.28999e+06	1.30808e+06	2.24335e+06	1.81469e+06	3.57204e+06	2.11725e+06	862921	2.45127e+06	2.75714e+06	2.35865e+06	1.6477e+06	0.696219	-0.522386	0.0520017	0.8	0.682405	6.22222e+06	6.49999e+06	5.18586e+06	5.95889e+06	4.18632e+06	4.89236e+06	5.51444e+06	4.39291e+06	3.96825e+06	6.31506e+06	0.414553	-1.27037	5.09e-05	1	1.30052	0.28862	-1.79276
Com_25671_pos	RNH	C16 H27 N9 O5	447.196	1.354	448.204	Invalid mass	No results	No results	1.98185e+07	1.83485e+06	2.16526e+07	1.36406e+07	1.83745e+06	1.32904e+07	2.39152e+07	5.20519e+06	3.55203e+07	4.91252e+06	4.96705e+06	7.34925e+06	5.07636e+06	2.93521e+06	4.96858e+06	2.04115e+07	3.46263e+06	2.43806e+06	2.16293e+06	2.37049	1.24518	0.100642	0.688889	1.20599	2.08148e+06	2.48381e+06	2.60593e+06	5.5294e+06	4.89118e+06	5.97781e+06	8.84507e+06	3.84689e+06	1.3206e+07	6.04839e+06	1.0762	0.105944	0.936976	0.544444	0.28573	2.55111	1.35113
Com_25696_pos	Ala-Gln	C8 H15 N3 O4	217.106	1.36	218.113	No results	No results	Full match	9.50654e+06	9.09208e+06	9.10822e+06	1.40433e+07	1.0038e+07	1.16448e+07	1.08072e+07	1.54222e+07	1.24066e+07	1.50917e+07	1.78988e+07	8.30914e+06	3.08947e+07	2.40388e+07	1.47232e+07	1.68553e+07	9.37441e+06	6.39554e+06	1.07272e+07	0.757411	-0.400852	0.351392	0.6	0.516194	5.11554e+06	4.90176e+06	6.25298e+06	1.22844e+07	1.42866e+07	1.55285e+07	1.71686e+07	1.56937e+07	1.67596e+07	2.00173e+07	1.2084	0.273094	0.458042	0.4	0.535262	0.915253	-0.127758
Com_2572_pos	Corticosterone	C21 H30 O4	346.214	9.561	347.221	Full match	Full match	Full match	1.89686e+08	1.57786e+08	1.7519e+08	2.18023e+08	1.42789e+08	1.70059e+08	3.06609e+08	6.95629e+07	1.21595e+08	1.49441e+08	1.88726e+08	1.91779e+08	1.66192e+08	1.69976e+08	5.7637e+08	1.19845e+08	2.5947e+08	1.35979e+08	3.55963e+08	0.707234	-0.499741	0.183617	0.633333	0.31987	1.51858e+07	1.49276e+07	8.46631e+06	1.81933e+07	1.10161e+07	1.77429e+07	3.53194e+07	2.57378e+07	5.72723e+07	4.20413e+07	9.77939	3.28974	5.64e-08	1	1.71874	6.91631	2.79
Com_25723_pos	IPK	C17 H32 N4 O4	356.242	5.515	357.249	Full match	No results	No results	417778	750683	881511	2.92822e+06	1.46955e+06	706006	618916	1.69741e+07	2.02888e+06	8.7859e+06	4.50594e+06	1.07057e+07	2.33025e+07	8.64002e+06	5.23046e+06	1.35119e+06	1.31708e+06	4.03108e+06	2.99232e+07	0.359582	-1.47561	0.0258004	0.788889	1.46437	1.5332e+07	9.14295e+06	1.78291e+07	5.9012e+06	7.1739e+06	7.57506e+06	1.58584e+06	1.02995e+07	1.24086e+06	1.04855e+06	1.28223	0.358654	0.786772	0.477778	0.274886	0.461066	-1.11695
Com_25749_neg	Testosterone sulfate	C19 H28 O5 S	368.166	13.114	367.159	Full match	No results	No results	220235	296228	345596	1.098e+06	1.56108e+06	1.53134e+06	1.98123e+06	774380	287773	1.7528e+06	1.01087e+06	464919	1.40063e+06	1.42266e+06	2.67049e+06	551544	1.74934e+06	320793	777032	0.854896	-0.226179	0.490089	0.566667	0.380701	1.73825e+06	1.41103e+06	1.9363e+06	759876	1.3461e+07	1.40638e+07	3.54944e+06	1.36629e+06	360168	498553	0.2943	-1.76464	0.147529	0.655556	0.589863	0.251596	-1.99082
Com_25767_pos	2-Phenylglycine	C8 H9 N O2	151.063	10.574	152.07	No results	No results	Full match	3.63886e+06	8.84806e+06	3.36841e+06	6.68047e+06	1.05667e+07	4.94359e+06	3.74847e+06	2.46058e+07	2.92336e+06	6.04801e+06	4.82025e+06	4.22921e+06	7.97996e+06	8.0264e+06	8.69097e+06	3.5248e+06	4.36227e+06	1.32258e+07	7.53874e+06	1.08712	0.120511	0.818994	0.566667	0.924196	2.7262e+07	1.90183e+07	1.74722e+07	1.06191e+07	1.16583e+07	1.72352e+07	6.35586e+06	7.21239e+06	3.9223e+06	9.4175e+06	0.532611	-0.908847	0.0276055	0.766667	0.870467	0.579012	-0.788336
Com_25785_pos	Dihydrokawain	C14 H16 O3	232.109	8.725	233.117	Full match	No results	No results	1.0511e+07	1.2452e+07	1.17497e+07	1.11396e+07	1.87531e+07	1.02248e+07	3.15994e+07	1.3105e+07	9.66072e+06	1.48146e+07	1.68015e+07	1.58239e+07	1.51804e+07	1.98013e+07	2.26143e+07	2.71709e+07	2.49594e+07	1.92989e+07	1.35742e+07	0.739672	-0.435042	0.024117	0.844444	1.04961	8.89825e+06	6.39162e+06	6.50721e+06	6.10858e+06	8.23702e+06	8.22917e+06	7.9426e+06	7.98922e+06	8.21182e+06	7.97486e+06	2.54534	1.34786	2.28e-07	1	1.74832	1.88272	0.912817
Com_25802_pos	(5ξ,9ξ,16ξ)-17-Hydroxykauran-19-oic acid	C20 H32 O3	320.234	12.69	321.242	Full match	No results	Full match	2.10421e+07	1.82159e+07	2.11412e+07	2.1461e+07	2.09594e+07	2.24597e+07	2.09241e+07	1.84281e+07	2.12061e+07	2.29205e+07	2.2413e+07	2.20783e+07	1.77206e+07	2.15126e+07	1.74339e+07	2.13697e+07	2.38704e+07	2.04268e+07	2.06228e+07	1.00232	0.00333824	0.913672	0.5	0.427494	2.72063e+07	2.07858e+07	1.98421e+07	2.04815e+07	1.97205e+07	1.74032e+07	2.19895e+07	2.09361e+07	3.04483e+07	2.5372e+07	0.929034	-0.106196	0.3256	0.466667	0.539832	0.931186	-0.102858
Com_25811_pos	L-(-)-alpha-Amino-epsilon-Caprolactam	C6 H12 N2 O	128.095	1.171	129.102	No results	No results	Full match	1.911e+07	2.34738e+07	2.47968e+07	1.15832e+07	1.79964e+07	2.48254e+07	1.63309e+07	2.22467e+07	2.86033e+07	1.84452e+07	1.98985e+07	2.98809e+07	3.00606e+07	2.54088e+07	1.02807e+07	3.08836e+07	1.89688e+07	1.54498e+07	1.78271e+07	0.939655	-0.0897975	0.814037	0.433333	0.39165	2.39652e+07	1.12542e+07	1.47517e+07	1.36147e+07	1.84986e+07	1.63589e+07	2.20268e+07	2.69664e+07	2.25077e+07	1.31595e+07	1.2055	0.269635	0.287246	0.666667	0.493612	1.13276	0.179838
Com_25871_pos	1-(4-methyl-2-morpholino-1,3-thiazol-5-yl)ethan-1-one	C10 H14 N2 O2 S	226.081	8.571	227.089	Invalid mass	No results	No results	5.01633e+06	6.97814e+06	4.85267e+06	7.57347e+06	10176221	8.94436e+06	3.68976e+06	1.95443e+07	6.13313e+06	7.7369e+06	2.92848e+07	1.79626e+07	3.00337e+07	1.46057e+07	1.08532e+07	9.23376e+06	1.66503e+07	1.49578e+07	1.65716e+07	0.453195	-1.1418	0.000582864	0.911111	1.22042	2.02784e+07	1.56206e+07	752479	1.92969e+07	3.42386e+07	4.04326e+07	2.53091e+07	2.72534e+07	2.70173e+07	3.0478e+07	0.739365	-0.435642	0.834731	0.733333	0.195678	0.335076	-1.57744
Com_25895_pos	2-Methoxyestrone	C19 H24 O3	300.171	8.56	301.18	Full match	No results	Full match	2.31217e+06	2.74541e+06	3.44488e+06	8.48816e+06	9.65121e+06	3.311e+06	2.46756e+07	1.49948e+06	1.80274e+06	2.56973e+06	1.3869e+07	8.88052e+06	1.13709e+07	1.60931e+07	3.06108e+07	8.52288e+06	2.08141e+07	4.1753e+06	2.96223e+07	0.378236	-1.40264	0.00299072	0.877778	1.36425	1.44772e+06	1.91746e+06	1.55947e+06	1.62127e+06	1.4032e+06	1.00103e+06	1.20452e+06	1.2724e+06	1.28418e+06	853842	11.7916	3.55969	1.35e-06	1	1.7591	4.46	2.15705
Com_25956_pos	trans-4-Phenyl-4-piperidinocyclohexanol	C17 H25 N O	259.189	6.186	260.197	Invalid mass	No results	No results	550662	845866	861621	4.75261e+06	1.20417e+06	1.22813e+06	741581	1.30578e+07	5.28902e+06	1.12475e+07	3.03028e+06	1.61674e+07	2.28107e+07	9.46249e+06	6.27004e+06	1.21114e+06	872810	3.34434e+06	2.31455e+07	0.414774	-1.2696	0.0937455	0.744444	1.33729	6.34816e+06	3.55022e+06	1.09221e+07	1.33917e+07	1.17623e+07	5.71031e+06	1.70635e+06	9.85956e+06	3.27452e+06	5.51478e+06	1.33128	0.412811	0.864641	0.488889	0.0609587	0.55218	-0.85679
Com_25995_pos	lithocholic acid 3-sulfate sodium salt	C24 H38 O6 S Na2	500.221	1.484	501.228	No results	No results	Full match	2.38125e+06	4.4814e+06	1.04802e+07	7.03372e+06	6.94034e+06	5.20564e+06	3.98361e+06	3.61476e+07	29601488	9.97493e+06	3.77074e+06	6.65819e+06	2.70851e+07	2.70718e+06	2.66986e+06	1.103e+07	3.04276e+06	7.82997e+06	5.41921e+06	1.48985	0.575171	0.373906	0.622222	0.704283	1.88484e+07	1.65002e+07	2.82129e+07	1.40825e+07	2.03415e+07	2.59577e+07	8.01969e+06	1.53944e+07	5.68238e+06	4.8493e+06	0.494109	-1.0171	0.0165711	0.811111	0.974926	0.736151	-0.441927
Com_2601_pos	cis-gondoic acid	C20 H38 O2	310.287	15.507	311.294	No results	No results	Full match	6.6086e+06	3.10215e+07	2.13296e+07	1.12375e+08	3.72237e+07	6.8963e+07	1.44618e+07	1.22397e+07	1.62806e+07	1.52052e+07	1.31961e+07	4.37598e+07	2.77782e+07	2.94922e+07	7.06696e+07	8.76613e+06	1.07402e+07	4.29509e+07	5.28615e+08	0.389369	-1.36079	0.453535	0.566667	0.941965	2.33855e+07	1.38312e+07	1.06989e+07	1.26785e+07	1.1002e+07	1.09588e+07	1.68625e+07	1.03583e+07	4.46927e+06	2.7492e+07	6.08301	2.60478	0.0468535	0.777778	0.892931	2.36853	1.24399
Com_26016_neg	FAHFA (20:2/19:0)	C39 H72 O4	604.544	15.503	603.537	No results	Full match	No results	81539.5	78315.5	78544.8	93825	69211.2	108845	76453.4	127524	96072.1	67271.3	113799	153628	91963.6	133704	143255	64625.3	76859.2	84719.1	4.0608e+06	0.160428	-2.64001	0.200329	0.711111	1.12435	133938	101711	102211	135930	157505	198880	108576	141997	91196.6	124311	4.22015	2.07729	0.640251	0.6	0.387664	0.677029	-0.562711
Com_26017_neg	Noradrenaline	C8 H11 N O3	169.074	8.454	168.067	No results	No results	Full match	3.61313e+06	2.04207e+06	2.41457e+06	2.6882e+06	3.80296e+06	3.02047e+06	3.13395e+06	2.34584e+06	1.92124e+06	2.43933e+06	2.66315e+06	2.61094e+06	2.91782e+06	2.83187e+06	3.95347e+06	1.74225e+06	2.90875e+06	2.77503e+06	4.06027e+06	0.932588	-0.100689	0.548013	0.6	0.440658	1.6778e+06	1.65644e+06	1.30372e+06	2.01372e+06	2.09731e+06	2.49473e+06	1.43129e+06	1.78642e+06	1.79753e+06	1.91121e+06	1.61825	0.694438	0.000325653	0.933333	1.34525	1.50916	0.59375
Com_26040_pos	Lagochilin	C20 H36 O5	356.261	13.944	357.269	Invalid mass	No results	No results	9.05977e+06	3.00994e+07	1.27356e+07	8.72736e+06	8.18732e+06	1.01814e+07	8.23113e+06	9.57065e+06	1.02772e+07	1.11913e+07	1.55184e+07	6.06742e+06	7.88465e+06	7.09302e+06	1.27642e+07	1.03441e+07	5.36778e+06	6.414e+06	6.2381e+06	1.36997	0.454141	0.106595	0.722222	0.600496	2.89323e+06	3.1383e+06	3.63592e+06	1.89505e+06	3.70167e+06	3.89189e+06	3.32563e+06	3.60349e+06	3.26805e+06	4.7335e+06	2.53248	1.34055	2.87e-05	1	1.25962	3.46942	1.79469
Com_26055_pos	6,8-dimethoxy-4-methyl-2,3-dihydrothieno[3,2-c]quinoline	C14 H15 N O2 S	261.085	1.543	262.092	Invalid mass	No results	No results	2.30367e+07	1.32191e+07	1.67318e+07	1.36512e+07	1.20989e+07	1.04882e+07	2.63201e+07	9.52091e+06	2.13782e+07	1.76038e+07	1.30826e+07	1.10927e+07	1.26948e+07	2.47762e+07	1.30071e+07	1.75618e+07	1.50463e+07	1.0257e+07	1.57274e+07	1.10806	0.148031	0.559826	0.588889	0.579067	1.22533e+07	1.32538e+07	1.27241e+07	1.29235e+07	9.16341e+06	1.18116e+07	1.46873e+07	1.77664e+07	3.48901e+07	1.38431e+07	0.965656	-0.0504192	0.997114	0.466667	0.448252	1.07	0.0976114
Com_2613_neg	alpha-D-Glucopyranosyl 2-O-(2-methylbutanoyl)-alpha-D-glucopyranoside	C17 H30 O12	426.175	11.514	425.168	Full match	No results	No results	4.14556e+07	4.36865e+07	5.44445e+07	6.88946e+07	112112968	2.70153e+07	3.71865e+07	2.33867e+07	4.00178e+07	5.15875e+07	5.12517e+07	3.66246e+07	9.51754e+07	7.16702e+07	1.94178e+07	1.10239e+08	1.82036e+08	7.44561e+07	104644392	0.603354	-0.728923	0.125416	0.7	0.675555	2.28797e+07	2.50117e+07	1.41928e+07	9.71464e+06	1.02241e+07	8.97781e+06	1.86195e+07	1.28786e+07	9.39897e+06	9.00528e+06	5.87886	2.55554	1.97e-05	0.977778	1.72773	3.54704	1.82661
[truncated: 1,215 more rows]
[truncated: 3 more columns]
