# Supplementary material for: C-phycocyanin alleviated cisplatin-induced oxidative stress and inflammation via gut microbiota—metabolites axis in mice
Source: Front Nutr. 2022 Sep 20;9:996614. doi: 10.3389/fnut.2022.996614 (PMC9549462; doi:10.3389/fnut.2022.996614)
Supplement: Supplementary file 2 [file Table_2.XLSX]

## Sheet: serum Cr
@	1	2	3	4	5	6	7	8	9	10	11	12		standards
A	0.3376	0.3852	0.148	0.4466	0.419	0.4513	0.466	0.4373	0.4302	0.4041	0.0811	0.0783
B	0.3524	0.379	0.5746	0.4734	0.4202	0.4466	0.4264	0.542	0.4838	0.506	0.0872	0.0816		0
C	0.3726	0.3668	0.3837	0.3895	0.389	0.4277	0.4131	0.4187	0.4118	0.399	0.1441	0.1428		15
D	0.3575	0.3486	0.4294	0.4115	0.4249	0.4031	0.3715	0.3904	0.3916	0.4065	0.2245	0.2329		30
E	0.2892	0.4067	0.4361	0.3841	0.3988	0.4313	0.3877	0.4032	0.4079	0.3514	0.3339	0.3745		60
F	0.4192	0.3745	0.4322	0.3965	0.4207	0.4033	0.3992	0.4748	0.4792	0.4815	0.712	0.714		120
G	0.3617	0.3531	0.3739	0.3695	0.3917	0.4112	0.3986	0.4399	0.4	0.4639	1.2041	0.9941		240
H	0.4281	0.4668	0.4693	0.5126	0.4407	0.4409	0.4648	0.4999	0.4729	0.4737	0.081	0.0709		μmol/L

## Sheet: kidney CAT
@	1	2	3	4	5	6	7	8	9	10	11	12		standards
A	0.1319	0.1989	0.1951	0.2698	0.1781	0.2415	0.183	0.1816	0.2469	0.1644	0.2299	0.1134		0
B	0.154	0.2084	0.1657	0.1587	0.1449	0.166	0.1595	0.1533	1.1161	1.3267	1.4949	0.1271		31.25
C	0.1937	0.2011	0.1734	0.1791	0.1686	0.1507	0.2414	0.1576	0.1508	0.1472	0.1623	0.1738		62.5
D	0.2807	0.2169	0.2305	0.1713	0.1552	0.17	0.1709	0.1699	0.1625	0.1635	0.1639	0.275		125
E	0.426	0.1637	0.1857	0.1472	0.1396	0.1754	0.2668	0.1541	0.2023	0.1865	0.1438	0.4467		250
F	1.5746	0.1902	0.1832	0.1658	0.1481	0.2601	0.195	0.1678	0.2227	0.1654	0.216	0.6333		500
G	0.9329	0.2036	0.2163	0.195	0.1386	0.1907	0.1763	0.4322	0.2257	0.1611	0.2216	1.4328		1000
H	0.1969	0.2199	0.239	0.3009	0.1959	0.1679	0.1624	0.1656	0.3075	0.2836	0.191	0.1642		pg/mL

## Sheet: kidney SOD
@	1	2	3	4	5	6	7	8	9	10	11	12		standards
A	0.1111	0.49	0.3822	0.4508	0.4442	0.4643	0.458	0.3491	0.3652	0.3712	0.3919	0.0966		0
B	0.1365	0.4336	0.363	0.3548	0.3471	0.3848	0.3523	0.3691	0.075	0.3591	0.3806	0.1128		0.3125
C	0.1559	0.4043	0.484	0.4806	0.436	0.348	0.3853	0.4356	0.3823	0.385	0.429	0.1385		0.625
D	0.2228	0.5166	0.4087	0.36	0.344	0.3572	0.3692	0.3493	0.3819	0.3737	0.3624	0.1898		1.25
E	0.3319	0.31	0.2965	0.3721	0.4222	0.3991	0.2705	0.3645	0.3599	0.3667	0.2887	0.3056		2.5
F	0.6581	0.3342	0.3593	0.291	0.3903	0.4755	0.3691	0.4163	0.3954	0.4072	0.3973	0.5983		5
G	1.4922	0.3773	0.3227	0.383	0.2969	0.3754	0.4324	0.3617	0.4501	0.3013	0.4456	1.4501		10
H	0.1753	0.4135	0.3954	0.2958	0.3476	0.3447	0.301	0.3261	0.2974	0.3119	0.3454	0.1384		ng/mL

## Sheet: serum IL6
	@	1	2	3	4	5	6	7	8	9	10	11	12		standards
	A	0.102	0.0916	0.0793	0.0762	0.0817	0.0651	0.0884	0.0958	0.0991	0.0696	3.4932	3.453		500
	B	0.1108	0.1072	0.087	0.0851	0.1067	0.0733	0.0795	0.3173	0.3888	0.3646	3.287	3.2208		250
	C	0.0917	0.0849	0.0893	0.1056	0.0753	0.0638	0.0759	0.1036	0.0895	0.08	2.6165	2.4734		125
	D	0.1039	0.101	0.0877	0.0809	0.0775	0.0711	0.0758	0.0608	0.0803	0.0839	1.5409	1.5362		62.5
	E	0.0876	0.096	0.0937	0.0958	0.2259	0.0728	0.0717	0.1029	0.1274	0.0849	0.8517	0.9062		31.3
	F	0.1724	0.237	0.1521	0.4295	0.3688	0.2376	0.1875	0.2711	0.3788	0.418	0.4634	0.4985		15.6
	G	0.2075	0.2257	0.1876	0.1572	0.1579	0.1378	0.133	0.3755	0.1321	0.2133	0.2585	0.2952		7.8
	H	0.1353	0.9654	0.1309	0.1061	0.0737	0.0887	0.1026	0.1056	0.4879	0.3369	0.0821	0.0934		0
															pg/mL

## Sheet: kidney MCP1
@	1	2	3	4	5	6	7	8	9	10	11	12		standards
A	0.1707	0.0687	0.087	0.1085	0.1446	0.1008	0.0538	0.0712	0.1196	0.1091	0.0447	0.0423		500
B	0.5522	0.1538	0.2191	0.165	0.3569	0.5779	0.3122	0.2855	0.056	0.0545	1.6708	2.0498		250
C	0.8314	0.8449	0.8927	0.4878	1.2337	1.3157	0.7684	1.5195	0.6624	0.6515	0.9973	1.0757		125
D	0.3607	1.5788	0.6747	0.5483	0.5889	0.5061	0.6468	1.0093	0.6946	0.5516	0.428	0.499		62.5
E	0.0471	0.0524	0.0473	0.1368	0.0816	0.1213	0.055	0.061	0.0461	0.0446	0.2228	0.2633		31.3
F	0.0531	0.058	0.0511	0.0564	0.0576	0.0887	0.0651	0.2601	0.2501	0.2406	0.1316	0.1459		15.6
G	0.074	0.129	0.0545	0.0504	0.0603	0.0714	0.0626	0.091	0.0793	0.0673	0.0738	0.0713		7.81
H	0.0546	0.0479	0.047	0.0485	0.1943	0.047	0.0454	0.0555	0.0559	0.0487	0.0478	0.0466		pg/mL

## Sheet: liver IL1β
@	1	2	3	4	5	6	7	8	9	10	11	12		standards
A	0.484	0.2327	0.2869	0.3073	0.2381	0.198	0.1886	0.2458	0.2192	0.3776	2.5024	2.4403		800
B	0.1663	0.2238	0.1702	0.1372	0.1609	0.2162	0.142	2.3879	2.5086	2.5875	1.3958	1.5737		400
C	0.2091	0.2893	0.1727	0.3547	0.1592	0.2589	0.2906	0.2472	0.1814	0.2269	0.9289	0.9775		200
D	0.2345	0.3167	0.2808	0.1612	0.213	0.117	0.1599	0.1735	0.178	0.2218	0.5574	0.5511		100
E	0.147	0.1965	0.2755	0.2252	0.3985	0.2327	0.252	0.3336	0.3082	0.7639	0.3082	0.2688		50
F	0.5167	0.2524	0.8632	0.2769	0.5033	0.8743	0.3285	0.4638	0.4583	0.449	0.1807	0.173		25
G	0.3818	0.1844	0.2413	0.1698	0.27	0.2759	0.3241	0.2012	0.1435	0.2697	0.1167	0.1152		12.5
H	0.3908	0.2423	0.2032	0.1594	0.662	0.3606	0.1671	0.2839	0.2907	0.3605	0.0541	0.0541		0
														pg/mL

## Sheet: liver GSH
@	1	2	3	4	5	6	7	8	9	10	11	12			standards
A	0.4535	0.3703	0.3953	0.3999	0.361	0.3559	0.4426	0.3749	0.3407	0.3983	0.0441	0.0411		0.0426	0
B	0.4485	0.362	0.3537	0.3193	0.3816	0.3369	0.3643	0.3482	0.3386	0.3662	0.1238	0.1241		0.12395	0.25
C	0.3833	0.3728	0.3335	0.3456	0.3414	0.3516	0.3101	0.3819	0.3424	0.4161	0.133	0.1548		0.1439	0.5
D	0.4802	0.412	0.3154	0.299	0.3333	0.3439	0.328	0.3439	0.3507	0.3503	0.2727	0.2065		0.2396	1
E	0.2876	0.3477	0.4111	0.3112	0.2929	0.318	0.4537	0.293	0.5993	0.4881	0.311	0.3329		0.32195	2
F	0.3196	0.3205	0.3728	0.3997	0.3489	0.3275	0.3078	0.3676	0.364	0.3783	0.6314	0.625		0.6282	4
G	0.3468	0.3846	0.3433	0.3113	0.3909	0.3146	0.3042	0.3127	0.3557	0.2939	1.4138	1.4543		1.43405	8
H	0.3405	0.3791	0.3975	0.4046	0.703	0.3307	0.3571	0.3094	0.374	0.3188	0.1267	0.1382			ng/mL

## Sheet: liver GGT
@	1	2	3	4	5	6	7	8	9	10	11	12		standards
A	0.5259	0.4048	0.4296	0.438	0.3982	0.4505	0.4667	0.4254	0.4648	0.4168	0.0994	0.1283		0
B	0.4887	0.4319	0.4672	0.4392	0.4609	0.3862	0.4098	0.428	0.4103	0.4333	0.1184	0.1381		2.5
C	0.4615	0.5247	0.4708	0.539	0.4343	0.5351	0.4764	0.5241	0.3972	0.4123	0.1353	0.1424		5
D	0.5066	0.4349	0.392	0.3915	0.4033	0.3815	0.3621	0.3516	0.3763	0.3852	0.1841	0.1989		10
E	0.3496	0.3793	0.3409	0.3961	0.363	0.3477	0.3134	0.3594	0.3981	0.312	0.3397	0.3319		20
F	0.3954	0.3944	0.3874	0.4057	0.4633	0.3887	0.3622	0.5047	0.3982	0.4512	0.5944	0.6008		40
G	0.4986	0.3491	0.4635	0.3597	0.5107	0.4383	0.3479	0.4449	0.3787	0.3505	1.3438	1.3186		80
H	0.4336	0.3542	0.4158	0.4852	0.4608	0.4173	0.3835	0.3798	0.4571	0.41	0.2359	0.1344		ng/mL

## Sheet: liver GSH-Px
<>	1	2	3	4	5	6	7	8	9	10	11	12		standards
A	0.1019	0.1369	0.2257	0.1572	0.1346	0.1173	0.1265	0.1276	0.1371	0.1512	0.157	0.1087		0
B	0.1277	0.2285	0.1765	0.2578	0.1418	0.1204	0.1057	0.1302	0.1504	0.1137	0.1343	0.1142		6.25
C	0.2153	0.1668	0.1455	0.1276	0.1133	0.1291	0.1177	0.1327	0.1306	0.1833	0.1896	0.1201		12.5
D	0.3826	0.3443	0.1712	0.1161	0.1066	0.1285	0.1189	0.1448	0.1137	0.1207	0.1391	0.1148		25
E	0.6122	0.1591	0.1443	0.1641	0.1029	0.1321	0.1168	0.104	0.1484	0.1443	0.1255	0.0998		50
F	1.2981	0.1544	0.1575	0.0447	0.2092	0.1292	0.1358	0.1001	0.1424	0.1672	0.1725	0.8187		100
G	2.2114	0.2329	0.1868	0.0466	0.1908	0.1611	0.1176	0.1338	0.1277	0.1091	0.2146	1.6586		200
H	0.1757	0.1409	0.1701	0.0632	0.2717	0.2182	0.3499	0.3372	0.6556	0.6026	1.3691	1.438		ng/mL

## Sheet: Nrf2 whole cell & nucleus
	1	2	3	4	5	6	7	8	9	10	11	12		standards
A	0.1415	0.8122	0.8449	0.8447	0.8447	0.9148	0.9179	1.0748	0.8502	0.7399	0.8398	0.0956		0	150.212	163.725	163.642	163.642	192.611	193.892	258.731	165.915	120.334	161.617
B	0.3771	1.1372	1.1758	1.1752	1.2305	1.2065	1.2648	1.1876	1.2251	1.2077	1.2533	0.3543		37.5	284.518	300.469	300.221	323.074	313.156	337.249	305.346	320.843	313.652	332.496
C	0.5873	1.0848	1.1602	1.0906	0.8854	1.063	1.0092	1.0251	1.179	1.0971	1.0409	0.574		75	262.864	294.023	265.26	180.462	253.855	231.622	238.193	301.792	267.947	244.722
D	0.8833	0.9269	0.9272	0.8614	0.8185	0.8662	0.8009	0.8867	1.0531	0.9095	0.8257	0.782		150	197.611	197.735	170.544	152.815	172.527	145.542	180.999	249.764	190.421	155.791
E	1.8655	1.239	1.0217	1.0972	1.0304	1.0205	1.1012	1.1769	0.8338	1.6183	1.1574	1.5174		300	326.587	236.788	267.988	240.383	236.292	269.641	300.924	159.138	483.332	292.866
F	2.4127	1.1341	1.0857	0.9943	0.9778	1.0368	1.0042	0.8578	0.7793	1.1782	1.0385	2.0693		600	283.237	263.236	225.464	218.646	243.028	229.556	169.056	136.616	301.461	243.73
G	3.0688	1.1231	1.1122	1.0063	0.9799	1.0037	1.0051	1.099	1.0778	0.9944	0.9684	3.1122		1200	278.691	274.187	230.423	219.514	229.349	229.928	268.732	259.971	225.506	214.761
H	0.1797	1.1626	1.166	1.1242	1.2265	1.1265	1.2179	1.0695	1.032	1.0091	0.9851	0.1408		pg/mL	295.014	296.419	279.146	321.421	280.096	317.867	256.541	241.044	231.581	221.663
		NC nucleus	NC nucleus	NC nucleus	NC nucleus	NC nucleus	NC nucleus	NC nucleus	NC nucleus	NC nucleus	NC nucleus
		AO nucleus	AO nucleus	AO nucleus	AO nucleus	AO nucleus	AO nucleus	AO nucleus	AO nucleus	AO nucleus	AO nucleus
		PC nucleus	PC nucleus	PC nucleus	PC nucleus	PC nucleus	PC nucleus	PC nucleus	PC nucleus	PC nucleus	PC nucleus
		CIS nucleus	CIS nucleus	CIS nucleus	CIS nucleus	CIS nucleus	CIS nucleus	CIS nucleus
		CIS whole cell	CIS whole cell	CIS whole cell	CIS whole cell	CIS whole cell	CIS whole cell	CIS whole cell
		NC whole cell	NC whole cell	NC whole cell	NC whole cell	NC whole cell	NC whole cell	NC whole cell	NC whole cell	NC whole cell	NC whole cell
		PC whole cell	PC whole cell	PC whole cell	PC whole cell	PC whole cell	PC whole cell	PC whole cell	PC whole cell	PC whole cell	PC whole cell
		AO whole cell	AO whole cell	AO whole cell	AO whole cell	AO whole cell	AO whole cell	AO whole cell	AO whole cell	AO whole cell	AO whole cell
